# Supplementary material for: Multi-omics analysis of the metabolic and transcriptional regulatory mechanisms underlying strontium-induced anthocyanin accumulation in fresh purple maize
Source: Front Plant Sci. 2026 Mar 12;17:1777794. doi: 10.3389/fpls.2026.1777794 (PMC13019636; doi:10.3389/fpls.2026.1777794)
Supplement: Supplementary file 1 [file Table1.xls]

Node1	Node2	Coefficient	Pvalue
103626123	D-(-)-Arabinose	0.8285714285714285	0.058333333333333334
100216811	D-(-)-Arabinose	0.7714285714285715	0.10277777777777777
100193638	D-(-)-Arabinose	-0.9428571428571428	0.016666666666666666
103654112	D-(-)-Arabinose	0.9411239481143203	0.005097540564861457
103633577	D-(-)-Arabinose	0.7142857142857143	0.1361111111111111
542061	D-(-)-Arabinose	-0.8857142857142858	0.03333333333333333
100286041	D-(-)-Arabinose	0.6	0.24166666666666667
103634861	D-(-)-Arabinose	0.8285714285714285	0.058333333333333334
100281706	D-(-)-Arabinose	0.8285714285714285	0.058333333333333334
103641657	D-(-)-Arabinose	0.8285714285714285	0.058333333333333334
103626636	D-(-)-Arabinose	0.7714285714285715	0.10277777777777777
100384637	D-(-)-Arabinose	0.09107651110783745	0.8637629700202578
542035	D-(-)-Arabinose	0.7714285714285715	0.10277777777777777
103626448	D-(-)-Arabinose	0.6	0.24166666666666667
107403160	D-(-)-Arabinose	0.7714285714285715	0.10277777777777777
109944991	D-(-)-Arabinose	-0.6571428571428571	0.175
100217198	D-(-)-Arabinose	0.8285714285714285	0.058333333333333334
103649551	D-(-)-Arabinose	0.8285714285714285	0.058333333333333334
100194394	D-(-)-Arabinose	0.42857142857142855	0.41944444444444445
103647665	D-(-)-Arabinose	0.753702346348183	0.0835232813732598
100381573	D-(-)-Arabinose	0.7714285714285715	0.10277777777777777
100191598	D-(-)-Arabinose	0.6	0.24166666666666667
103645998	D-(-)-Arabinose	0.7714285714285715	0.10277777777777777
542475	D-(-)-Arabinose	0.7142857142857143	0.1361111111111111
100193924	D-(-)-Arabinose	0.8116794499134278	0.04985758510134043
541959	D-(-)-Arabinose	0.7714285714285715	0.10277777777777777
100191808	D-(-)-Arabinose	0.6	0.24166666666666667
100277850	D-(-)-Arabinose	-0.8857142857142858	0.03333333333333333
103639150	D-(-)-Arabinose	0.7142857142857143	0.1361111111111111
103651302	D-(-)-Arabinose	0.6377481392176934	0.17307111024125968
100280745	D-(-)-Arabinose	-0.6571428571428571	0.175
100383503	D-(-)-Arabinose	0.898645105261295	0.014888622005580361
100286138	D-(-)-Arabinose	-0.7714285714285715	0.10277777777777777
100304070	D-(-)-Arabinose	0.8285714285714285	0.058333333333333334
100194193	D-(-)-Arabinose	0.7142857142857143	0.1361111111111111
100274500	D-(-)-Arabinose	0.7142857142857143	0.1361111111111111
100273722	D-(-)-Arabinose	-0.6571428571428571	0.175
103652629	D-(-)-Arabinose	0.6	0.24166666666666667
100384441	D-(-)-Arabinose	0.7247137945655605	0.10324280462370763
100285281	D-(-)-Arabinose	0.9428571428571428	0.016666666666666666
100279924	D-(-)-Arabinose	-0.7714285714285715	0.10277777777777777
100274299	D-(-)-Arabinose	0.6982532518267537	0.12283946337339596
100272841	D-(-)-Arabinose	0.6377481392176934	0.17307111024125968
100272670	D-(-)-Arabinose	0.6	0.24166666666666667
103642493	D-(-)-Arabinose	-0.8285714285714285	0.058333333333333334
100501810	D-(-)-Arabinose	-0.8116794499134278	0.0498575851013405
103630735	D-(-)-Arabinose	0.8804062740424287	0.02059873477492041
103640923	D-(-)-Arabinose	0.13093073414159542	0.8047261622231062
103643070	D-(-)-Arabinose	0.6	0.24166666666666667
100273537	D-(-)-Arabinose	0.6	0.24166666666666667
100282656	D-(-)-Arabinose	0.8804062740424287	0.02059873477492041
100283587	D-(-)-Arabinose	0.8857142857142858	0.03333333333333333
111590154	D-(-)-Arabinose	0.6571428571428571	0.175
103643350	D-(-)-Arabinose	-0.6571428571428571	0.175
100279723	D-(-)-Arabinose	-0.8857142857142858	0.03333333333333333
100193323	D-(-)-Arabinose	0.6571428571428571	0.175
103639761	D-(-)-Arabinose	0.6571428571428571	0.175
103636985	D-(-)-Arabinose	-0.42857142857142855	0.41944444444444445
100273712	D-(-)-Arabinose	0.13093073414159542	0.8047261622231062
103641468	D-(-)-Arabinose	0.6571428571428571	0.175
100283834	D-(-)-Arabinose	-0.7714285714285715	0.10277777777777777
103639891	D-(-)-Arabinose	-0.7142857142857143	0.1361111111111111
542522	D-(-)-Arabinose	0.17393131069573453	0.7417339277316277
100282060	D-(-)-Arabinose	0.8116794499134278	0.04985758510134043
100384722	D-(-)-Arabinose	0.6	0.24166666666666667
100286251	D-(-)-Arabinose	0.8285714285714285	0.058333333333333334
100275868	D-(-)-Arabinose	0.7714285714285715	0.10277777777777777
100277930	D-(-)-Arabinose	0.5428571428571428	0.2972222222222222
100191307	D-(-)-Arabinose	-0.8857142857142858	0.03333333333333333
100286067	D-(-)-Arabinose	-0.6	0.24166666666666667
109939836	D-(-)-Arabinose	0.6571428571428571	0.175
103637654	D-(-)-Arabinose	-0.8285714285714285	0.058333333333333334
103648019	D-(-)-Arabinose	0.4058397249567139	0.42466250756136453
103652837	D-(-)-Arabinose	0.6982532518267537	0.12283946337339596
100382751	D-(-)-Arabinose	0.6	0.24166666666666667
542194	D-(-)-Arabinose	-0.7142857142857143	0.1361111111111111
100281871	D-(-)-Arabinose	-0.6571428571428571	0.175
103627437	D-(-)-Arabinose	0.7714285714285715	0.10277777777777777
100278484	D-(-)-Arabinose	0.6667366910003156	0.14808979944035283
542129	D-(-)-Arabinose	0.6982532518267537	0.12283946337339596
103650499	D-(-)-Arabinose	-0.8857142857142858	0.03333333333333333
100283306	D-(-)-Arabinose	0.7247137945655605	0.10324280462370763
542005	D-(-)-Arabinose	-0.8285714285714285	0.058333333333333334
100286265	D-(-)-Arabinose	0.7142857142857143	0.1361111111111111
103630483	D-(-)-Arabinose	0.13093073414159542	0.8047261622231062
100383552	D-(-)-Arabinose	0.6667366910003156	0.14808979944035283
103633403	D-(-)-Arabinose	-0.8857142857142858	0.03333333333333333
542384	D-(-)-Arabinose	0.8857142857142858	0.03333333333333333
100279056	D-(-)-Arabinose	-0.43482827673933633	0.3888653001289581
100279102	D-(-)-Arabinose	0.8285714285714285	0.058333333333333334
103629894	D-(-)-Arabinose	0.6667366910003156	0.14808979944035283
100381507	D-(-)-Arabinose	-0.6	0.24166666666666667
114711029	D-(-)-Arabinose	-1	0.002777777777777778
103634597	D-(-)-Arabinose	-0.8285714285714285	0.058333333333333334
103632076	D-(-)-Arabinose	0.9411239481143203	0.005097540564861457
103627470	D-(-)-Arabinose	0.7714285714285715	0.10277777777777777
100273607	D-(-)-Arabinose	-0.7142857142857143	0.1361111111111111
107521953	D-(-)-Arabinose	0.8285714285714285	0.058333333333333334
541717	D-(-)-Arabinose	1	0.002777777777777778
100191562	D-(-)-Arabinose	0.7714285714285715	0.10277777777777777
103630729	D-(-)-Arabinose	-0.42857142857142855	0.41944444444444445
100273162	D-(-)-Arabinose	0.6571428571428571	0.175
100281346	D-(-)-Arabinose	-0.7714285714285715	0.10277777777777777
100191794	D-(-)-Arabinose	0.8116794499134278	0.04985758510134043
100193539	D-(-)-Arabinose	0.7142857142857143	0.1361111111111111
100286007	D-(-)-Arabinose	0.6571428571428571	0.175
732777	D-(-)-Arabinose	-0.8857142857142858	0.03333333333333333
100193130	D-(-)-Arabinose	-0.8285714285714285	0.058333333333333334
100281118	D-(-)-Arabinose	0.7142857142857143	0.1361111111111111
100284720	D-(-)-Arabinose	0.6571428571428571	0.175
100101531	D-(-)-Arabinose	-0.8285714285714285	0.058333333333333334
100501754	D-(-)-Arabinose	-0.7142857142857143	0.1361111111111111
103636181	D-(-)-Arabinose	-0.6571428571428571	0.175
100283146	D-(-)-Arabinose	-0.7142857142857143	0.1361111111111111
103630488	D-(-)-Arabinose	-0.7714285714285715	0.10277777777777777
103625886	D-(-)-Arabinose	0.9428571428571428	0.016666666666666666
100280876	D-(-)-Arabinose	0.7142857142857143	0.1361111111111111
100279773	D-(-)-Arabinose	-0.9428571428571428	0.016666666666666666
107521948	D-(-)-Arabinose	0.7714285714285715	0.10277777777777777
100279351	D-(-)-Arabinose	0.9428571428571428	0.016666666666666666
109943658	D-(-)-Arabinose	0.8285714285714285	0.058333333333333334
103639299	D-(-)-Arabinose	0.7714285714285715	0.10277777777777777
103632028	D-(-)-Arabinose	-0.8285714285714285	0.058333333333333334
100274260	D-(-)-Arabinose	0.8285714285714285	0.058333333333333334
103633151	D-(-)-Arabinose	-0.8285714285714285	0.058333333333333334
103627751	D-(-)-Arabinose	0.6	0.24166666666666667
103627796	D-(-)-Arabinose	0.6982532518267537	0.12283946337339596
100383049	D-(-)-Arabinose	-0.7142857142857143	0.1361111111111111
100276002	D-(-)-Arabinose	-0.6	0.24166666666666667
118472974	D-(-)-Arabinose	0.8857142857142858	0.03333333333333333
100501330	D-(-)-Arabinose	0.7142857142857143	0.1361111111111111
100284071	D-(-)-Arabinose	0.6	0.24166666666666667
103638133	D-(-)-Arabinose	-0.8285714285714285	0.058333333333333334
100282477	D-(-)-Arabinose	0.6571428571428571	0.175
100216799	D-(-)-Arabinose	-0.8857142857142858	0.03333333333333333
103636484	D-(-)-Arabinose	0.8285714285714285	0.058333333333333334
541659	D-(-)-Arabinose	-0.6571428571428571	0.175
541978	D-(-)-Arabinose	0.7142857142857143	0.1361111111111111
100281824	D-(-)-Arabinose	0.7714285714285715	0.10277777777777777
103647761	D-(-)-Arabinose	-0.9428571428571428	0.016666666666666666
103643056	D-(-)-Arabinose	0.6	0.24166666666666667
100281142	D-(-)-Arabinose	-0.7714285714285715	0.10277777777777777
100286189	D-(-)-Arabinose	-0.6	0.24166666666666667
100283184	D-(-)-Arabinose	-0.7714285714285715	0.10277777777777777
100193498	D-(-)-Arabinose	0.8285714285714285	0.058333333333333334
100280901	D-(-)-Arabinose	0.8857142857142858	0.03333333333333333
103643232	D-(-)-Arabinose	0.8804062740424287	0.02059873477492041
100194164	D-(-)-Arabinose	0.7142857142857143	0.1361111111111111
103631855	D-(-)-Arabinose	0.6571428571428571	0.175
100193599	D-(-)-Arabinose	-0.8857142857142858	0.03333333333333333
100273470	D-(-)-Arabinose	-0.8285714285714285	0.058333333333333334
103633258	D-(-)-Arabinose	0.7714285714285715	0.10277777777777777
100381541	D-(-)-Arabinose	-0.6571428571428571	0.175
100382341	D-(-)-Arabinose	-0.8857142857142858	0.03333333333333333
100281785	D-(-)-Arabinose	-0.8857142857142858	0.03333333333333333
103633213	D-(-)-Arabinose	0.8285714285714285	0.058333333333333334
732807	D-(-)-Arabinose	0.6571428571428571	0.175
100285155	D-(-)-Arabinose	0.7142857142857143	0.1361111111111111
100281471	D-(-)-Arabinose	0.8857142857142858	0.03333333333333333
100194073	D-(-)-Arabinose	-0.8285714285714285	0.058333333333333334
100382839	D-(-)-Arabinose	0.7714285714285715	0.10277777777777777
542263	D-(-)-Arabinose	0.7714285714285715	0.10277777777777777
100501311	D-(-)-Arabinose	-0.5428571428571428	0.2972222222222222
107546763	D-(-)-Arabinose	0.8285714285714285	0.058333333333333334
100276935	D-(-)-Arabinose	0.6	0.24166666666666667
100274637	D-(-)-Arabinose	0.7142857142857143	0.1361111111111111
100383323	D-(-)-Arabinose	0.8285714285714285	0.058333333333333334
100280594	D-(-)-Arabinose	0.8857142857142858	0.03333333333333333
100283239	D-(-)-Arabinose	0.6	0.24166666666666667
103636515	D-(-)-Arabinose	-0.7714285714285715	0.10277777777777777
100384341	D-(-)-Arabinose	-0.7714285714285715	0.10277777777777777
100280946	D-(-)-Arabinose	0.6571428571428571	0.175
103637150	D-(-)-Arabinose	-0.7714285714285715	0.10277777777777777
100127510	D-(-)-Arabinose	-0.6	0.24166666666666667
100381653	D-(-)-Arabinose	-0.753702346348183	0.08352328137325972
107275219	D-(-)-Arabinose	0.8285714285714285	0.058333333333333334
100282492	D-(-)-Arabinose	0.8857142857142858	0.03333333333333333
100101543	D-(-)-Arabinose	0.8857142857142858	0.03333333333333333
100279946	D-(-)-Arabinose	-0.9428571428571428	0.016666666666666666
100381424	D-(-)-Arabinose	-0.7714285714285715	0.10277777777777777
100272288	D-(-)-Arabinose	-0.7714285714285715	0.10277777777777777
100284387	D-(-)-Arabinose	-0.7714285714285715	0.10277777777777777
100281731	D-(-)-Arabinose	0.7714285714285715	0.10277777777777777
103632917	D-(-)-Arabinose	0.5428571428571428	0.2972222222222222
100193019	D-(-)-Arabinose	0.8857142857142858	0.03333333333333333
100193780	D-(-)-Arabinose	0.6571428571428571	0.175
100383411	D-(-)-Arabinose	0.7714285714285715	0.10277777777777777
100381409	D-(-)-Arabinose	-0.7714285714285715	0.10277777777777777
103654528	D-(-)-Arabinose	0.7714285714285715	0.10277777777777777
100193661	D-(-)-Arabinose	-0.7714285714285715	0.10277777777777777
103649967	D-(-)-Arabinose	-0.7714285714285715	0.10277777777777777
103647254	D-(-)-Arabinose	0.8406680016960502	0.036057572845159286
103630319	D-(-)-Arabinose	0.7714285714285715	0.10277777777777777
541804	D-(-)-Arabinose	-0.7714285714285715	0.10277777777777777
100279819	D-(-)-Arabinose	-0.7142857142857143	0.1361111111111111
103654807	D-(-)-Arabinose	0.6982532518267537	0.12283946337339596
100191584	D-(-)-Arabinose	0.7714285714285715	0.10277777777777777
103631977	D-(-)-Arabinose	0.6571428571428571	0.175
103647969	D-(-)-Arabinose	0.13093073414159542	0.8047261622231062
100382457	D-(-)-Arabinose	0.13093073414159542	0.8047261622231062
100273067	D-(-)-Arabinose	-0.9428571428571428	0.016666666666666666
103654523	D-(-)-Arabinose	0.6571428571428571	0.175
100276393	D-(-)-Arabinose	0.13093073414159542	0.8047261622231062
103636404	D-(-)-Arabinose	0.13093073414159542	0.8047261622231062
100282701	D-(-)-Arabinose	-0.9428571428571428	0.016666666666666666
100193372	D-(-)-Arabinose	0.7714285714285715	0.10277777777777777
107457598	D-(-)-Arabinose	-0.6571428571428571	0.175
100383037	D-(-)-Arabinose	-0.7714285714285715	0.10277777777777777
542362	D-(-)-Arabinose	-0.8285714285714285	0.058333333333333334
100274585	D-(-)-Arabinose	0.7714285714285715	0.10277777777777777
100281570	D-(-)-Arabinose	0.7247137945655605	0.10324280462370763
100286307	D-(-)-Arabinose	-0.7142857142857143	0.1361111111111111
100501614	D-(-)-Arabinose	-0.8285714285714285	0.058333333333333334
100285177	D-(-)-Arabinose	-0.7142857142857143	0.1361111111111111
100281647	D-(-)-Arabinose	-0.8285714285714285	0.058333333333333334
100286284	D-(-)-Arabinose	0.8285714285714285	0.058333333333333334
100279714	D-(-)-Arabinose	-0.7714285714285715	0.10277777777777777
103641376	D-(-)-Arabinose	-0.9428571428571428	0.016666666666666666
103646393	D-(-)-Arabinose	0.6	0.24166666666666667
103638329	D-(-)-Arabinose	0.6571428571428571	0.175
100277586	D-(-)-Arabinose	0.7714285714285715	0.10277777777777777
103647524	D-(-)-Arabinose	0.6571428571428571	0.175
103643856	D-(-)-Arabinose	0.6	0.24166666666666667
100283347	D-(-)-Arabinose	0.7714285714285715	0.10277777777777777
100274912	D-(-)-Arabinose	0.8285714285714285	0.058333333333333334
103650960	D-(-)-Arabinose	-0.8285714285714285	0.058333333333333334
109940799	D-(-)-Arabinose	-0.9428571428571428	0.016666666666666666
100276969	D-(-)-Arabinose	0.13093073414159542	0.8047261622231062
100281729	D-(-)-Arabinose	-0.7714285714285715	0.10277777777777777
100286268	D-(-)-Arabinose	0.2125118592516207	0.6860308660088961
100273051	D-(-)-Arabinose	0.8285714285714285	0.058333333333333334
100285611	D-(-)-Arabinose	0.7142857142857143	0.1361111111111111
100274623	D-(-)-Arabinose	-0.9856107606091623	3.0908566784967537e-4
100272526	D-(-)-Arabinose	0.9411239481143203	0.005097540564861457
100275106	D-(-)-Arabinose	-0.9428571428571428	0.016666666666666666
103627544	D-(-)-Arabinose	-0.7714285714285715	0.10277777777777777
100273626	D-(-)-Arabinose	-0.8857142857142858	0.03333333333333333
100280909	D-(-)-Arabinose	-0.8285714285714285	0.058333333333333334
100192117	D-(-)-Arabinose	0.6571428571428571	0.175
103650935	D-(-)-Arabinose	-0.8857142857142858	0.03333333333333333
100272959	D-(-)-Arabinose	-0.7142857142857143	0.1361111111111111
103632555	D-(-)-Arabinose	0.7714285714285715	0.10277777777777777
103641288	D-(-)-Arabinose	0.7714285714285715	0.10277777777777777
103632072	D-(-)-Arabinose	0.5428571428571428	0.2972222222222222
100281598	D-(-)-Arabinose	0.7714285714285715	0.10277777777777777
100273364	D-(-)-Arabinose	-0.6571428571428571	0.175
100280642	D-(-)-Arabinose	0.7714285714285715	0.10277777777777777
103654477	D-(-)-Arabinose	0.7714285714285715	0.10277777777777777
103637881	D-(-)-Arabinose	0.6	0.24166666666666667
100501482	D-(-)-Arabinose	-0.7714285714285715	0.10277777777777777
100191278	D-(-)-Arabinose	-0.9428571428571428	0.016666666666666666
109939147	D-(-)-Arabinose	0.6571428571428571	0.175
100191416	D-(-)-Arabinose	0.7714285714285715	0.10277777777777777
100502424	D-(-)-Arabinose	0.753702346348183	0.0835232813732598
100384012	D-(-)-Arabinose	0.6571428571428571	0.175
103654546	D-(-)-Arabinose	-0.9428571428571428	0.016666666666666666
103653601	D-(-)-Arabinose	-0.6571428571428571	0.175
103634898	D-(-)-Arabinose	-0.7142857142857143	0.1361111111111111
103626099	D-(-)-Arabinose	0.7714285714285715	0.10277777777777777
103627260	D-(-)-Arabinose	-0.7714285714285715	0.10277777777777777
100277566	D-(-)-Arabinose	-0.6571428571428571	0.175
103639549	D-(-)-Arabinose	0.7714285714285715	0.10277777777777777
100274613	D-(-)-Arabinose	0.7714285714285715	0.10277777777777777
109940264	D-(-)-Arabinose	-0.8857142857142858	0.03333333333333333
100191817	D-(-)-Arabinose	0.7714285714285715	0.10277777777777777
103647489	D-(-)-Arabinose	0.8857142857142858	0.03333333333333333
100382841	D-(-)-Arabinose	0.550782483869826	0.2573693316225745
103634084	D-(-)-Arabinose	-0.6571428571428571	0.175
542382	D-(-)-Arabinose	0.6	0.24166666666666667
100280788	D-(-)-Arabinose	-0.7714285714285715	0.10277777777777777
103651815	D-(-)-Arabinose	0.6	0.24166666666666667
100282504	D-(-)-Arabinose	0.7142857142857143	0.1361111111111111
100284894	D-(-)-Arabinose	-0.7714285714285715	0.10277777777777777
100384173	D-(-)-Arabinose	0.8406680016960502	0.036057572845159286
100216674	D-(-)-Arabinose	0.5590653920196748	0.2487710057017009
100285787	D-(-)-Arabinose	0.6571428571428571	0.175
100285076	D-(-)-Arabinose	0.6	0.24166666666666667
100274196	D-(-)-Arabinose	0.6	0.24166666666666667
100279109	D-(-)-Arabinose	-0.8857142857142858	0.03333333333333333
100282243	D-(-)-Arabinose	0.7714285714285715	0.10277777777777777
100283030	D-(-)-Arabinose	-0.8857142857142858	0.03333333333333333
100272764	D-(-)-Arabinose	0.13093073414159542	0.8047261622231062
118473165	D-(-)-Arabinose	0.028571428571428574	1
100279169	D-(-)-Arabinose	0.7142857142857143	0.1361111111111111
100273356	D-(-)-Arabinose	-1	0.002777777777777778
606405	D-(-)-Arabinose	0.9428571428571428	0.016666666666666666
100280826	D-(-)-Arabinose	0.7714285714285715	0.10277777777777777
100272871	D-(-)-Arabinose	-0.6571428571428571	0.175
103643149	D-(-)-Arabinose	0.8804062740424287	0.02059873477492041
103641260	D-(-)-Arabinose	0.8804062740424287	0.02059873477492041
100279085	D-(-)-Arabinose	0.6	0.24166666666666667
542239	D-(-)-Arabinose	-0.7714285714285715	0.10277777777777777
100283031	D-(-)-Arabinose	-0.8857142857142858	0.03333333333333333
100275030	D-(-)-Arabinose	0.7714285714285715	0.10277777777777777
103653943	D-(-)-Arabinose	-0.8285714285714285	0.058333333333333334
100192521	D-(-)-Arabinose	0.7714285714285715	0.10277777777777777
100282967	D-(-)-Arabinose	0.7714285714285715	0.10277777777777777
103633550	D-(-)-Arabinose	-0.9428571428571428	0.016666666666666666
113561368	D-(-)-Arabinose	0.7714285714285715	0.10277777777777777
100281644	D-(-)-Arabinose	0.6571428571428571	0.175
118473416	D-(-)-Arabinose	-0.9428571428571428	0.016666666666666666
100275443	D-(-)-Arabinose	-0.9428571428571428	0.016666666666666666
100283365	D-(-)-Arabinose	0.7142857142857143	0.1361111111111111
103636431	D-(-)-Arabinose	0.14494275891311212	0.7841083696021081
100193098	D-(-)-Arabinose	-0.7714285714285715	0.10277777777777777
103641257	D-(-)-Arabinose	-0.7714285714285715	0.10277777777777777
103631958	D-(-)-Arabinose	0.7247137945655605	0.10324280462370763
100282094	D-(-)-Arabinose	0.7142857142857143	0.1361111111111111
109945734	D-(-)-Arabinose	0.7714285714285715	0.10277777777777777
100285023	D-(-)-Arabinose	0.898645105261295	0.014888622005580361
100275172	D-(-)-Arabinose	0.13093073414159542	0.8047261622231062
100282702	D-(-)-Arabinose	-0.8285714285714285	0.058333333333333334
111591320	D-(-)-Arabinose	0.7142857142857143	0.1361111111111111
100282067	D-(-)-Arabinose	0.6571428571428571	0.175
100275415	D-(-)-Arabinose	0.6571428571428571	0.175
100279810	D-(-)-Arabinose	-0.9428571428571428	0.016666666666666666
103647933	D-(-)-Arabinose	0.7714285714285715	0.10277777777777777
109944003	D-(-)-Arabinose	0.8285714285714285	0.058333333333333334
103632137	D-(-)-Arabinose	0.7714285714285715	0.10277777777777777
103635866	D-(-)-Arabinose	0.5428571428571428	0.2972222222222222
103639456	D-(-)-Arabinose	0.6571428571428571	0.175
100501519	D-(-)-Arabinose	-0.7142857142857143	0.1361111111111111
100191847	D-(-)-Arabinose	0.5428571428571428	0.2972222222222222
100281420	D-(-)-Arabinose	0.7714285714285715	0.10277777777777777
103635380	D-(-)-Arabinose	0.7714285714285715	0.10277777777777777
103627358	D-(-)-Arabinose	-0.7714285714285715	0.10277777777777777
100382244	D-(-)-Arabinose	0.8857142857142858	0.03333333333333333
103633419	D-(-)-Arabinose	-0.8285714285714285	0.058333333333333334
100282886	D-(-)-Arabinose	-0.7714285714285715	0.10277777777777777
100191741	D-(-)-Arabinose	0.6	0.24166666666666667
100272925	D-(-)-Arabinose	0.6667366910003156	0.14808979944035283
100278780	D-(-)-Arabinose	0.8857142857142858	0.03333333333333333
100384022	D-(-)-Arabinose	0.6	0.24166666666666667
100281317	D-(-)-Arabinose	0.6	0.24166666666666667
100281367	D-(-)-Arabinose	-0.7142857142857143	0.1361111111111111
103647591	D-(-)-Arabinose	0.5428571428571428	0.2972222222222222
541675	D-(-)-Arabinose	0.6571428571428571	0.175
100275826	D-(-)-Arabinose	-0.37142857142857144	0.49722222222222223
103650076	D-(-)-Arabinose	-0.8857142857142858	0.03333333333333333
100281193	D-(-)-Arabinose	-0.7714285714285715	0.10277777777777777
100272270	D-(-)-Arabinose	-0.7714285714285715	0.10277777777777777
100277835	D-(-)-Arabinose	0.6571428571428571	0.175
100191792	D-(-)-Arabinose	0.8285714285714285	0.058333333333333334
100501504	D-(-)-Arabinose	-0.6571428571428571	0.175
100192868	D-(-)-Arabinose	0.6377481392176934	0.17307111024125968
100304363	D-(-)-Arabinose	-0.8857142857142858	0.03333333333333333
100193884	D-(-)-Arabinose	-0.8857142857142858	0.03333333333333333
100283643	D-(-)-Arabinose	0.8285714285714285	0.058333333333333334
100280515	D-(-)-Arabinose	-0.7714285714285715	0.10277777777777777
103643231	D-(-)-Arabinose	0.8804062740424287	0.02059873477492041
100285673	D-(-)-Arabinose	-0.8285714285714285	0.058333333333333334
100284831	D-(-)-Arabinose	0.8285714285714285	0.058333333333333334
103641987	D-(-)-Arabinose	-0.49280538030458115	0.3206325828658276
100383382	D-(-)-Arabinose	0.6	0.24166666666666667
100285460	D-(-)-Arabinose	0.7714285714285715	0.10277777777777777
100216554	D-(-)-Arabinose	-0.753702346348183	0.08352328137325972
103647710	D-(-)-Arabinose	0.8285714285714285	0.058333333333333334
542376	D-(-)-Arabinose	-0.5428571428571428	0.2972222222222222
100280789	D-(-)-Arabinose	0.6571428571428571	0.175
100384133	D-(-)-Arabinose	0.8285714285714285	0.058333333333333334
100191940	D-(-)-Arabinose	0.4857142857142857	0.35555555555555557
103626677	D-(-)-Arabinose	-0.37142857142857144	0.49722222222222223
100281559	D-(-)-Arabinose	-1	0.002777777777777778
103632861	D-(-)-Arabinose	-0.8857142857142858	0.03333333333333333
103643693	D-(-)-Arabinose	0.9428571428571428	0.016666666666666666
100192536	D-(-)-Arabinose	-0.7714285714285715	0.10277777777777777
100304374	D-(-)-Arabinose	0.37142857142857144	0.49722222222222223
100192101	D-(-)-Arabinose	-0.4857142857142857	0.35555555555555557
100275056	D-(-)-Arabinose	-0.8406680016960502	0.036057572845159334
100282143	D-(-)-Arabinose	-0.7714285714285715	0.10277777777777777
103638195	D-(-)-Arabinose	0.8285714285714285	0.058333333333333334
100192597	D-(-)-Arabinose	-0.7714285714285715	0.10277777777777777
103653328	D-(-)-Arabinose	-0.8857142857142858	0.03333333333333333
100280416	D-(-)-Arabinose	-0.7714285714285715	0.10277777777777777
100284805	D-(-)-Arabinose	-0.5428571428571428	0.2972222222222222
542564	D-(-)-Arabinose	-0.9428571428571428	0.016666666666666666
103630515	D-(-)-Arabinose	0.7589709258986455	0.08014122805832376
103627883	D-(-)-Arabinose	0.7714285714285715	0.10277777777777777
100274536	D-(-)-Arabinose	0.6571428571428571	0.175
100276884	D-(-)-Arabinose	-0.7714285714285715	0.10277777777777777
100283583	D-(-)-Arabinose	0.7714285714285715	0.10277777777777777
100383548	D-(-)-Arabinose	0.7714285714285715	0.10277777777777777
100383563	D-(-)-Arabinose	-0.8285714285714285	0.058333333333333334
542013	D-(-)-Arabinose	0.13093073414159542	0.8047261622231062
100191284	D-(-)-Arabinose	0.5797710356524485	0.2277839567150159
100272790	D-(-)-Arabinose	-0.8285714285714285	0.058333333333333334
103645992	D-(-)-Arabinose	0.6571428571428571	0.175
103639211	D-(-)-Arabinose	-0.9428571428571428	0.016666666666666666
100502349	D-(-)-Arabinose	-0.8857142857142858	0.03333333333333333
100280822	D-(-)-Arabinose	0.7714285714285715	0.10277777777777777
100283492	D-(-)-Arabinose	0.7714285714285715	0.10277777777777777
118474231	D-(-)-Arabinose	0.6546536707079772	0.1583024233754577
100194166	D-(-)-Arabinose	0.9411239481143203	0.005097540564861457
100193610	D-(-)-Arabinose	0.8285714285714285	0.058333333333333334
103626123	L-Lyxonate; L-Lyxonic acid;	0.9428571428571428	0.016666666666666666
100216811	L-Lyxonate; L-Lyxonic acid;	0.8285714285714285	0.058333333333333334
100193638	L-Lyxonate; L-Lyxonic acid;	-1	0.002777777777777778
103654112	L-Lyxonate; L-Lyxonic acid;	0.9411239481143203	0.005097540564861457
103633577	L-Lyxonate; L-Lyxonic acid;	0.6	0.24166666666666667
542061	L-Lyxonate; L-Lyxonic acid;	-0.9428571428571428	0.016666666666666666
100286041	L-Lyxonate; L-Lyxonic acid;	0.7142857142857143	0.1361111111111111
103634861	L-Lyxonate; L-Lyxonic acid;	0.7714285714285715	0.10277777777777777
100281706	L-Lyxonate; L-Lyxonic acid;	0.7714285714285715	0.10277777777777777
103641657	L-Lyxonate; L-Lyxonic acid;	0.9428571428571428	0.016666666666666666
103626636	L-Lyxonate; L-Lyxonic acid;	0.8857142857142858	0.03333333333333333
100384637	L-Lyxonate; L-Lyxonic acid;	0.09107651110783745	0.8637629700202578
542035	L-Lyxonate; L-Lyxonic acid;	0.7142857142857143	0.1361111111111111
103626448	L-Lyxonate; L-Lyxonic acid;	0.7142857142857143	0.1361111111111111
107403160	L-Lyxonate; L-Lyxonic acid;	0.8285714285714285	0.058333333333333334
109944991	L-Lyxonate; L-Lyxonic acid;	-0.7714285714285715	0.10277777777777777
100217198	L-Lyxonate; L-Lyxonic acid;	0.7714285714285715	0.10277777777777777
103649551	L-Lyxonate; L-Lyxonic acid;	0.7714285714285715	0.10277777777777777
100194394	L-Lyxonate; L-Lyxonic acid;	0.37142857142857144	0.49722222222222223
103647665	L-Lyxonate; L-Lyxonic acid;	0.6667366910003156	0.14808979944035283
100381573	L-Lyxonate; L-Lyxonic acid;	0.7142857142857143	0.1361111111111111
100191598	L-Lyxonate; L-Lyxonic acid;	0.7142857142857143	0.1361111111111111
103645998	L-Lyxonate; L-Lyxonic acid;	0.8285714285714285	0.058333333333333334
542475	L-Lyxonate; L-Lyxonic acid;	0.7714285714285715	0.10277777777777777
100193924	L-Lyxonate; L-Lyxonic acid;	0.7247137945655605	0.10324280462370763
541959	L-Lyxonate; L-Lyxonic acid;	0.7142857142857143	0.1361111111111111
100191808	L-Lyxonate; L-Lyxonic acid;	0.6571428571428571	0.175
100277850	L-Lyxonate; L-Lyxonic acid;	-0.9428571428571428	0.016666666666666666
103639150	L-Lyxonate; L-Lyxonic acid;	0.7714285714285715	0.10277777777777777
103651302	L-Lyxonate; L-Lyxonic acid;	0.7247137945655605	0.10324280462370763
100280745	L-Lyxonate; L-Lyxonic acid;	-0.7714285714285715	0.10277777777777777
100383503	L-Lyxonate; L-Lyxonic acid;	0.9856107606091623	3.090856678496707e-4
100286138	L-Lyxonate; L-Lyxonic acid;	-0.7142857142857143	0.1361111111111111
100304070	L-Lyxonate; L-Lyxonic acid;	0.7714285714285715	0.10277777777777777
100194193	L-Lyxonate; L-Lyxonic acid;	0.7714285714285715	0.10277777777777777
100274500	L-Lyxonate; L-Lyxonic acid;	0.7714285714285715	0.10277777777777777
100273722	L-Lyxonate; L-Lyxonic acid;	-0.6	0.24166666666666667
103652629	L-Lyxonate; L-Lyxonic acid;	0.7142857142857143	0.1361111111111111
100384441	L-Lyxonate; L-Lyxonic acid;	0.6377481392176934	0.17307111024125968
100285281	L-Lyxonate; L-Lyxonic acid;	1	0.002777777777777778
100279924	L-Lyxonate; L-Lyxonic acid;	-0.6571428571428571	0.175
100274299	L-Lyxonate; L-Lyxonic acid;	0.6982532518267537	0.12283946337339596
100272841	L-Lyxonate; L-Lyxonic acid;	0.7247137945655605	0.10324280462370763
100272670	L-Lyxonate; L-Lyxonic acid;	0.7142857142857143	0.1361111111111111
103642493	L-Lyxonate; L-Lyxonic acid;	-0.9428571428571428	0.016666666666666666
100501810	L-Lyxonate; L-Lyxonic acid;	-0.753702346348183	0.08352328137325972
103630735	L-Lyxonate; L-Lyxonic acid;	0.8804062740424287	0.02059873477492041
103640923	L-Lyxonate; L-Lyxonic acid;	0.13093073414159542	0.8047261622231062
103643070	L-Lyxonate; L-Lyxonic acid;	0.5428571428571428	0.2972222222222222
100273537	L-Lyxonate; L-Lyxonic acid;	0.7142857142857143	0.1361111111111111
100282656	L-Lyxonate; L-Lyxonic acid;	0.8804062740424287	0.02059873477492041
100283587	L-Lyxonate; L-Lyxonic acid;	0.7714285714285715	0.10277777777777777
111590154	L-Lyxonate; L-Lyxonic acid;	0.6	0.24166666666666667
103643350	L-Lyxonate; L-Lyxonic acid;	-0.6	0.24166666666666667
100279723	L-Lyxonate; L-Lyxonic acid;	-0.7714285714285715	0.10277777777777777
100193323	L-Lyxonate; L-Lyxonic acid;	0.6	0.24166666666666667
103639761	L-Lyxonate; L-Lyxonic acid;	0.7714285714285715	0.10277777777777777
103636985	L-Lyxonate; L-Lyxonic acid;	-0.6571428571428571	0.175
100273712	L-Lyxonate; L-Lyxonic acid;	0.13093073414159542	0.8047261622231062
103641468	L-Lyxonate; L-Lyxonic acid;	0.7714285714285715	0.10277777777777777
100283834	L-Lyxonate; L-Lyxonic acid;	-0.8857142857142858	0.03333333333333333
103639891	L-Lyxonate; L-Lyxonic acid;	-0.7714285714285715	0.10277777777777777
542522	L-Lyxonate; L-Lyxonic acid;	0.23190841426097938	0.6583735712609269
100282060	L-Lyxonate; L-Lyxonic acid;	0.8116794499134278	0.04985758510134043
100384722	L-Lyxonate; L-Lyxonic acid;	0.7142857142857143	0.1361111111111111
100286251	L-Lyxonate; L-Lyxonic acid;	0.7714285714285715	0.10277777777777777
100275868	L-Lyxonate; L-Lyxonic acid;	0.8285714285714285	0.058333333333333334
100277930	L-Lyxonate; L-Lyxonic acid;	0.6	0.24166666666666667
100191307	L-Lyxonate; L-Lyxonic acid;	-0.9428571428571428	0.016666666666666666
100286067	L-Lyxonate; L-Lyxonic acid;	-0.6571428571428571	0.175
109939836	L-Lyxonate; L-Lyxonic acid;	0.6	0.24166666666666667
103637654	L-Lyxonate; L-Lyxonic acid;	-0.7714285714285715	0.10277777777777777
103648019	L-Lyxonate; L-Lyxonic acid;	0.23190841426097938	0.6583735712609269
103652837	L-Lyxonate; L-Lyxonic acid;	0.6982532518267537	0.12283946337339596
100382751	L-Lyxonate; L-Lyxonic acid;	0.6571428571428571	0.175
542194	L-Lyxonate; L-Lyxonic acid;	-0.7714285714285715	0.10277777777777777
100281871	L-Lyxonate; L-Lyxonic acid;	-0.7714285714285715	0.10277777777777777
103627437	L-Lyxonate; L-Lyxonic acid;	0.8857142857142858	0.03333333333333333
100278484	L-Lyxonate; L-Lyxonic acid;	0.5797710356524485	0.2277839567150159
542129	L-Lyxonate; L-Lyxonic acid;	0.6982532518267537	0.12283946337339596
103650499	L-Lyxonate; L-Lyxonic acid;	-0.9428571428571428	0.016666666666666666
100283306	L-Lyxonate; L-Lyxonic acid;	0.8116794499134278	0.04985758510134043
542005	L-Lyxonate; L-Lyxonic acid;	-0.9428571428571428	0.016666666666666666
100286265	L-Lyxonate; L-Lyxonic acid;	0.7714285714285715	0.10277777777777777
103630483	L-Lyxonate; L-Lyxonic acid;	0.13093073414159542	0.8047261622231062
100383552	L-Lyxonate; L-Lyxonic acid;	0.753702346348183	0.0835232813732598
103633403	L-Lyxonate; L-Lyxonic acid;	-0.9428571428571428	0.016666666666666666
542384	L-Lyxonate; L-Lyxonic acid;	0.9428571428571428	0.016666666666666666
100279056	L-Lyxonate; L-Lyxonic acid;	-0.6957252427829381	0.12478933744028699
100279102	L-Lyxonate; L-Lyxonic acid;	0.7714285714285715	0.10277777777777777
103629894	L-Lyxonate; L-Lyxonic acid;	0.753702346348183	0.0835232813732598
100381507	L-Lyxonate; L-Lyxonic acid;	-0.5428571428571428	0.2972222222222222
114711029	L-Lyxonate; L-Lyxonic acid;	-0.9428571428571428	0.016666666666666666
103634597	L-Lyxonate; L-Lyxonic acid;	-0.7714285714285715	0.10277777777777777
103632076	L-Lyxonate; L-Lyxonic acid;	0.9411239481143203	0.005097540564861457
103627470	L-Lyxonate; L-Lyxonic acid;	0.7142857142857143	0.1361111111111111
100273607	L-Lyxonate; L-Lyxonic acid;	-0.7714285714285715	0.10277777777777777
107521953	L-Lyxonate; L-Lyxonic acid;	0.7714285714285715	0.10277777777777777
541717	L-Lyxonate; L-Lyxonic acid;	0.9428571428571428	0.016666666666666666
100191562	L-Lyxonate; L-Lyxonic acid;	0.6571428571428571	0.175
103630729	L-Lyxonate; L-Lyxonic acid;	-0.6571428571428571	0.175
100273162	L-Lyxonate; L-Lyxonic acid;	0.7714285714285715	0.10277777777777777
100281346	L-Lyxonate; L-Lyxonic acid;	-0.6571428571428571	0.175
100191794	L-Lyxonate; L-Lyxonic acid;	0.9276336570439175	0.0076658441874731574
100193539	L-Lyxonate; L-Lyxonic acid;	0.7714285714285715	0.10277777777777777
100286007	L-Lyxonate; L-Lyxonic acid;	0.7714285714285715	0.10277777777777777
732777	L-Lyxonate; L-Lyxonic acid;	-0.9428571428571428	0.016666666666666666
100193130	L-Lyxonate; L-Lyxonic acid;	-0.9428571428571428	0.016666666666666666
100281118	L-Lyxonate; L-Lyxonic acid;	0.7714285714285715	0.10277777777777777
100284720	L-Lyxonate; L-Lyxonic acid;	0.6	0.24166666666666667
100101531	L-Lyxonate; L-Lyxonic acid;	-0.9428571428571428	0.016666666666666666
100501754	L-Lyxonate; L-Lyxonic acid;	-0.7714285714285715	0.10277777777777777
103636181	L-Lyxonate; L-Lyxonic acid;	-0.6	0.24166666666666667
100283146	L-Lyxonate; L-Lyxonic acid;	-0.7714285714285715	0.10277777777777777
103630488	L-Lyxonate; L-Lyxonic acid;	-0.7142857142857143	0.1361111111111111
103625886	L-Lyxonate; L-Lyxonic acid;	0.8857142857142858	0.03333333333333333
100280876	L-Lyxonate; L-Lyxonic acid;	0.8857142857142858	0.03333333333333333
100279773	L-Lyxonate; L-Lyxonic acid;	-1	0.002777777777777778
107521948	L-Lyxonate; L-Lyxonic acid;	0.7142857142857143	0.1361111111111111
100279351	L-Lyxonate; L-Lyxonic acid;	0.8857142857142858	0.03333333333333333
109943658	L-Lyxonate; L-Lyxonic acid;	0.9428571428571428	0.016666666666666666
103639299	L-Lyxonate; L-Lyxonic acid;	0.8857142857142858	0.03333333333333333
103632028	L-Lyxonate; L-Lyxonic acid;	-0.7714285714285715	0.10277777777777777
100274260	L-Lyxonate; L-Lyxonic acid;	0.7714285714285715	0.10277777777777777
103633151	L-Lyxonate; L-Lyxonic acid;	-0.7714285714285715	0.10277777777777777
103627751	L-Lyxonate; L-Lyxonic acid;	0.6571428571428571	0.175
103627796	L-Lyxonate; L-Lyxonic acid;	0.6982532518267537	0.12283946337339596
100383049	L-Lyxonate; L-Lyxonic acid;	-0.7714285714285715	0.10277777777777777
100276002	L-Lyxonate; L-Lyxonic acid;	-0.7142857142857143	0.1361111111111111
118472974	L-Lyxonate; L-Lyxonic acid;	0.9428571428571428	0.016666666666666666
100501330	L-Lyxonate; L-Lyxonic acid;	0.7714285714285715	0.10277777777777777
100284071	L-Lyxonate; L-Lyxonic acid;	0.7142857142857143	0.1361111111111111
103638133	L-Lyxonate; L-Lyxonic acid;	-0.9428571428571428	0.016666666666666666
100282477	L-Lyxonate; L-Lyxonic acid;	0.6	0.24166666666666667
100216799	L-Lyxonate; L-Lyxonic acid;	-0.7714285714285715	0.10277777777777777
103636484	L-Lyxonate; L-Lyxonic acid;	0.9428571428571428	0.016666666666666666
541659	L-Lyxonate; L-Lyxonic acid;	-0.7714285714285715	0.10277777777777777
541978	L-Lyxonate; L-Lyxonic acid;	0.7714285714285715	0.10277777777777777
100281824	L-Lyxonate; L-Lyxonic acid;	0.8285714285714285	0.058333333333333334
103647761	L-Lyxonate; L-Lyxonic acid;	-1	0.002777777777777778
103643056	L-Lyxonate; L-Lyxonic acid;	0.7142857142857143	0.1361111111111111
100281142	L-Lyxonate; L-Lyxonic acid;	-0.8285714285714285	0.058333333333333334
100286189	L-Lyxonate; L-Lyxonic acid;	-0.6571428571428571	0.175
100283184	L-Lyxonate; L-Lyxonic acid;	-0.6571428571428571	0.175
100193498	L-Lyxonate; L-Lyxonic acid;	0.7714285714285715	0.10277777777777777
100280901	L-Lyxonate; L-Lyxonic acid;	0.9428571428571428	0.016666666666666666
103643232	L-Lyxonate; L-Lyxonic acid;	0.8804062740424287	0.02059873477492041
100194164	L-Lyxonate; L-Lyxonic acid;	0.7714285714285715	0.10277777777777777
103631855	L-Lyxonate; L-Lyxonic acid;	0.7714285714285715	0.10277777777777777
100193599	L-Lyxonate; L-Lyxonic acid;	-0.9428571428571428	0.016666666666666666
100273470	L-Lyxonate; L-Lyxonic acid;	-0.9428571428571428	0.016666666666666666
103633258	L-Lyxonate; L-Lyxonic acid;	0.7142857142857143	0.1361111111111111
100381541	L-Lyxonate; L-Lyxonic acid;	-0.7714285714285715	0.10277777777777777
100382341	L-Lyxonate; L-Lyxonic acid;	-0.9428571428571428	0.016666666666666666
100281785	L-Lyxonate; L-Lyxonic acid;	-0.9428571428571428	0.016666666666666666
103633213	L-Lyxonate; L-Lyxonic acid;	0.7714285714285715	0.10277777777777777
732807	L-Lyxonate; L-Lyxonic acid;	0.7714285714285715	0.10277777777777777
100285155	L-Lyxonate; L-Lyxonic acid;	0.6	0.24166666666666667
100281471	L-Lyxonate; L-Lyxonic acid;	0.9428571428571428	0.016666666666666666
100194073	L-Lyxonate; L-Lyxonic acid;	-0.9428571428571428	0.016666666666666666
100382839	L-Lyxonate; L-Lyxonic acid;	0.8285714285714285	0.058333333333333334
542263	L-Lyxonate; L-Lyxonic acid;	0.8285714285714285	0.058333333333333334
100501311	L-Lyxonate; L-Lyxonic acid;	-0.7714285714285715	0.10277777777777777
107546763	L-Lyxonate; L-Lyxonic acid;	0.7714285714285715	0.10277777777777777
100276935	L-Lyxonate; L-Lyxonic acid;	0.6571428571428571	0.175
100274637	L-Lyxonate; L-Lyxonic acid;	0.7714285714285715	0.10277777777777777
100383323	L-Lyxonate; L-Lyxonic acid;	0.7714285714285715	0.10277777777777777
100280594	L-Lyxonate; L-Lyxonic acid;	0.9428571428571428	0.016666666666666666
100283239	L-Lyxonate; L-Lyxonic acid;	0.7714285714285715	0.10277777777777777
103636515	L-Lyxonate; L-Lyxonic acid;	-0.8857142857142858	0.03333333333333333
100384341	L-Lyxonate; L-Lyxonic acid;	-0.8857142857142858	0.03333333333333333
100280946	L-Lyxonate; L-Lyxonic acid;	0.7714285714285715	0.10277777777777777
103637150	L-Lyxonate; L-Lyxonic acid;	-0.8857142857142858	0.03333333333333333
100127510	L-Lyxonate; L-Lyxonic acid;	-0.6571428571428571	0.175
100381653	L-Lyxonate; L-Lyxonic acid;	-0.8116794499134278	0.0498575851013405
107275219	L-Lyxonate; L-Lyxonic acid;	0.7714285714285715	0.10277777777777777
100282492	L-Lyxonate; L-Lyxonic acid;	0.7714285714285715	0.10277777777777777
100101543	L-Lyxonate; L-Lyxonic acid;	0.9428571428571428	0.016666666666666666
100279946	L-Lyxonate; L-Lyxonic acid;	-0.8857142857142858	0.03333333333333333
100381424	L-Lyxonate; L-Lyxonic acid;	-0.8285714285714285	0.058333333333333334
100272288	L-Lyxonate; L-Lyxonic acid;	-0.7142857142857143	0.1361111111111111
100284387	L-Lyxonate; L-Lyxonic acid;	-0.8285714285714285	0.058333333333333334
100281731	L-Lyxonate; L-Lyxonic acid;	0.8285714285714285	0.058333333333333334
103632917	L-Lyxonate; L-Lyxonic acid;	0.37142857142857144	0.49722222222222223
100193019	L-Lyxonate; L-Lyxonic acid;	0.9428571428571428	0.016666666666666666
100193780	L-Lyxonate; L-Lyxonic acid;	0.6	0.24166666666666667
100383411	L-Lyxonate; L-Lyxonic acid;	0.8285714285714285	0.058333333333333334
100381409	L-Lyxonate; L-Lyxonic acid;	-0.6571428571428571	0.175
103654528	L-Lyxonate; L-Lyxonic acid;	0.8285714285714285	0.058333333333333334
100193661	L-Lyxonate; L-Lyxonic acid;	-0.7142857142857143	0.1361111111111111
103649967	L-Lyxonate; L-Lyxonic acid;	-0.8857142857142858	0.03333333333333333
103647254	L-Lyxonate; L-Lyxonic acid;	0.9276336570439175	0.0076658441874731574
103630319	L-Lyxonate; L-Lyxonic acid;	0.8285714285714285	0.058333333333333334
541804	L-Lyxonate; L-Lyxonic acid;	-0.7142857142857143	0.1361111111111111
100279819	L-Lyxonate; L-Lyxonic acid;	-0.7714285714285715	0.10277777777777777
103654807	L-Lyxonate; L-Lyxonic acid;	0.6982532518267537	0.12283946337339596
100191584	L-Lyxonate; L-Lyxonic acid;	0.6571428571428571	0.175
103631977	L-Lyxonate; L-Lyxonic acid;	0.7714285714285715	0.10277777777777777
103647969	L-Lyxonate; L-Lyxonic acid;	0.13093073414159542	0.8047261622231062
100382457	L-Lyxonate; L-Lyxonic acid;	0.13093073414159542	0.8047261622231062
100273067	L-Lyxonate; L-Lyxonic acid;	-1	0.002777777777777778
103654523	L-Lyxonate; L-Lyxonic acid;	0.7714285714285715	0.10277777777777777
100276393	L-Lyxonate; L-Lyxonic acid;	0.13093073414159542	0.8047261622231062
103636404	L-Lyxonate; L-Lyxonic acid;	0.13093073414159542	0.8047261622231062
100282701	L-Lyxonate; L-Lyxonic acid;	-1	0.002777777777777778
100193372	L-Lyxonate; L-Lyxonic acid;	0.7142857142857143	0.1361111111111111
107457598	L-Lyxonate; L-Lyxonic acid;	-0.7714285714285715	0.10277777777777777
100383037	L-Lyxonate; L-Lyxonic acid;	-0.8857142857142858	0.03333333333333333
542362	L-Lyxonate; L-Lyxonic acid;	-0.9428571428571428	0.016666666666666666
100274585	L-Lyxonate; L-Lyxonic acid;	0.6571428571428571	0.175
100281570	L-Lyxonate; L-Lyxonic acid;	0.8116794499134278	0.04985758510134043
100286307	L-Lyxonate; L-Lyxonic acid;	-0.8857142857142858	0.03333333333333333
100501614	L-Lyxonate; L-Lyxonic acid;	-0.9428571428571428	0.016666666666666666
100285177	L-Lyxonate; L-Lyxonic acid;	-0.7714285714285715	0.10277777777777777
100281647	L-Lyxonate; L-Lyxonic acid;	-0.6571428571428571	0.175
100286284	L-Lyxonate; L-Lyxonic acid;	0.9428571428571428	0.016666666666666666
100279714	L-Lyxonate; L-Lyxonic acid;	-0.8285714285714285	0.058333333333333334
103641376	L-Lyxonate; L-Lyxonic acid;	-1	0.002777777777777778
103646393	L-Lyxonate; L-Lyxonic acid;	0.6571428571428571	0.175
103638329	L-Lyxonate; L-Lyxonic acid;	0.7714285714285715	0.10277777777777777
100277586	L-Lyxonate; L-Lyxonic acid;	0.8285714285714285	0.058333333333333334
103647524	L-Lyxonate; L-Lyxonic acid;	0.6	0.24166666666666667
103643856	L-Lyxonate; L-Lyxonic acid;	0.7142857142857143	0.1361111111111111
100283347	L-Lyxonate; L-Lyxonic acid;	0.6571428571428571	0.175
100274912	L-Lyxonate; L-Lyxonic acid;	0.9428571428571428	0.016666666666666666
103650960	L-Lyxonate; L-Lyxonic acid;	-0.7714285714285715	0.10277777777777777
109940799	L-Lyxonate; L-Lyxonic acid;	-1	0.002777777777777778
100276969	L-Lyxonate; L-Lyxonic acid;	0.13093073414159542	0.8047261622231062
100281729	L-Lyxonate; L-Lyxonic acid;	-0.8285714285714285	0.058333333333333334
100286268	L-Lyxonate; L-Lyxonic acid;	0.333947207395404	0.5177002083054396
100273051	L-Lyxonate; L-Lyxonic acid;	0.9428571428571428	0.016666666666666666
100285611	L-Lyxonate; L-Lyxonic acid;	0.7714285714285715	0.10277777777777777
100274623	L-Lyxonate; L-Lyxonic acid;	-0.9276336570439175	0.007665844187473129
100272526	L-Lyxonate; L-Lyxonic acid;	0.9411239481143203	0.005097540564861457
100275106	L-Lyxonate; L-Lyxonic acid;	-1	0.002777777777777778
103627544	L-Lyxonate; L-Lyxonic acid;	-0.8857142857142858	0.03333333333333333
100273626	L-Lyxonate; L-Lyxonic acid;	-0.9428571428571428	0.016666666666666666
100280909	L-Lyxonate; L-Lyxonic acid;	-0.7714285714285715	0.10277777777777777
100192117	L-Lyxonate; L-Lyxonic acid;	0.7714285714285715	0.10277777777777777
103650935	L-Lyxonate; L-Lyxonic acid;	-0.9428571428571428	0.016666666666666666
100272959	L-Lyxonate; L-Lyxonic acid;	-0.7714285714285715	0.10277777777777777
103632555	L-Lyxonate; L-Lyxonic acid;	0.8857142857142858	0.03333333333333333
103641288	L-Lyxonate; L-Lyxonic acid;	0.7142857142857143	0.1361111111111111
103632072	L-Lyxonate; L-Lyxonic acid;	0.6	0.24166666666666667
100281598	L-Lyxonate; L-Lyxonic acid;	0.7142857142857143	0.1361111111111111
100273364	L-Lyxonate; L-Lyxonic acid;	-0.6	0.24166666666666667
100280642	L-Lyxonate; L-Lyxonic acid;	0.8857142857142858	0.03333333333333333
103654477	L-Lyxonate; L-Lyxonic acid;	0.6571428571428571	0.175
103637881	L-Lyxonate; L-Lyxonic acid;	0.7142857142857143	0.1361111111111111
100501482	L-Lyxonate; L-Lyxonic acid;	-0.7142857142857143	0.1361111111111111
100191278	L-Lyxonate; L-Lyxonic acid;	-1	0.002777777777777778
109939147	L-Lyxonate; L-Lyxonic acid;	0.7714285714285715	0.10277777777777777
100191416	L-Lyxonate; L-Lyxonic acid;	0.6571428571428571	0.175
100502424	L-Lyxonate; L-Lyxonic acid;	0.6667366910003156	0.14808979944035283
100384012	L-Lyxonate; L-Lyxonic acid;	0.7714285714285715	0.10277777777777777
103654546	L-Lyxonate; L-Lyxonic acid;	-1	0.002777777777777778
103653601	L-Lyxonate; L-Lyxonic acid;	-0.8285714285714285	0.058333333333333334
103634898	L-Lyxonate; L-Lyxonic acid;	-0.7714285714285715	0.10277777777777777
103626099	L-Lyxonate; L-Lyxonic acid;	0.8285714285714285	0.058333333333333334
103627260	L-Lyxonate; L-Lyxonic acid;	-0.8285714285714285	0.058333333333333334
100277566	L-Lyxonate; L-Lyxonic acid;	-0.7714285714285715	0.10277777777777777
103639549	L-Lyxonate; L-Lyxonic acid;	0.8285714285714285	0.058333333333333334
100274613	L-Lyxonate; L-Lyxonic acid;	0.8857142857142858	0.03333333333333333
109940264	L-Lyxonate; L-Lyxonic acid;	-0.9428571428571428	0.016666666666666666
100191817	L-Lyxonate; L-Lyxonic acid;	0.8285714285714285	0.058333333333333334
103647489	L-Lyxonate; L-Lyxonic acid;	0.7714285714285715	0.10277777777777777
100382841	L-Lyxonate; L-Lyxonic acid;	0.3768511731740915	0.46148284035080456
103634084	L-Lyxonate; L-Lyxonic acid;	-0.7714285714285715	0.10277777777777777
542382	L-Lyxonate; L-Lyxonic acid;	0.4857142857142857	0.35555555555555557
100280788	L-Lyxonate; L-Lyxonic acid;	-0.7142857142857143	0.1361111111111111
103651815	L-Lyxonate; L-Lyxonic acid;	0.6571428571428571	0.175
100282504	L-Lyxonate; L-Lyxonic acid;	0.7714285714285715	0.10277777777777777
100284894	L-Lyxonate; L-Lyxonic acid;	-0.8285714285714285	0.058333333333333334
100384173	L-Lyxonate; L-Lyxonic acid;	0.9276336570439175	0.0076658441874731574
100216674	L-Lyxonate; L-Lyxonic acid;	0.6767633692869747	0.13983668734781057
100285787	L-Lyxonate; L-Lyxonic acid;	0.7714285714285715	0.10277777777777777
100285076	L-Lyxonate; L-Lyxonic acid;	0.5428571428571428	0.2972222222222222
100274196	L-Lyxonate; L-Lyxonic acid;	0.5428571428571428	0.2972222222222222
100279109	L-Lyxonate; L-Lyxonic acid;	-0.9428571428571428	0.016666666666666666
100282243	L-Lyxonate; L-Lyxonic acid;	0.8857142857142858	0.03333333333333333
100283030	L-Lyxonate; L-Lyxonic acid;	-0.7714285714285715	0.10277777777777777
100272764	L-Lyxonate; L-Lyxonic acid;	0.13093073414159542	0.8047261622231062
118473165	L-Lyxonate; L-Lyxonic acid;	-0.08571428571428572	0.9194444444444444
100279169	L-Lyxonate; L-Lyxonic acid;	0.6	0.24166666666666667
100273356	L-Lyxonate; L-Lyxonic acid;	-0.9428571428571428	0.016666666666666666
606405	L-Lyxonate; L-Lyxonic acid;	1	0.002777777777777778
100280826	L-Lyxonate; L-Lyxonic acid;	0.6571428571428571	0.175
100272871	L-Lyxonate; L-Lyxonic acid;	-0.6	0.24166666666666667
103643149	L-Lyxonate; L-Lyxonic acid;	0.8804062740424287	0.02059873477492041
103641260	L-Lyxonate; L-Lyxonic acid;	0.8804062740424287	0.02059873477492041
100279085	L-Lyxonate; L-Lyxonic acid;	0.7142857142857143	0.1361111111111111
542239	L-Lyxonate; L-Lyxonic acid;	-0.8285714285714285	0.058333333333333334
100283031	L-Lyxonate; L-Lyxonic acid;	-0.7714285714285715	0.10277777777777777
100275030	L-Lyxonate; L-Lyxonic acid;	0.8285714285714285	0.058333333333333334
103653943	L-Lyxonate; L-Lyxonic acid;	-0.7714285714285715	0.10277777777777777
100192521	L-Lyxonate; L-Lyxonic acid;	0.8285714285714285	0.058333333333333334
100282967	L-Lyxonate; L-Lyxonic acid;	0.8285714285714285	0.058333333333333334
103633550	L-Lyxonate; L-Lyxonic acid;	-1	0.002777777777777778
113561368	L-Lyxonate; L-Lyxonic acid;	0.8285714285714285	0.058333333333333334
100281644	L-Lyxonate; L-Lyxonic acid;	0.7714285714285715	0.10277777777777777
118473416	L-Lyxonate; L-Lyxonic acid;	-0.8857142857142858	0.03333333333333333
100275443	L-Lyxonate; L-Lyxonic acid;	-0.8285714285714285	0.058333333333333334
100283365	L-Lyxonate; L-Lyxonic acid;	0.7714285714285715	0.10277777777777777
103636431	L-Lyxonate; L-Lyxonic acid;	0.23190841426097938	0.6583735712609269
100193098	L-Lyxonate; L-Lyxonic acid;	-0.8857142857142858	0.03333333333333333
103641257	L-Lyxonate; L-Lyxonic acid;	-0.8857142857142858	0.03333333333333333
103631958	L-Lyxonate; L-Lyxonic acid;	0.8116794499134278	0.04985758510134043
100282094	L-Lyxonate; L-Lyxonic acid;	0.7714285714285715	0.10277777777777777
109945734	L-Lyxonate; L-Lyxonic acid;	0.8285714285714285	0.058333333333333334
100285023	L-Lyxonate; L-Lyxonic acid;	0.9856107606091623	3.090856678496707e-4
100275172	L-Lyxonate; L-Lyxonic acid;	0.13093073414159542	0.8047261622231062
100282702	L-Lyxonate; L-Lyxonic acid;	-0.7714285714285715	0.10277777777777777
111591320	L-Lyxonate; L-Lyxonic acid;	0.7714285714285715	0.10277777777777777
100282067	L-Lyxonate; L-Lyxonic acid;	0.6	0.24166666666666667
100275415	L-Lyxonate; L-Lyxonic acid;	0.7714285714285715	0.10277777777777777
100279810	L-Lyxonate; L-Lyxonic acid;	-1	0.002777777777777778
103647933	L-Lyxonate; L-Lyxonic acid;	0.7142857142857143	0.1361111111111111
109944003	L-Lyxonate; L-Lyxonic acid;	0.9428571428571428	0.016666666666666666
103632137	L-Lyxonate; L-Lyxonic acid;	0.6571428571428571	0.175
103635866	L-Lyxonate; L-Lyxonic acid;	0.6	0.24166666666666667
103639456	L-Lyxonate; L-Lyxonic acid;	0.7714285714285715	0.10277777777777777
100501519	L-Lyxonate; L-Lyxonic acid;	-0.7714285714285715	0.10277777777777777
100191847	L-Lyxonate; L-Lyxonic acid;	0.6	0.24166666666666667
100281420	L-Lyxonate; L-Lyxonic acid;	0.6571428571428571	0.175
103635380	L-Lyxonate; L-Lyxonic acid;	0.8285714285714285	0.058333333333333334
103627358	L-Lyxonate; L-Lyxonic acid;	-0.6571428571428571	0.175
100382244	L-Lyxonate; L-Lyxonic acid;	0.9428571428571428	0.016666666666666666
103633419	L-Lyxonate; L-Lyxonic acid;	-0.9428571428571428	0.016666666666666666
100282886	L-Lyxonate; L-Lyxonic acid;	-0.6571428571428571	0.175
100191741	L-Lyxonate; L-Lyxonic acid;	0.6571428571428571	0.175
100272925	L-Lyxonate; L-Lyxonic acid;	0.753702346348183	0.0835232813732598
100278780	L-Lyxonate; L-Lyxonic acid;	0.9428571428571428	0.016666666666666666
100384022	L-Lyxonate; L-Lyxonic acid;	0.6571428571428571	0.175
100281317	L-Lyxonate; L-Lyxonic acid;	0.5428571428571428	0.2972222222222222
100281367	L-Lyxonate; L-Lyxonic acid;	-0.7714285714285715	0.10277777777777777
103647591	L-Lyxonate; L-Lyxonic acid;	0.6	0.24166666666666667
541675	L-Lyxonate; L-Lyxonic acid;	0.7714285714285715	0.10277777777777777
100275826	L-Lyxonate; L-Lyxonic acid;	-0.5428571428571428	0.2972222222222222
103650076	L-Lyxonate; L-Lyxonic acid;	-0.9428571428571428	0.016666666666666666
100281193	L-Lyxonate; L-Lyxonic acid;	-0.8285714285714285	0.058333333333333334
100272270	L-Lyxonate; L-Lyxonic acid;	-0.8857142857142858	0.03333333333333333
100277835	L-Lyxonate; L-Lyxonic acid;	0.6	0.24166666666666667
100191792	L-Lyxonate; L-Lyxonic acid;	0.7714285714285715	0.10277777777777777
100501504	L-Lyxonate; L-Lyxonic acid;	-0.6	0.24166666666666667
100192868	L-Lyxonate; L-Lyxonic acid;	0.7247137945655605	0.10324280462370763
100304363	L-Lyxonate; L-Lyxonic acid;	-0.9428571428571428	0.016666666666666666
100193884	L-Lyxonate; L-Lyxonic acid;	-0.9428571428571428	0.016666666666666666
100283643	L-Lyxonate; L-Lyxonic acid;	0.7714285714285715	0.10277777777777777
100280515	L-Lyxonate; L-Lyxonic acid;	-0.7142857142857143	0.1361111111111111
103643231	L-Lyxonate; L-Lyxonic acid;	0.8804062740424287	0.02059873477492041
100285673	L-Lyxonate; L-Lyxonic acid;	-0.9428571428571428	0.016666666666666666
100284831	L-Lyxonate; L-Lyxonic acid;	0.7714285714285715	0.10277777777777777
103641987	L-Lyxonate; L-Lyxonic acid;	-0.6377481392176934	0.1730711102412599
100383382	L-Lyxonate; L-Lyxonic acid;	0.7142857142857143	0.1361111111111111
100285460	L-Lyxonate; L-Lyxonic acid;	0.8285714285714285	0.058333333333333334
100216554	L-Lyxonate; L-Lyxonic acid;	-0.8116794499134278	0.0498575851013405
103647710	L-Lyxonate; L-Lyxonic acid;	0.9428571428571428	0.016666666666666666
542376	L-Lyxonate; L-Lyxonic acid;	-0.7714285714285715	0.10277777777777777
100280789	L-Lyxonate; L-Lyxonic acid;	0.7714285714285715	0.10277777777777777
100384133	L-Lyxonate; L-Lyxonic acid;	0.9428571428571428	0.016666666666666666
100191940	L-Lyxonate; L-Lyxonic acid;	0.6571428571428571	0.175
103626677	L-Lyxonate; L-Lyxonic acid;	-0.6	0.24166666666666667
100281559	L-Lyxonate; L-Lyxonic acid;	-0.9428571428571428	0.016666666666666666
103632861	L-Lyxonate; L-Lyxonic acid;	-0.9428571428571428	0.016666666666666666
103643693	L-Lyxonate; L-Lyxonic acid;	0.8857142857142858	0.03333333333333333
100192536	L-Lyxonate; L-Lyxonic acid;	-0.7142857142857143	0.1361111111111111
100304374	L-Lyxonate; L-Lyxonic acid;	0.42857142857142855	0.41944444444444445
100192101	L-Lyxonate; L-Lyxonic acid;	-0.7142857142857143	0.1361111111111111
100275056	L-Lyxonate; L-Lyxonic acid;	-0.898645105261295	0.014888622005580394
100282143	L-Lyxonate; L-Lyxonic acid;	-0.7142857142857143	0.1361111111111111
103638195	L-Lyxonate; L-Lyxonic acid;	0.9428571428571428	0.016666666666666666
100192597	L-Lyxonate; L-Lyxonic acid;	-0.7142857142857143	0.1361111111111111
103653328	L-Lyxonate; L-Lyxonic acid;	-0.7714285714285715	0.10277777777777777
100280416	L-Lyxonate; L-Lyxonic acid;	-0.6571428571428571	0.175
100284805	L-Lyxonate; L-Lyxonic acid;	-0.6	0.24166666666666667
542564	L-Lyxonate; L-Lyxonic acid;	-0.8857142857142858	0.03333333333333333
103630515	L-Lyxonate; L-Lyxonic acid;	0.7589709258986455	0.08014122805832376
103627883	L-Lyxonate; L-Lyxonic acid;	0.7142857142857143	0.1361111111111111
100274536	L-Lyxonate; L-Lyxonic acid;	0.7714285714285715	0.10277777777777777
100276884	L-Lyxonate; L-Lyxonic acid;	-0.7142857142857143	0.1361111111111111
100283583	L-Lyxonate; L-Lyxonic acid;	0.8285714285714285	0.058333333333333334
100383548	L-Lyxonate; L-Lyxonic acid;	0.6571428571428571	0.175
100383563	L-Lyxonate; L-Lyxonic acid;	-0.7714285714285715	0.10277777777777777
542013	L-Lyxonate; L-Lyxonic acid;	0.13093073414159542	0.8047261622231062
100191284	L-Lyxonate; L-Lyxonic acid;	0.5797710356524485	0.2277839567150159
100272790	L-Lyxonate; L-Lyxonic acid;	-0.9428571428571428	0.016666666666666666
103645992	L-Lyxonate; L-Lyxonic acid;	0.6	0.24166666666666667
103639211	L-Lyxonate; L-Lyxonic acid;	-0.8857142857142858	0.03333333333333333
100502349	L-Lyxonate; L-Lyxonic acid;	-0.9428571428571428	0.016666666666666666
100280822	L-Lyxonate; L-Lyxonic acid;	0.8857142857142858	0.03333333333333333
100283492	L-Lyxonate; L-Lyxonic acid;	0.6571428571428571	0.175
118474231	L-Lyxonate; L-Lyxonic acid;	0.6546536707079772	0.1583024233754577
100194166	L-Lyxonate; L-Lyxonic acid;	0.9411239481143203	0.005097540564861457
100193610	L-Lyxonate; L-Lyxonic acid;	0.7714285714285715	0.10277777777777777
103626123	(S)-2-O-Sulfolactate;	0.7714285714285715	0.10277777777777777
100216811	(S)-2-O-Sulfolactate;	0.6571428571428571	0.175
100193638	(S)-2-O-Sulfolactate;	-0.8285714285714285	0.058333333333333334
103654112	(S)-2-O-Sulfolactate;	0.9411239481143203	0.005097540564861457
103633577	(S)-2-O-Sulfolactate;	0.7714285714285715	0.10277777777777777
542061	(S)-2-O-Sulfolactate;	-0.7714285714285715	0.10277777777777777
100286041	(S)-2-O-Sulfolactate;	0.5428571428571428	0.2972222222222222
103634861	(S)-2-O-Sulfolactate;	0.7714285714285715	0.10277777777777777
100281706	(S)-2-O-Sulfolactate;	0.7714285714285715	0.10277777777777777
103641657	(S)-2-O-Sulfolactate;	0.7714285714285715	0.10277777777777777
103626636	(S)-2-O-Sulfolactate;	0.7142857142857143	0.1361111111111111
100384637	(S)-2-O-Sulfolactate;	0.2125118592516207	0.6860308660088961
542035	(S)-2-O-Sulfolactate;	0.7142857142857143	0.1361111111111111
103626448	(S)-2-O-Sulfolactate;	0.5428571428571428	0.2972222222222222
107403160	(S)-2-O-Sulfolactate;	0.6571428571428571	0.175
109944991	(S)-2-O-Sulfolactate;	-0.6	0.24166666666666667
100217198	(S)-2-O-Sulfolactate;	0.7714285714285715	0.10277777777777777
103649551	(S)-2-O-Sulfolactate;	0.7714285714285715	0.10277777777777777
100194394	(S)-2-O-Sulfolactate;	0.6	0.24166666666666667
103647665	(S)-2-O-Sulfolactate;	0.753702346348183	0.0835232813732598
100381573	(S)-2-O-Sulfolactate;	0.7142857142857143	0.1361111111111111
100191598	(S)-2-O-Sulfolactate;	0.5428571428571428	0.2972222222222222
103645998	(S)-2-O-Sulfolactate;	0.6571428571428571	0.175
542475	(S)-2-O-Sulfolactate;	0.6	0.24166666666666667
100193924	(S)-2-O-Sulfolactate;	0.8116794499134278	0.04985758510134043
541959	(S)-2-O-Sulfolactate;	0.7142857142857143	0.1361111111111111
100191808	(S)-2-O-Sulfolactate;	0.6571428571428571	0.175
100277850	(S)-2-O-Sulfolactate;	-0.7714285714285715	0.10277777777777777
103639150	(S)-2-O-Sulfolactate;	0.6	0.24166666666666667
103651302	(S)-2-O-Sulfolactate;	0.6377481392176934	0.17307111024125968
100280745	(S)-2-O-Sulfolactate;	-0.6	0.24166666666666667
100383503	(S)-2-O-Sulfolactate;	0.8116794499134278	0.04985758510134043
100286138	(S)-2-O-Sulfolactate;	-0.8857142857142858	0.03333333333333333
100304070	(S)-2-O-Sulfolactate;	0.7714285714285715	0.10277777777777777
100194193	(S)-2-O-Sulfolactate;	0.6	0.24166666666666667
100274500	(S)-2-O-Sulfolactate;	0.6	0.24166666666666667
100273722	(S)-2-O-Sulfolactate;	-0.7714285714285715	0.10277777777777777
103652629	(S)-2-O-Sulfolactate;	0.5428571428571428	0.2972222222222222
100384441	(S)-2-O-Sulfolactate;	0.8116794499134278	0.04985758510134043
100285281	(S)-2-O-Sulfolactate;	0.8285714285714285	0.058333333333333334
100279924	(S)-2-O-Sulfolactate;	-0.8285714285714285	0.058333333333333334
100274299	(S)-2-O-Sulfolactate;	0.6982532518267537	0.12283946337339596
100272841	(S)-2-O-Sulfolactate;	0.6377481392176934	0.17307111024125968
100272670	(S)-2-O-Sulfolactate;	0.5428571428571428	0.2972222222222222
103642493	(S)-2-O-Sulfolactate;	-0.7714285714285715	0.10277777777777777
100501810	(S)-2-O-Sulfolactate;	-0.9276336570439175	0.007665844187473129
103630735	(S)-2-O-Sulfolactate;	0.8804062740424287	0.02059873477492041
103640923	(S)-2-O-Sulfolactate;	0.13093073414159542	0.8047261622231062
103643070	(S)-2-O-Sulfolactate;	0.7142857142857143	0.1361111111111111
100273537	(S)-2-O-Sulfolactate;	0.5428571428571428	0.2972222222222222
100282656	(S)-2-O-Sulfolactate;	0.8804062740424287	0.02059873477492041
100283587	(S)-2-O-Sulfolactate;	0.9428571428571428	0.016666666666666666
111590154	(S)-2-O-Sulfolactate;	0.7714285714285715	0.10277777777777777
103643350	(S)-2-O-Sulfolactate;	-0.7714285714285715	0.10277777777777777
100279723	(S)-2-O-Sulfolactate;	-0.9428571428571428	0.016666666666666666
100193323	(S)-2-O-Sulfolactate;	0.7714285714285715	0.10277777777777777
103639761	(S)-2-O-Sulfolactate;	0.6	0.24166666666666667
103636985	(S)-2-O-Sulfolactate;	-0.14285714285714285	0.8027777777777778
100273712	(S)-2-O-Sulfolactate;	0.13093073414159542	0.8047261622231062
103641468	(S)-2-O-Sulfolactate;	0.6	0.24166666666666667
100283834	(S)-2-O-Sulfolactate;	-0.7142857142857143	0.1361111111111111
103639891	(S)-2-O-Sulfolactate;	-0.6	0.24166666666666667
542522	(S)-2-O-Sulfolactate;	0.028988551782622423	0.9565293523898404
100282060	(S)-2-O-Sulfolactate;	0.898645105261295	0.014888622005580361
100384722	(S)-2-O-Sulfolactate;	0.5428571428571428	0.2972222222222222
100286251	(S)-2-O-Sulfolactate;	0.7714285714285715	0.10277777777777777
100275868	(S)-2-O-Sulfolactate;	0.6571428571428571	0.175
100277930	(S)-2-O-Sulfolactate;	0.6	0.24166666666666667
100191307	(S)-2-O-Sulfolactate;	-0.7714285714285715	0.10277777777777777
100286067	(S)-2-O-Sulfolactate;	-0.6571428571428571	0.175
109939836	(S)-2-O-Sulfolactate;	0.7714285714285715	0.10277777777777777
103637654	(S)-2-O-Sulfolactate;	-0.9428571428571428	0.016666666666666666
103648019	(S)-2-O-Sulfolactate;	0.49280538030458115	0.3206325828658276
103652837	(S)-2-O-Sulfolactate;	0.6982532518267537	0.12283946337339596
100382751	(S)-2-O-Sulfolactate;	0.6571428571428571	0.175
542194	(S)-2-O-Sulfolactate;	-0.6	0.24166666666666667
100281871	(S)-2-O-Sulfolactate;	-0.6	0.24166666666666667
103627437	(S)-2-O-Sulfolactate;	0.7142857142857143	0.1361111111111111
100278484	(S)-2-O-Sulfolactate;	0.753702346348183	0.0835232813732598
542129	(S)-2-O-Sulfolactate;	0.6982532518267537	0.12283946337339596
103650499	(S)-2-O-Sulfolactate;	-0.7714285714285715	0.10277777777777777
100283306	(S)-2-O-Sulfolactate;	0.6377481392176934	0.17307111024125968
542005	(S)-2-O-Sulfolactate;	-0.7714285714285715	0.10277777777777777
100286265	(S)-2-O-Sulfolactate;	0.6	0.24166666666666667
103630483	(S)-2-O-Sulfolactate;	0.13093073414159542	0.8047261622231062
100383552	(S)-2-O-Sulfolactate;	0.5797710356524485	0.2277839567150159
103633403	(S)-2-O-Sulfolactate;	-0.7714285714285715	0.10277777777777777
542384	(S)-2-O-Sulfolactate;	0.7714285714285715	0.10277777777777777
100279056	(S)-2-O-Sulfolactate;	-0.23190841426097938	0.6583735712609271
100279102	(S)-2-O-Sulfolactate;	0.9428571428571428	0.016666666666666666
103629894	(S)-2-O-Sulfolactate;	0.5797710356524485	0.2277839567150159
100381507	(S)-2-O-Sulfolactate;	-0.7142857142857143	0.1361111111111111
114711029	(S)-2-O-Sulfolactate;	-0.9428571428571428	0.016666666666666666
103634597	(S)-2-O-Sulfolactate;	-0.9428571428571428	0.016666666666666666
103632076	(S)-2-O-Sulfolactate;	0.9411239481143203	0.005097540564861457
103627470	(S)-2-O-Sulfolactate;	0.7142857142857143	0.1361111111111111
100273607	(S)-2-O-Sulfolactate;	-0.6	0.24166666666666667
107521953	(S)-2-O-Sulfolactate;	0.7714285714285715	0.10277777777777777
541717	(S)-2-O-Sulfolactate;	0.9428571428571428	0.016666666666666666
100191562	(S)-2-O-Sulfolactate;	0.8285714285714285	0.058333333333333334
103630729	(S)-2-O-Sulfolactate;	-0.14285714285714285	0.8027777777777778
100273162	(S)-2-O-Sulfolactate;	0.6	0.24166666666666667
100281346	(S)-2-O-Sulfolactate;	-0.8285714285714285	0.058333333333333334
100191794	(S)-2-O-Sulfolactate;	0.753702346348183	0.0835232813732598
100193539	(S)-2-O-Sulfolactate;	0.6	0.24166666666666667
100286007	(S)-2-O-Sulfolactate;	0.6	0.24166666666666667
732777	(S)-2-O-Sulfolactate;	-0.7714285714285715	0.10277777777777777
100193130	(S)-2-O-Sulfolactate;	-0.7714285714285715	0.10277777777777777
100281118	(S)-2-O-Sulfolactate;	0.6	0.24166666666666667
100284720	(S)-2-O-Sulfolactate;	0.7714285714285715	0.10277777777777777
100101531	(S)-2-O-Sulfolactate;	-0.6571428571428571	0.175
100501754	(S)-2-O-Sulfolactate;	-0.7714285714285715	0.10277777777777777
103636181	(S)-2-O-Sulfolactate;	-0.7714285714285715	0.10277777777777777
100283146	(S)-2-O-Sulfolactate;	-0.7714285714285715	0.10277777777777777
103630488	(S)-2-O-Sulfolactate;	-0.8857142857142858	0.03333333333333333
103625886	(S)-2-O-Sulfolactate;	0.8857142857142858	0.03333333333333333
100280876	(S)-2-O-Sulfolactate;	0.6	0.24166666666666667
100279773	(S)-2-O-Sulfolactate;	-0.8285714285714285	0.058333333333333334
107521948	(S)-2-O-Sulfolactate;	0.7142857142857143	0.1361111111111111
100279351	(S)-2-O-Sulfolactate;	0.8857142857142858	0.03333333333333333
109943658	(S)-2-O-Sulfolactate;	0.7714285714285715	0.10277777777777777
103639299	(S)-2-O-Sulfolactate;	0.7142857142857143	0.1361111111111111
103632028	(S)-2-O-Sulfolactate;	-0.9428571428571428	0.016666666666666666
100274260	(S)-2-O-Sulfolactate;	0.7714285714285715	0.10277777777777777
103633151	(S)-2-O-Sulfolactate;	-0.7714285714285715	0.10277777777777777
103627751	(S)-2-O-Sulfolactate;	0.6571428571428571	0.175
103627796	(S)-2-O-Sulfolactate;	0.6982532518267537	0.12283946337339596
100383049	(S)-2-O-Sulfolactate;	-0.7714285714285715	0.10277777777777777
100276002	(S)-2-O-Sulfolactate;	-0.5428571428571428	0.2972222222222222
118472974	(S)-2-O-Sulfolactate;	0.7714285714285715	0.10277777777777777
100501330	(S)-2-O-Sulfolactate;	0.6	0.24166666666666667
100284071	(S)-2-O-Sulfolactate;	0.5428571428571428	0.2972222222222222
103638133	(S)-2-O-Sulfolactate;	-0.7714285714285715	0.10277777777777777
100282477	(S)-2-O-Sulfolactate;	0.7714285714285715	0.10277777777777777
100216799	(S)-2-O-Sulfolactate;	-0.9428571428571428	0.016666666666666666
103636484	(S)-2-O-Sulfolactate;	0.7714285714285715	0.10277777777777777
541659	(S)-2-O-Sulfolactate;	-0.6	0.24166666666666667
541978	(S)-2-O-Sulfolactate;	0.6	0.24166666666666667
100281824	(S)-2-O-Sulfolactate;	0.6571428571428571	0.175
103647761	(S)-2-O-Sulfolactate;	-0.8285714285714285	0.058333333333333334
103643056	(S)-2-O-Sulfolactate;	0.5428571428571428	0.2972222222222222
100281142	(S)-2-O-Sulfolactate;	-0.8285714285714285	0.058333333333333334
100286189	(S)-2-O-Sulfolactate;	-0.6571428571428571	0.175
100283184	(S)-2-O-Sulfolactate;	-0.8285714285714285	0.058333333333333334
100193498	(S)-2-O-Sulfolactate;	0.9428571428571428	0.016666666666666666
100280901	(S)-2-O-Sulfolactate;	0.7714285714285715	0.10277777777777777
103643232	(S)-2-O-Sulfolactate;	0.8804062740424287	0.02059873477492041
100194164	(S)-2-O-Sulfolactate;	0.7714285714285715	0.10277777777777777
103631855	(S)-2-O-Sulfolactate;	0.6	0.24166666666666667
100193599	(S)-2-O-Sulfolactate;	-0.7714285714285715	0.10277777777777777
100273470	(S)-2-O-Sulfolactate;	-0.7714285714285715	0.10277777777777777
103633258	(S)-2-O-Sulfolactate;	0.7142857142857143	0.1361111111111111
100381541	(S)-2-O-Sulfolactate;	-0.6	0.24166666666666667
100382341	(S)-2-O-Sulfolactate;	-0.7714285714285715	0.10277777777777777
100281785	(S)-2-O-Sulfolactate;	-0.7714285714285715	0.10277777777777777
103633213	(S)-2-O-Sulfolactate;	0.7714285714285715	0.10277777777777777
732807	(S)-2-O-Sulfolactate;	0.6	0.24166666666666667
100285155	(S)-2-O-Sulfolactate;	0.7714285714285715	0.10277777777777777
100281471	(S)-2-O-Sulfolactate;	0.7714285714285715	0.10277777777777777
100194073	(S)-2-O-Sulfolactate;	-0.7714285714285715	0.10277777777777777
100382839	(S)-2-O-Sulfolactate;	0.6571428571428571	0.175
542263	(S)-2-O-Sulfolactate;	0.6571428571428571	0.175
100501311	(S)-2-O-Sulfolactate;	-0.37142857142857144	0.49722222222222223
107546763	(S)-2-O-Sulfolactate;	0.7714285714285715	0.10277777777777777
100276935	(S)-2-O-Sulfolactate;	0.6571428571428571	0.175
100274637	(S)-2-O-Sulfolactate;	0.7714285714285715	0.10277777777777777
100383323	(S)-2-O-Sulfolactate;	0.9428571428571428	0.016666666666666666
100280594	(S)-2-O-Sulfolactate;	0.7714285714285715	0.10277777777777777
100283239	(S)-2-O-Sulfolactate;	0.4857142857142857	0.35555555555555557
103636515	(S)-2-O-Sulfolactate;	-0.7142857142857143	0.1361111111111111
100384341	(S)-2-O-Sulfolactate;	-0.7142857142857143	0.1361111111111111
100280946	(S)-2-O-Sulfolactate;	0.6	0.24166666666666667
103637150	(S)-2-O-Sulfolactate;	-0.7142857142857143	0.1361111111111111
100127510	(S)-2-O-Sulfolactate;	-0.6571428571428571	0.175
100381653	(S)-2-O-Sulfolactate;	-0.8116794499134278	0.0498575851013405
107275219	(S)-2-O-Sulfolactate;	0.7714285714285715	0.10277777777777777
100282492	(S)-2-O-Sulfolactate;	0.9428571428571428	0.016666666666666666
100101543	(S)-2-O-Sulfolactate;	0.7714285714285715	0.10277777777777777
100279946	(S)-2-O-Sulfolactate;	-0.8857142857142858	0.03333333333333333
100381424	(S)-2-O-Sulfolactate;	-0.8285714285714285	0.058333333333333334
100272288	(S)-2-O-Sulfolactate;	-0.8857142857142858	0.03333333333333333
100284387	(S)-2-O-Sulfolactate;	-0.6571428571428571	0.175
100281731	(S)-2-O-Sulfolactate;	0.6571428571428571	0.175
103632917	(S)-2-O-Sulfolactate;	0.6	0.24166666666666667
100193019	(S)-2-O-Sulfolactate;	0.7714285714285715	0.10277777777777777
100193780	(S)-2-O-Sulfolactate;	0.7714285714285715	0.10277777777777777
100383411	(S)-2-O-Sulfolactate;	0.6571428571428571	0.175
100381409	(S)-2-O-Sulfolactate;	-0.8285714285714285	0.058333333333333334
103654528	(S)-2-O-Sulfolactate;	0.6571428571428571	0.175
100193661	(S)-2-O-Sulfolactate;	-0.8857142857142858	0.03333333333333333
103649967	(S)-2-O-Sulfolactate;	-0.7142857142857143	0.1361111111111111
103647254	(S)-2-O-Sulfolactate;	0.753702346348183	0.0835232813732598
103630319	(S)-2-O-Sulfolactate;	0.6571428571428571	0.175
541804	(S)-2-O-Sulfolactate;	-0.7142857142857143	0.1361111111111111
100279819	(S)-2-O-Sulfolactate;	-0.6	0.24166666666666667
103654807	(S)-2-O-Sulfolactate;	0.6982532518267537	0.12283946337339596
100191584	(S)-2-O-Sulfolactate;	0.8285714285714285	0.058333333333333334
103631977	(S)-2-O-Sulfolactate;	0.6	0.24166666666666667
103647969	(S)-2-O-Sulfolactate;	0.13093073414159542	0.8047261622231062
100382457	(S)-2-O-Sulfolactate;	0.13093073414159542	0.8047261622231062
100273067	(S)-2-O-Sulfolactate;	-0.8285714285714285	0.058333333333333334
103654523	(S)-2-O-Sulfolactate;	0.6	0.24166666666666667
100276393	(S)-2-O-Sulfolactate;	0.13093073414159542	0.8047261622231062
103636404	(S)-2-O-Sulfolactate;	0.13093073414159542	0.8047261622231062
100282701	(S)-2-O-Sulfolactate;	-0.8285714285714285	0.058333333333333334
100193372	(S)-2-O-Sulfolactate;	0.8857142857142858	0.03333333333333333
107457598	(S)-2-O-Sulfolactate;	-0.6	0.24166666666666667
100383037	(S)-2-O-Sulfolactate;	-0.7142857142857143	0.1361111111111111
542362	(S)-2-O-Sulfolactate;	-0.7714285714285715	0.10277777777777777
100274585	(S)-2-O-Sulfolactate;	0.8285714285714285	0.058333333333333334
100281570	(S)-2-O-Sulfolactate;	0.6377481392176934	0.17307111024125968
100286307	(S)-2-O-Sulfolactate;	-0.6	0.24166666666666667
100501614	(S)-2-O-Sulfolactate;	-0.7714285714285715	0.10277777777777777
100285177	(S)-2-O-Sulfolactate;	-0.7714285714285715	0.10277777777777777
100281647	(S)-2-O-Sulfolactate;	-0.7714285714285715	0.10277777777777777
100286284	(S)-2-O-Sulfolactate;	0.7714285714285715	0.10277777777777777
100279714	(S)-2-O-Sulfolactate;	-0.6571428571428571	0.175
103641376	(S)-2-O-Sulfolactate;	-0.8285714285714285	0.058333333333333334
103646393	(S)-2-O-Sulfolactate;	0.6571428571428571	0.175
103638329	(S)-2-O-Sulfolactate;	0.6	0.24166666666666667
100277586	(S)-2-O-Sulfolactate;	0.6571428571428571	0.175
103647524	(S)-2-O-Sulfolactate;	0.7714285714285715	0.10277777777777777
103643856	(S)-2-O-Sulfolactate;	0.5428571428571428	0.2972222222222222
100283347	(S)-2-O-Sulfolactate;	0.8285714285714285	0.058333333333333334
100274912	(S)-2-O-Sulfolactate;	0.7714285714285715	0.10277777777777777
103650960	(S)-2-O-Sulfolactate;	-0.9428571428571428	0.016666666666666666
109940799	(S)-2-O-Sulfolactate;	-0.8285714285714285	0.058333333333333334
100276969	(S)-2-O-Sulfolactate;	0.13093073414159542	0.8047261622231062
100281729	(S)-2-O-Sulfolactate;	-0.8285714285714285	0.058333333333333334
100286268	(S)-2-O-Sulfolactate;	0.09107651110783745	0.8637629700202578
100273051	(S)-2-O-Sulfolactate;	0.7714285714285715	0.10277777777777777
100285611	(S)-2-O-Sulfolactate;	0.6	0.24166666666666667
100274623	(S)-2-O-Sulfolactate;	-0.9276336570439175	0.007665844187473129
100272526	(S)-2-O-Sulfolactate;	0.9411239481143203	0.005097540564861457
100275106	(S)-2-O-Sulfolactate;	-0.8285714285714285	0.058333333333333334
103627544	(S)-2-O-Sulfolactate;	-0.7142857142857143	0.1361111111111111
100273626	(S)-2-O-Sulfolactate;	-0.7714285714285715	0.10277777777777777
100280909	(S)-2-O-Sulfolactate;	-0.9428571428571428	0.016666666666666666
100192117	(S)-2-O-Sulfolactate;	0.6	0.24166666666666667
103650935	(S)-2-O-Sulfolactate;	-0.7714285714285715	0.10277777777777777
100272959	(S)-2-O-Sulfolactate;	-0.7714285714285715	0.10277777777777777
103632555	(S)-2-O-Sulfolactate;	0.7142857142857143	0.1361111111111111
103641288	(S)-2-O-Sulfolactate;	0.7142857142857143	0.1361111111111111
103632072	(S)-2-O-Sulfolactate;	0.6	0.24166666666666667
100281598	(S)-2-O-Sulfolactate;	0.7142857142857143	0.1361111111111111
100273364	(S)-2-O-Sulfolactate;	-0.7714285714285715	0.10277777777777777
100280642	(S)-2-O-Sulfolactate;	0.7142857142857143	0.1361111111111111
103654477	(S)-2-O-Sulfolactate;	0.8285714285714285	0.058333333333333334
103637881	(S)-2-O-Sulfolactate;	0.5428571428571428	0.2972222222222222
100501482	(S)-2-O-Sulfolactate;	-0.8857142857142858	0.03333333333333333
100191278	(S)-2-O-Sulfolactate;	-0.8285714285714285	0.058333333333333334
109939147	(S)-2-O-Sulfolactate;	0.6	0.24166666666666667
100191416	(S)-2-O-Sulfolactate;	0.8285714285714285	0.058333333333333334
100502424	(S)-2-O-Sulfolactate;	0.753702346348183	0.0835232813732598
100384012	(S)-2-O-Sulfolactate;	0.6	0.24166666666666667
103654546	(S)-2-O-Sulfolactate;	-0.8285714285714285	0.058333333333333334
103653601	(S)-2-O-Sulfolactate;	-0.42857142857142855	0.41944444444444445
103634898	(S)-2-O-Sulfolactate;	-0.6	0.24166666666666667
103626099	(S)-2-O-Sulfolactate;	0.6571428571428571	0.175
103627260	(S)-2-O-Sulfolactate;	-0.6571428571428571	0.175
100277566	(S)-2-O-Sulfolactate;	-0.6	0.24166666666666667
103639549	(S)-2-O-Sulfolactate;	0.6571428571428571	0.175
100274613	(S)-2-O-Sulfolactate;	0.7142857142857143	0.1361111111111111
109940264	(S)-2-O-Sulfolactate;	-0.7714285714285715	0.10277777777777777
100191817	(S)-2-O-Sulfolactate;	0.6571428571428571	0.175
103647489	(S)-2-O-Sulfolactate;	0.9428571428571428	0.016666666666666666
100382841	(S)-2-O-Sulfolactate;	0.6377481392176934	0.17307111024125968
103634084	(S)-2-O-Sulfolactate;	-0.6	0.24166666666666667
542382	(S)-2-O-Sulfolactate;	0.5428571428571428	0.2972222222222222
100280788	(S)-2-O-Sulfolactate;	-0.8857142857142858	0.03333333333333333
103651815	(S)-2-O-Sulfolactate;	0.6571428571428571	0.175
100282504	(S)-2-O-Sulfolactate;	0.6	0.24166666666666667
100284894	(S)-2-O-Sulfolactate;	-0.8285714285714285	0.058333333333333334
100384173	(S)-2-O-Sulfolactate;	0.753702346348183	0.0835232813732598
100216674	(S)-2-O-Sulfolactate;	0.4413674147523748	0.3809392104771887
100285787	(S)-2-O-Sulfolactate;	0.6	0.24166666666666667
100285076	(S)-2-O-Sulfolactate;	0.7142857142857143	0.1361111111111111
100274196	(S)-2-O-Sulfolactate;	0.7142857142857143	0.1361111111111111
100279109	(S)-2-O-Sulfolactate;	-0.7714285714285715	0.10277777777777777
100282243	(S)-2-O-Sulfolactate;	0.7142857142857143	0.1361111111111111
100283030	(S)-2-O-Sulfolactate;	-0.9428571428571428	0.016666666666666666
100272764	(S)-2-O-Sulfolactate;	0.13093073414159542	0.8047261622231062
118473165	(S)-2-O-Sulfolactate;	0.08571428571428572	0.9194444444444444
100279169	(S)-2-O-Sulfolactate;	0.7714285714285715	0.10277777777777777
100273356	(S)-2-O-Sulfolactate;	-0.9428571428571428	0.016666666666666666
606405	(S)-2-O-Sulfolactate;	0.8285714285714285	0.058333333333333334
100280826	(S)-2-O-Sulfolactate;	0.8285714285714285	0.058333333333333334
100272871	(S)-2-O-Sulfolactate;	-0.7714285714285715	0.10277777777777777
103643149	(S)-2-O-Sulfolactate;	0.8804062740424287	0.02059873477492041
103641260	(S)-2-O-Sulfolactate;	0.8804062740424287	0.02059873477492041
100279085	(S)-2-O-Sulfolactate;	0.5428571428571428	0.2972222222222222
542239	(S)-2-O-Sulfolactate;	-0.8285714285714285	0.058333333333333334
100283031	(S)-2-O-Sulfolactate;	-0.9428571428571428	0.016666666666666666
100275030	(S)-2-O-Sulfolactate;	0.6571428571428571	0.175
103653943	(S)-2-O-Sulfolactate;	-0.7714285714285715	0.10277777777777777
100192521	(S)-2-O-Sulfolactate;	0.8285714285714285	0.058333333333333334
100282967	(S)-2-O-Sulfolactate;	0.6571428571428571	0.175
103633550	(S)-2-O-Sulfolactate;	-0.8285714285714285	0.058333333333333334
113561368	(S)-2-O-Sulfolactate;	0.6571428571428571	0.175
100281644	(S)-2-O-Sulfolactate;	0.6	0.24166666666666667
118473416	(S)-2-O-Sulfolactate;	-0.8857142857142858	0.03333333333333333
100275443	(S)-2-O-Sulfolactate;	-1	0.002777777777777778
100283365	(S)-2-O-Sulfolactate;	0.7714285714285715	0.10277777777777777
103636431	(S)-2-O-Sulfolactate;	0.23190841426097938	0.6583735712609269
100193098	(S)-2-O-Sulfolactate;	-0.6	0.24166666666666667
103641257	(S)-2-O-Sulfolactate;	-0.7142857142857143	0.1361111111111111
103631958	(S)-2-O-Sulfolactate;	0.6377481392176934	0.17307111024125968
100282094	(S)-2-O-Sulfolactate;	0.7714285714285715	0.10277777777777777
109945734	(S)-2-O-Sulfolactate;	0.6571428571428571	0.175
100285023	(S)-2-O-Sulfolactate;	0.8116794499134278	0.04985758510134043
100275172	(S)-2-O-Sulfolactate;	0.13093073414159542	0.8047261622231062
100282702	(S)-2-O-Sulfolactate;	-0.9428571428571428	0.016666666666666666
111591320	(S)-2-O-Sulfolactate;	0.7714285714285715	0.10277777777777777
100282067	(S)-2-O-Sulfolactate;	0.7714285714285715	0.10277777777777777
100275415	(S)-2-O-Sulfolactate;	0.6	0.24166666666666667
100279810	(S)-2-O-Sulfolactate;	-0.8285714285714285	0.058333333333333334
103647933	(S)-2-O-Sulfolactate;	0.8857142857142858	0.03333333333333333
109944003	(S)-2-O-Sulfolactate;	0.7714285714285715	0.10277777777777777
103632137	(S)-2-O-Sulfolactate;	0.8285714285714285	0.058333333333333334
103635866	(S)-2-O-Sulfolactate;	0.6	0.24166666666666667
103639456	(S)-2-O-Sulfolactate;	0.6	0.24166666666666667
100501519	(S)-2-O-Sulfolactate;	-0.7714285714285715	0.10277777777777777
100191847	(S)-2-O-Sulfolactate;	0.6	0.24166666666666667
100281420	(S)-2-O-Sulfolactate;	0.8285714285714285	0.058333333333333334
103635380	(S)-2-O-Sulfolactate;	0.6571428571428571	0.175
103627358	(S)-2-O-Sulfolactate;	-0.8285714285714285	0.058333333333333334
100382244	(S)-2-O-Sulfolactate;	0.7714285714285715	0.10277777777777777
103633419	(S)-2-O-Sulfolactate;	-0.7714285714285715	0.10277777777777777
100282886	(S)-2-O-Sulfolactate;	-0.8285714285714285	0.058333333333333334
100191741	(S)-2-O-Sulfolactate;	0.6571428571428571	0.175
100272925	(S)-2-O-Sulfolactate;	0.5797710356524485	0.2277839567150159
100278780	(S)-2-O-Sulfolactate;	0.7714285714285715	0.10277777777777777
100384022	(S)-2-O-Sulfolactate;	0.6571428571428571	0.175
100281317	(S)-2-O-Sulfolactate;	0.7142857142857143	0.1361111111111111
100281367	(S)-2-O-Sulfolactate;	-0.6	0.24166666666666667
103647591	(S)-2-O-Sulfolactate;	0.6	0.24166666666666667
541675	(S)-2-O-Sulfolactate;	0.6	0.24166666666666667
100275826	(S)-2-O-Sulfolactate;	-0.14285714285714285	0.8027777777777778
103650076	(S)-2-O-Sulfolactate;	-0.7714285714285715	0.10277777777777777
100281193	(S)-2-O-Sulfolactate;	-0.6571428571428571	0.175
100272270	(S)-2-O-Sulfolactate;	-0.7142857142857143	0.1361111111111111
100277835	(S)-2-O-Sulfolactate;	0.7714285714285715	0.10277777777777777
100191792	(S)-2-O-Sulfolactate;	0.7714285714285715	0.10277777777777777
100501504	(S)-2-O-Sulfolactate;	-0.8285714285714285	0.058333333333333334
100192868	(S)-2-O-Sulfolactate;	0.6377481392176934	0.17307111024125968
100304363	(S)-2-O-Sulfolactate;	-0.7714285714285715	0.10277777777777777
100193884	(S)-2-O-Sulfolactate;	-0.7714285714285715	0.10277777777777777
100283643	(S)-2-O-Sulfolactate;	0.7714285714285715	0.10277777777777777
100280515	(S)-2-O-Sulfolactate;	-0.8857142857142858	0.03333333333333333
103643231	(S)-2-O-Sulfolactate;	0.8804062740424287	0.02059873477492041
100285673	(S)-2-O-Sulfolactate;	-0.7714285714285715	0.10277777777777777
100284831	(S)-2-O-Sulfolactate;	0.7714285714285715	0.10277777777777777
103641987	(S)-2-O-Sulfolactate;	-0.28988551782622424	0.5773517870348743
100383382	(S)-2-O-Sulfolactate;	0.5428571428571428	0.2972222222222222
100285460	(S)-2-O-Sulfolactate;	0.6571428571428571	0.175
100216554	(S)-2-O-Sulfolactate;	-0.8116794499134278	0.0498575851013405
103647710	(S)-2-O-Sulfolactate;	0.7714285714285715	0.10277777777777777
542376	(S)-2-O-Sulfolactate;	-0.37142857142857144	0.49722222222222223
100280789	(S)-2-O-Sulfolactate;	0.6	0.24166666666666667
100384133	(S)-2-O-Sulfolactate;	0.7714285714285715	0.10277777777777777
100191940	(S)-2-O-Sulfolactate;	0.37142857142857144	0.49722222222222223
103626677	(S)-2-O-Sulfolactate;	-0.08571428571428572	0.9194444444444444
100281559	(S)-2-O-Sulfolactate;	-0.9428571428571428	0.016666666666666666
103632861	(S)-2-O-Sulfolactate;	-0.7714285714285715	0.10277777777777777
103643693	(S)-2-O-Sulfolactate;	0.8857142857142858	0.03333333333333333
100192536	(S)-2-O-Sulfolactate;	-0.8857142857142858	0.03333333333333333
100304374	(S)-2-O-Sulfolactate;	0.4857142857142857	0.35555555555555557
100192101	(S)-2-O-Sulfolactate;	-0.31428571428571433	0.5638888888888889
100275056	(S)-2-O-Sulfolactate;	-0.7247137945655605	0.10324280462370772
100282143	(S)-2-O-Sulfolactate;	-0.8857142857142858	0.03333333333333333
103638195	(S)-2-O-Sulfolactate;	0.7714285714285715	0.10277777777777777
100192597	(S)-2-O-Sulfolactate;	-0.7142857142857143	0.1361111111111111
103653328	(S)-2-O-Sulfolactate;	-0.9428571428571428	0.016666666666666666
100280416	(S)-2-O-Sulfolactate;	-0.8285714285714285	0.058333333333333334
100284805	(S)-2-O-Sulfolactate;	-0.6	0.24166666666666667
542564	(S)-2-O-Sulfolactate;	-0.8857142857142858	0.03333333333333333
103630515	(S)-2-O-Sulfolactate;	0.7589709258986455	0.08014122805832376
103627883	(S)-2-O-Sulfolactate;	0.8857142857142858	0.03333333333333333
100274536	(S)-2-O-Sulfolactate;	0.6	0.24166666666666667
100276884	(S)-2-O-Sulfolactate;	-0.8857142857142858	0.03333333333333333
100283583	(S)-2-O-Sulfolactate;	0.6571428571428571	0.175
100383548	(S)-2-O-Sulfolactate;	0.8285714285714285	0.058333333333333334
100383563	(S)-2-O-Sulfolactate;	-0.7714285714285715	0.10277777777777777
542013	(S)-2-O-Sulfolactate;	0.13093073414159542	0.8047261622231062
100191284	(S)-2-O-Sulfolactate;	0.6667366910003156	0.14808979944035283
100272790	(S)-2-O-Sulfolactate;	-0.7714285714285715	0.10277777777777777
103645992	(S)-2-O-Sulfolactate;	0.7714285714285715	0.10277777777777777
103639211	(S)-2-O-Sulfolactate;	-0.8857142857142858	0.03333333333333333
100502349	(S)-2-O-Sulfolactate;	-0.7714285714285715	0.10277777777777777
100280822	(S)-2-O-Sulfolactate;	0.7142857142857143	0.1361111111111111
100283492	(S)-2-O-Sulfolactate;	0.8285714285714285	0.058333333333333334
118474231	(S)-2-O-Sulfolactate;	0.6546536707079772	0.1583024233754577
100194166	(S)-2-O-Sulfolactate;	0.9411239481143203	0.005097540564861457
100193610	(S)-2-O-Sulfolactate;	0.7714285714285715	0.10277777777777777
103626123	N-Acetyl-L-carnosine	0.8857142857142858	0.03333333333333333
100216811	N-Acetyl-L-carnosine	0.6	0.24166666666666667
100193638	N-Acetyl-L-carnosine	-0.7714285714285715	0.10277777777777777
103654112	N-Acetyl-L-carnosine	0.8804062740424287	0.02059873477492041
103633577	N-Acetyl-L-carnosine	0.6571428571428571	0.175
542061	N-Acetyl-L-carnosine	-0.8285714285714285	0.058333333333333334
100286041	N-Acetyl-L-carnosine	0.7714285714285715	0.10277777777777777
103634861	N-Acetyl-L-carnosine	0.5428571428571428	0.2972222222222222
100281706	N-Acetyl-L-carnosine	0.5428571428571428	0.2972222222222222
103641657	N-Acetyl-L-carnosine	0.8857142857142858	0.03333333333333333
103626636	N-Acetyl-L-carnosine	0.9428571428571428	0.016666666666666666
100384637	N-Acetyl-L-carnosine	0.5161002296110788	0.29458374146246097
542035	N-Acetyl-L-carnosine	0.6	0.24166666666666667
103626448	N-Acetyl-L-carnosine	0.7714285714285715	0.10277777777777777
107403160	N-Acetyl-L-carnosine	0.6	0.24166666666666667
109944991	N-Acetyl-L-carnosine	-0.8857142857142858	0.03333333333333333
100217198	N-Acetyl-L-carnosine	0.5428571428571428	0.2972222222222222
103649551	N-Acetyl-L-carnosine	0.5428571428571428	0.2972222222222222
100194394	N-Acetyl-L-carnosine	0.5428571428571428	0.2972222222222222
103647665	N-Acetyl-L-carnosine	0.6377481392176934	0.17307111024125968
100381573	N-Acetyl-L-carnosine	0.6	0.24166666666666667
100191598	N-Acetyl-L-carnosine	0.7714285714285715	0.10277777777777777
103645998	N-Acetyl-L-carnosine	0.6	0.24166666666666667
542475	N-Acetyl-L-carnosine	0.6571428571428571	0.175
100193924	N-Acetyl-L-carnosine	0.5797710356524485	0.2277839567150159
541959	N-Acetyl-L-carnosine	0.6	0.24166666666666667
100191808	N-Acetyl-L-carnosine	0.7714285714285715	0.10277777777777777
100277850	N-Acetyl-L-carnosine	-0.8285714285714285	0.058333333333333334
103639150	N-Acetyl-L-carnosine	0.6571428571428571	0.175
103651302	N-Acetyl-L-carnosine	0.9276336570439175	0.0076658441874731574
100280745	N-Acetyl-L-carnosine	-0.8857142857142858	0.03333333333333333
100383503	N-Acetyl-L-carnosine	0.8406680016960502	0.036057572845159286
100286138	N-Acetyl-L-carnosine	-0.9428571428571428	0.016666666666666666
100304070	N-Acetyl-L-carnosine	0.5428571428571428	0.2972222222222222
100194193	N-Acetyl-L-carnosine	0.6571428571428571	0.175
100274500	N-Acetyl-L-carnosine	0.6571428571428571	0.175
100273722	N-Acetyl-L-carnosine	-0.8857142857142858	0.03333333333333333
103652629	N-Acetyl-L-carnosine	0.7714285714285715	0.10277777777777777
100384441	N-Acetyl-L-carnosine	0.8406680016960502	0.036057572845159286
100285281	N-Acetyl-L-carnosine	0.7714285714285715	0.10277777777777777
100279924	N-Acetyl-L-carnosine	-0.7714285714285715	0.10277777777777777
100274299	N-Acetyl-L-carnosine	0.7589709258986455	0.08014122805832376
100272841	N-Acetyl-L-carnosine	0.753702346348183	0.0835232813732598
100272670	N-Acetyl-L-carnosine	0.7714285714285715	0.10277777777777777
103642493	N-Acetyl-L-carnosine	-0.8857142857142858	0.03333333333333333
100501810	N-Acetyl-L-carnosine	-0.9276336570439175	0.007665844187473129
103630735	N-Acetyl-L-carnosine	0.7589709258986455	0.08014122805832376
103640923	N-Acetyl-L-carnosine	0.13093073414159542	0.8047261622231062
103643070	N-Acetyl-L-carnosine	0.7714285714285715	0.10277777777777777
100273537	N-Acetyl-L-carnosine	0.7714285714285715	0.10277777777777777
100282656	N-Acetyl-L-carnosine	0.7589709258986455	0.08014122805832376
100283587	N-Acetyl-L-carnosine	0.6571428571428571	0.175
111590154	N-Acetyl-L-carnosine	0.7142857142857143	0.1361111111111111
103643350	N-Acetyl-L-carnosine	-0.8857142857142858	0.03333333333333333
100279723	N-Acetyl-L-carnosine	-0.8285714285714285	0.058333333333333334
100193323	N-Acetyl-L-carnosine	0.7142857142857143	0.1361111111111111
103639761	N-Acetyl-L-carnosine	0.7142857142857143	0.1361111111111111
103636985	N-Acetyl-L-carnosine	-0.2571428571428572	0.6583333333333333
100273712	N-Acetyl-L-carnosine	0.13093073414159542	0.8047261622231062
103641468	N-Acetyl-L-carnosine	0.7142857142857143	0.1361111111111111
100283834	N-Acetyl-L-carnosine	-0.9428571428571428	0.016666666666666666
103639891	N-Acetyl-L-carnosine	-0.6571428571428571	0.175
542522	N-Acetyl-L-carnosine	0.20291986247835694	0.699797968157019
100282060	N-Acetyl-L-carnosine	0.9276336570439175	0.0076658441874731574
100384722	N-Acetyl-L-carnosine	0.7714285714285715	0.10277777777777777
100286251	N-Acetyl-L-carnosine	0.5428571428571428	0.2972222222222222
100275868	N-Acetyl-L-carnosine	0.6	0.24166666666666667
100277930	N-Acetyl-L-carnosine	0.8285714285714285	0.058333333333333334
100191307	N-Acetyl-L-carnosine	-0.6571428571428571	0.175
100286067	N-Acetyl-L-carnosine	-0.7714285714285715	0.10277777777777777
109939836	N-Acetyl-L-carnosine	0.7142857142857143	0.1361111111111111
103637654	N-Acetyl-L-carnosine	-0.8857142857142858	0.03333333333333333
103648019	N-Acetyl-L-carnosine	0.3768511731740915	0.46148284035080456
103652837	N-Acetyl-L-carnosine	0.7589709258986455	0.08014122805832376
100382751	N-Acetyl-L-carnosine	0.7714285714285715	0.10277777777777777
542194	N-Acetyl-L-carnosine	-0.6571428571428571	0.175
100281871	N-Acetyl-L-carnosine	-0.8857142857142858	0.03333333333333333
103627437	N-Acetyl-L-carnosine	0.7714285714285715	0.10277777777777777
100278484	N-Acetyl-L-carnosine	0.7247137945655605	0.10324280462370763
542129	N-Acetyl-L-carnosine	0.7589709258986455	0.08014122805832376
103650499	N-Acetyl-L-carnosine	-0.8285714285714285	0.058333333333333334
100283306	N-Acetyl-L-carnosine	0.8406680016960502	0.036057572845159286
542005	N-Acetyl-L-carnosine	-0.8857142857142858	0.03333333333333333
100286265	N-Acetyl-L-carnosine	0.6571428571428571	0.175
103630483	N-Acetyl-L-carnosine	0.13093073414159542	0.8047261622231062
100383552	N-Acetyl-L-carnosine	0.7247137945655605	0.10324280462370763
103633403	N-Acetyl-L-carnosine	-0.8285714285714285	0.058333333333333334
542384	N-Acetyl-L-carnosine	0.6571428571428571	0.175
100279056	N-Acetyl-L-carnosine	-0.46381682852195877	0.3541642984362302
100279102	N-Acetyl-L-carnosine	0.8857142857142858	0.03333333333333333
103629894	N-Acetyl-L-carnosine	0.7247137945655605	0.10324280462370763
100381507	N-Acetyl-L-carnosine	-0.7714285714285715	0.10277777777777777
114711029	N-Acetyl-L-carnosine	-0.7142857142857143	0.1361111111111111
103634597	N-Acetyl-L-carnosine	-0.8857142857142858	0.03333333333333333
103632076	N-Acetyl-L-carnosine	0.8804062740424287	0.02059873477492041
103627470	N-Acetyl-L-carnosine	0.6	0.24166666666666667
100273607	N-Acetyl-L-carnosine	-0.6571428571428571	0.175
107521953	N-Acetyl-L-carnosine	0.5428571428571428	0.2972222222222222
541717	N-Acetyl-L-carnosine	0.7142857142857143	0.1361111111111111
100191562	N-Acetyl-L-carnosine	0.6	0.24166666666666667
103630729	N-Acetyl-L-carnosine	-0.2571428571428572	0.6583333333333333
100273162	N-Acetyl-L-carnosine	0.7142857142857143	0.1361111111111111
100281346	N-Acetyl-L-carnosine	-0.7714285714285715	0.10277777777777777
100191794	N-Acetyl-L-carnosine	0.8406680016960502	0.036057572845159286
100193539	N-Acetyl-L-carnosine	0.6571428571428571	0.175
100286007	N-Acetyl-L-carnosine	0.7142857142857143	0.1361111111111111
732777	N-Acetyl-L-carnosine	-0.8285714285714285	0.058333333333333334
100193130	N-Acetyl-L-carnosine	-0.8857142857142858	0.03333333333333333
100281118	N-Acetyl-L-carnosine	0.6571428571428571	0.175
100284720	N-Acetyl-L-carnosine	0.7142857142857143	0.1361111111111111
100101531	N-Acetyl-L-carnosine	-0.6571428571428571	0.175
100501754	N-Acetyl-L-carnosine	-1	0.002777777777777778
103636181	N-Acetyl-L-carnosine	-0.8857142857142858	0.03333333333333333
100283146	N-Acetyl-L-carnosine	-1	0.002777777777777778
103630488	N-Acetyl-L-carnosine	-0.9428571428571428	0.016666666666666666
103625886	N-Acetyl-L-carnosine	0.7714285714285715	0.10277777777777777
100280876	N-Acetyl-L-carnosine	0.7714285714285715	0.10277777777777777
100279773	N-Acetyl-L-carnosine	-0.7714285714285715	0.10277777777777777
107521948	N-Acetyl-L-carnosine	0.6	0.24166666666666667
100279351	N-Acetyl-L-carnosine	0.6	0.24166666666666667
109943658	N-Acetyl-L-carnosine	0.8857142857142858	0.03333333333333333
103639299	N-Acetyl-L-carnosine	0.7714285714285715	0.10277777777777777
103632028	N-Acetyl-L-carnosine	-0.8857142857142858	0.03333333333333333
100274260	N-Acetyl-L-carnosine	0.5428571428571428	0.2972222222222222
103633151	N-Acetyl-L-carnosine	-0.5428571428571428	0.2972222222222222
103627751	N-Acetyl-L-carnosine	0.7714285714285715	0.10277777777777777
103627796	N-Acetyl-L-carnosine	0.7589709258986455	0.08014122805832376
100383049	N-Acetyl-L-carnosine	-1	0.002777777777777778
100276002	N-Acetyl-L-carnosine	-0.7714285714285715	0.10277777777777777
118472974	N-Acetyl-L-carnosine	0.8285714285714285	0.058333333333333334
100501330	N-Acetyl-L-carnosine	0.6571428571428571	0.175
100284071	N-Acetyl-L-carnosine	0.7714285714285715	0.10277777777777777
103638133	N-Acetyl-L-carnosine	-0.8857142857142858	0.03333333333333333
100282477	N-Acetyl-L-carnosine	0.7142857142857143	0.1361111111111111
100216799	N-Acetyl-L-carnosine	-0.8285714285714285	0.058333333333333334
103636484	N-Acetyl-L-carnosine	0.8857142857142858	0.03333333333333333
541659	N-Acetyl-L-carnosine	-0.7142857142857143	0.1361111111111111
541978	N-Acetyl-L-carnosine	0.6571428571428571	0.175
100281824	N-Acetyl-L-carnosine	0.7714285714285715	0.10277777777777777
103647761	N-Acetyl-L-carnosine	-0.7714285714285715	0.10277777777777777
103643056	N-Acetyl-L-carnosine	0.7714285714285715	0.10277777777777777
100281142	N-Acetyl-L-carnosine	-0.9428571428571428	0.016666666666666666
100286189	N-Acetyl-L-carnosine	-0.9428571428571428	0.016666666666666666
100283184	N-Acetyl-L-carnosine	-0.6	0.24166666666666667
100193498	N-Acetyl-L-carnosine	0.8857142857142858	0.03333333333333333
100280901	N-Acetyl-L-carnosine	0.8285714285714285	0.058333333333333334
103643232	N-Acetyl-L-carnosine	0.9411239481143203	0.005097540564861457
100194164	N-Acetyl-L-carnosine	0.8285714285714285	0.058333333333333334
103631855	N-Acetyl-L-carnosine	0.7142857142857143	0.1361111111111111
100193599	N-Acetyl-L-carnosine	-0.8285714285714285	0.058333333333333334
100273470	N-Acetyl-L-carnosine	-0.8857142857142858	0.03333333333333333
103633258	N-Acetyl-L-carnosine	0.6	0.24166666666666667
100381541	N-Acetyl-L-carnosine	-0.8857142857142858	0.03333333333333333
100382341	N-Acetyl-L-carnosine	-0.8285714285714285	0.058333333333333334
100281785	N-Acetyl-L-carnosine	-0.6571428571428571	0.175
103633213	N-Acetyl-L-carnosine	0.5428571428571428	0.2972222222222222
732807	N-Acetyl-L-carnosine	0.8857142857142858	0.03333333333333333
100285155	N-Acetyl-L-carnosine	0.6571428571428571	0.175
100281471	N-Acetyl-L-carnosine	0.6571428571428571	0.175
100194073	N-Acetyl-L-carnosine	-0.8857142857142858	0.03333333333333333
100382839	N-Acetyl-L-carnosine	0.6	0.24166666666666667
542263	N-Acetyl-L-carnosine	0.6	0.24166666666666667
100501311	N-Acetyl-L-carnosine	-0.5428571428571428	0.2972222222222222
107546763	N-Acetyl-L-carnosine	0.5428571428571428	0.2972222222222222
100276935	N-Acetyl-L-carnosine	0.7714285714285715	0.10277777777777777
100274637	N-Acetyl-L-carnosine	1	0.002777777777777778
100383323	N-Acetyl-L-carnosine	0.8857142857142858	0.03333333333333333
100280594	N-Acetyl-L-carnosine	0.6571428571428571	0.175
100283239	N-Acetyl-L-carnosine	0.5428571428571428	0.2972222222222222
103636515	N-Acetyl-L-carnosine	-0.9428571428571428	0.016666666666666666
100384341	N-Acetyl-L-carnosine	-0.7714285714285715	0.10277777777777777
100280946	N-Acetyl-L-carnosine	0.8857142857142858	0.03333333333333333
103637150	N-Acetyl-L-carnosine	-0.9428571428571428	0.016666666666666666
100127510	N-Acetyl-L-carnosine	-0.9428571428571428	0.016666666666666666
100381653	N-Acetyl-L-carnosine	-0.9856107606091623	3.0908566784967537e-4
107275219	N-Acetyl-L-carnosine	0.5428571428571428	0.2972222222222222
100282492	N-Acetyl-L-carnosine	0.6571428571428571	0.175
100101543	N-Acetyl-L-carnosine	0.6571428571428571	0.175
100279946	N-Acetyl-L-carnosine	-0.7714285714285715	0.10277777777777777
100381424	N-Acetyl-L-carnosine	-0.9428571428571428	0.016666666666666666
100272288	N-Acetyl-L-carnosine	-0.7714285714285715	0.10277777777777777
100284387	N-Acetyl-L-carnosine	-0.7714285714285715	0.10277777777777777
100281731	N-Acetyl-L-carnosine	0.6	0.24166666666666667
103632917	N-Acetyl-L-carnosine	0.42857142857142855	0.41944444444444445
100193019	N-Acetyl-L-carnosine	0.6571428571428571	0.175
100193780	N-Acetyl-L-carnosine	0.7142857142857143	0.1361111111111111
100383411	N-Acetyl-L-carnosine	0.6	0.24166666666666667
100381409	N-Acetyl-L-carnosine	-0.7714285714285715	0.10277777777777777
103654528	N-Acetyl-L-carnosine	0.6	0.24166666666666667
100193661	N-Acetyl-L-carnosine	-0.9428571428571428	0.016666666666666666
103649967	N-Acetyl-L-carnosine	-0.9428571428571428	0.016666666666666666
103647254	N-Acetyl-L-carnosine	0.7247137945655605	0.10324280462370763
103630319	N-Acetyl-L-carnosine	0.6	0.24166666666666667
541804	N-Acetyl-L-carnosine	-0.6	0.24166666666666667
100279819	N-Acetyl-L-carnosine	-0.6571428571428571	0.175
103654807	N-Acetyl-L-carnosine	0.7589709258986455	0.08014122805832376
100191584	N-Acetyl-L-carnosine	0.6	0.24166666666666667
103631977	N-Acetyl-L-carnosine	0.7142857142857143	0.1361111111111111
103647969	N-Acetyl-L-carnosine	0.13093073414159542	0.8047261622231062
100382457	N-Acetyl-L-carnosine	0.13093073414159542	0.8047261622231062
100273067	N-Acetyl-L-carnosine	-0.7714285714285715	0.10277777777777777
103654523	N-Acetyl-L-carnosine	0.7142857142857143	0.1361111111111111
100276393	N-Acetyl-L-carnosine	0.13093073414159542	0.8047261622231062
103636404	N-Acetyl-L-carnosine	0.13093073414159542	0.8047261622231062
100282701	N-Acetyl-L-carnosine	-0.7714285714285715	0.10277777777777777
100193372	N-Acetyl-L-carnosine	0.7714285714285715	0.10277777777777777
107457598	N-Acetyl-L-carnosine	-0.8857142857142858	0.03333333333333333
100383037	N-Acetyl-L-carnosine	-0.7714285714285715	0.10277777777777777
542362	N-Acetyl-L-carnosine	-0.8857142857142858	0.03333333333333333
100274585	N-Acetyl-L-carnosine	0.6	0.24166666666666667
100281570	N-Acetyl-L-carnosine	0.8406680016960502	0.036057572845159286
100286307	N-Acetyl-L-carnosine	-0.7714285714285715	0.10277777777777777
100501614	N-Acetyl-L-carnosine	-0.8857142857142858	0.03333333333333333
100285177	N-Acetyl-L-carnosine	-1	0.002777777777777778
100281647	N-Acetyl-L-carnosine	-0.2571428571428572	0.6583333333333333
100286284	N-Acetyl-L-carnosine	0.8857142857142858	0.03333333333333333
100279714	N-Acetyl-L-carnosine	-0.6	0.24166666666666667
103641376	N-Acetyl-L-carnosine	-0.7714285714285715	0.10277777777777777
103646393	N-Acetyl-L-carnosine	0.7714285714285715	0.10277777777777777
103638329	N-Acetyl-L-carnosine	0.7142857142857143	0.1361111111111111
100277586	N-Acetyl-L-carnosine	0.6	0.24166666666666667
103647524	N-Acetyl-L-carnosine	0.7142857142857143	0.1361111111111111
103643856	N-Acetyl-L-carnosine	0.7714285714285715	0.10277777777777777
100283347	N-Acetyl-L-carnosine	0.6	0.24166666666666667
100274912	N-Acetyl-L-carnosine	0.8857142857142858	0.03333333333333333
103650960	N-Acetyl-L-carnosine	-0.8857142857142858	0.03333333333333333
109940799	N-Acetyl-L-carnosine	-0.7714285714285715	0.10277777777777777
100276969	N-Acetyl-L-carnosine	0.13093073414159542	0.8047261622231062
100281729	N-Acetyl-L-carnosine	-0.9428571428571428	0.016666666666666666
100286268	N-Acetyl-L-carnosine	0.3946648814672956	0.4387392515170165
100273051	N-Acetyl-L-carnosine	0.8857142857142858	0.03333333333333333
100285611	N-Acetyl-L-carnosine	0.6571428571428571	0.175
100274623	N-Acetyl-L-carnosine	-0.753702346348183	0.08352328137325972
100272526	N-Acetyl-L-carnosine	0.8804062740424287	0.02059873477492041
100275106	N-Acetyl-L-carnosine	-0.7714285714285715	0.10277777777777777
103627544	N-Acetyl-L-carnosine	-0.9428571428571428	0.016666666666666666
100273626	N-Acetyl-L-carnosine	-0.6571428571428571	0.175
100280909	N-Acetyl-L-carnosine	-0.8857142857142858	0.03333333333333333
100192117	N-Acetyl-L-carnosine	0.7142857142857143	0.1361111111111111
103650935	N-Acetyl-L-carnosine	-0.8285714285714285	0.058333333333333334
100272959	N-Acetyl-L-carnosine	-1	0.002777777777777778
103632555	N-Acetyl-L-carnosine	0.7714285714285715	0.10277777777777777
103641288	N-Acetyl-L-carnosine	0.6	0.24166666666666667
103632072	N-Acetyl-L-carnosine	0.8285714285714285	0.058333333333333334
100281598	N-Acetyl-L-carnosine	0.6	0.24166666666666667
100273364	N-Acetyl-L-carnosine	-0.7142857142857143	0.1361111111111111
100280642	N-Acetyl-L-carnosine	0.7714285714285715	0.10277777777777777
103654477	N-Acetyl-L-carnosine	0.6	0.24166666666666667
103637881	N-Acetyl-L-carnosine	0.7714285714285715	0.10277777777777777
100501482	N-Acetyl-L-carnosine	-0.9428571428571428	0.016666666666666666
100191278	N-Acetyl-L-carnosine	-0.7714285714285715	0.10277777777777777
109939147	N-Acetyl-L-carnosine	0.7142857142857143	0.1361111111111111
100191416	N-Acetyl-L-carnosine	0.6	0.24166666666666667
100502424	N-Acetyl-L-carnosine	0.6377481392176934	0.17307111024125968
100384012	N-Acetyl-L-carnosine	0.8857142857142858	0.03333333333333333
103654546	N-Acetyl-L-carnosine	-0.7714285714285715	0.10277777777777777
103653601	N-Acetyl-L-carnosine	-0.42857142857142855	0.41944444444444445
103634898	N-Acetyl-L-carnosine	-0.6571428571428571	0.175
103626099	N-Acetyl-L-carnosine	0.6	0.24166666666666667
103627260	N-Acetyl-L-carnosine	-0.6	0.24166666666666667
100277566	N-Acetyl-L-carnosine	-0.8857142857142858	0.03333333333333333
103639549	N-Acetyl-L-carnosine	0.6	0.24166666666666667
100274613	N-Acetyl-L-carnosine	0.7714285714285715	0.10277777777777777
109940264	N-Acetyl-L-carnosine	-0.6571428571428571	0.175
100191817	N-Acetyl-L-carnosine	0.6	0.24166666666666667
103647489	N-Acetyl-L-carnosine	0.6571428571428571	0.175
100382841	N-Acetyl-L-carnosine	0.23190841426097938	0.6583735712609269
103634084	N-Acetyl-L-carnosine	-0.8857142857142858	0.03333333333333333
542382	N-Acetyl-L-carnosine	0.37142857142857144	0.49722222222222223
100280788	N-Acetyl-L-carnosine	-0.9428571428571428	0.016666666666666666
103651815	N-Acetyl-L-carnosine	0.7714285714285715	0.10277777777777777
100282504	N-Acetyl-L-carnosine	0.6571428571428571	0.175
100284894	N-Acetyl-L-carnosine	-0.9428571428571428	0.016666666666666666
100384173	N-Acetyl-L-carnosine	0.898645105261295	0.014888622005580361
100216674	N-Acetyl-L-carnosine	0.6473388749701497	0.1646245946813781
100285787	N-Acetyl-L-carnosine	0.7142857142857143	0.1361111111111111
100285076	N-Acetyl-L-carnosine	0.7714285714285715	0.10277777777777777
100274196	N-Acetyl-L-carnosine	0.7714285714285715	0.10277777777777777
100279109	N-Acetyl-L-carnosine	-0.6571428571428571	0.175
100282243	N-Acetyl-L-carnosine	0.9428571428571428	0.016666666666666666
100283030	N-Acetyl-L-carnosine	-0.8285714285714285	0.058333333333333334
100272764	N-Acetyl-L-carnosine	0.13093073414159542	0.8047261622231062
118473165	N-Acetyl-L-carnosine	0.14285714285714285	0.8027777777777778
100279169	N-Acetyl-L-carnosine	0.6571428571428571	0.175
100273356	N-Acetyl-L-carnosine	-0.7142857142857143	0.1361111111111111
606405	N-Acetyl-L-carnosine	0.7714285714285715	0.10277777777777777
100280826	N-Acetyl-L-carnosine	0.6	0.24166666666666667
100272871	N-Acetyl-L-carnosine	-0.8857142857142858	0.03333333333333333
103643149	N-Acetyl-L-carnosine	0.7589709258986455	0.08014122805832376
103641260	N-Acetyl-L-carnosine	0.7589709258986455	0.08014122805832376
100279085	N-Acetyl-L-carnosine	0.7714285714285715	0.10277777777777777
542239	N-Acetyl-L-carnosine	-0.9428571428571428	0.016666666666666666
100283031	N-Acetyl-L-carnosine	-0.6571428571428571	0.175
100275030	N-Acetyl-L-carnosine	0.6	0.24166666666666667
103653943	N-Acetyl-L-carnosine	-0.5428571428571428	0.2972222222222222
100192521	N-Acetyl-L-carnosine	0.9428571428571428	0.016666666666666666
100282967	N-Acetyl-L-carnosine	0.6	0.24166666666666667
103633550	N-Acetyl-L-carnosine	-0.7714285714285715	0.10277777777777777
113561368	N-Acetyl-L-carnosine	0.6	0.24166666666666667
100281644	N-Acetyl-L-carnosine	0.7142857142857143	0.1361111111111111
118473416	N-Acetyl-L-carnosine	-0.7714285714285715	0.10277777777777777
100275443	N-Acetyl-L-carnosine	-0.7714285714285715	0.10277777777777777
100283365	N-Acetyl-L-carnosine	0.8285714285714285	0.058333333333333334
103636431	N-Acetyl-L-carnosine	0.6377481392176934	0.17307111024125968
100193098	N-Acetyl-L-carnosine	-0.7142857142857143	0.1361111111111111
103641257	N-Acetyl-L-carnosine	-0.9428571428571428	0.016666666666666666
103631958	N-Acetyl-L-carnosine	0.6667366910003156	0.14808979944035283
100282094	N-Acetyl-L-carnosine	0.8285714285714285	0.058333333333333334
109945734	N-Acetyl-L-carnosine	0.6	0.24166666666666667
100285023	N-Acetyl-L-carnosine	0.8406680016960502	0.036057572845159286
100275172	N-Acetyl-L-carnosine	0.13093073414159542	0.8047261622231062
100282702	N-Acetyl-L-carnosine	-0.8857142857142858	0.03333333333333333
111591320	N-Acetyl-L-carnosine	0.8285714285714285	0.058333333333333334
100282067	N-Acetyl-L-carnosine	0.7142857142857143	0.1361111111111111
100275415	N-Acetyl-L-carnosine	0.7142857142857143	0.1361111111111111
100279810	N-Acetyl-L-carnosine	-0.7714285714285715	0.10277777777777777
103647933	N-Acetyl-L-carnosine	0.9428571428571428	0.016666666666666666
109944003	N-Acetyl-L-carnosine	0.8857142857142858	0.03333333333333333
103632137	N-Acetyl-L-carnosine	0.6	0.24166666666666667
103635866	N-Acetyl-L-carnosine	0.8285714285714285	0.058333333333333334
103639456	N-Acetyl-L-carnosine	0.7142857142857143	0.1361111111111111
100501519	N-Acetyl-L-carnosine	-1	0.002777777777777778
100191847	N-Acetyl-L-carnosine	0.8285714285714285	0.058333333333333334
100281420	N-Acetyl-L-carnosine	0.6	0.24166666666666667
103635380	N-Acetyl-L-carnosine	0.7714285714285715	0.10277777777777777
103627358	N-Acetyl-L-carnosine	-0.7714285714285715	0.10277777777777777
100382244	N-Acetyl-L-carnosine	0.6571428571428571	0.175
103633419	N-Acetyl-L-carnosine	-0.8857142857142858	0.03333333333333333
100282886	N-Acetyl-L-carnosine	-0.7714285714285715	0.10277777777777777
100191741	N-Acetyl-L-carnosine	0.9428571428571428	0.016666666666666666
100272925	N-Acetyl-L-carnosine	0.7247137945655605	0.10324280462370763
100278780	N-Acetyl-L-carnosine	0.8285714285714285	0.058333333333333334
100384022	N-Acetyl-L-carnosine	0.7714285714285715	0.10277777777777777
100281317	N-Acetyl-L-carnosine	0.7714285714285715	0.10277777777777777
100281367	N-Acetyl-L-carnosine	-0.6571428571428571	0.175
103647591	N-Acetyl-L-carnosine	0.8285714285714285	0.058333333333333334
541675	N-Acetyl-L-carnosine	0.7142857142857143	0.1361111111111111
100275826	N-Acetyl-L-carnosine	-0.19999999999999998	0.7138888888888889
103650076	N-Acetyl-L-carnosine	-0.8285714285714285	0.058333333333333334
100281193	N-Acetyl-L-carnosine	-0.6	0.24166666666666667
100272270	N-Acetyl-L-carnosine	-0.9428571428571428	0.016666666666666666
100277835	N-Acetyl-L-carnosine	0.8857142857142858	0.03333333333333333
100191792	N-Acetyl-L-carnosine	0.5428571428571428	0.2972222222222222
100501504	N-Acetyl-L-carnosine	-0.8285714285714285	0.058333333333333334
100192868	N-Acetyl-L-carnosine	0.753702346348183	0.0835232813732598
100304363	N-Acetyl-L-carnosine	-0.6571428571428571	0.175
100193884	N-Acetyl-L-carnosine	-0.8285714285714285	0.058333333333333334
100283643	N-Acetyl-L-carnosine	0.5428571428571428	0.2972222222222222
100280515	N-Acetyl-L-carnosine	-0.9428571428571428	0.016666666666666666
103643231	N-Acetyl-L-carnosine	0.9411239481143203	0.005097540564861457
100285673	N-Acetyl-L-carnosine	-0.8857142857142858	0.03333333333333333
100284831	N-Acetyl-L-carnosine	0.5428571428571428	0.2972222222222222
103641987	N-Acetyl-L-carnosine	-0.28988551782622424	0.5773517870348743
100383382	N-Acetyl-L-carnosine	0.7714285714285715	0.10277777777777777
100285460	N-Acetyl-L-carnosine	0.6	0.24166666666666667
100216554	N-Acetyl-L-carnosine	-0.9856107606091623	3.0908566784967537e-4
103647710	N-Acetyl-L-carnosine	0.8857142857142858	0.03333333333333333
542376	N-Acetyl-L-carnosine	-0.5428571428571428	0.2972222222222222
100280789	N-Acetyl-L-carnosine	0.8857142857142858	0.03333333333333333
100384133	N-Acetyl-L-carnosine	0.8857142857142858	0.03333333333333333
100191940	N-Acetyl-L-carnosine	0.4857142857142857	0.35555555555555557
103626677	N-Acetyl-L-carnosine	-0.31428571428571433	0.5638888888888889
100281559	N-Acetyl-L-carnosine	-0.7142857142857143	0.1361111111111111
103632861	N-Acetyl-L-carnosine	-0.8285714285714285	0.058333333333333334
103643693	N-Acetyl-L-carnosine	0.6	0.24166666666666667
100192536	N-Acetyl-L-carnosine	-0.9428571428571428	0.016666666666666666
100304374	N-Acetyl-L-carnosine	0.6	0.24166666666666667
100192101	N-Acetyl-L-carnosine	-0.42857142857142855	0.41944444444444445
100275056	N-Acetyl-L-carnosine	-0.8116794499134278	0.0498575851013405
100282143	N-Acetyl-L-carnosine	-0.9428571428571428	0.016666666666666666
103638195	N-Acetyl-L-carnosine	0.8857142857142858	0.03333333333333333
100192597	N-Acetyl-L-carnosine	-0.6	0.24166666666666667
103653328	N-Acetyl-L-carnosine	-0.8285714285714285	0.058333333333333334
100280416	N-Acetyl-L-carnosine	-0.7714285714285715	0.10277777777777777
100284805	N-Acetyl-L-carnosine	-0.8285714285714285	0.058333333333333334
542564	N-Acetyl-L-carnosine	-0.7714285714285715	0.10277777777777777
103630515	N-Acetyl-L-carnosine	0.6982532518267537	0.12283946337339596
103627883	N-Acetyl-L-carnosine	0.9428571428571428	0.016666666666666666
100274536	N-Acetyl-L-carnosine	0.8857142857142858	0.03333333333333333
100276884	N-Acetyl-L-carnosine	-0.9428571428571428	0.016666666666666666
100283583	N-Acetyl-L-carnosine	0.6	0.24166666666666667
100383548	N-Acetyl-L-carnosine	0.6	0.24166666666666667
100383563	N-Acetyl-L-carnosine	-0.7142857142857143	0.1361111111111111
542013	N-Acetyl-L-carnosine	0.13093073414159542	0.8047261622231062
100191284	N-Acetyl-L-carnosine	0.8116794499134278	0.04985758510134043
100272790	N-Acetyl-L-carnosine	-0.8857142857142858	0.03333333333333333
103645992	N-Acetyl-L-carnosine	0.7142857142857143	0.1361111111111111
103639211	N-Acetyl-L-carnosine	-0.7714285714285715	0.10277777777777777
100502349	N-Acetyl-L-carnosine	-0.6571428571428571	0.175
100280822	N-Acetyl-L-carnosine	0.7714285714285715	0.10277777777777777
100283492	N-Acetyl-L-carnosine	0.6	0.24166666666666667
118474231	N-Acetyl-L-carnosine	0.3927922024247863	0.4411128091213042
100194166	N-Acetyl-L-carnosine	0.8804062740424287	0.02059873477492041
100193610	N-Acetyl-L-carnosine	0.7142857142857143	0.1361111111111111
103626123	Dihydropteroate; 7,8-Dihydropteroate;	0.7714285714285715	0.10277777777777777
100216811	Dihydropteroate; 7,8-Dihydropteroate;	0.6571428571428571	0.175
100193638	Dihydropteroate; 7,8-Dihydropteroate;	-0.6571428571428571	0.175
103654112	Dihydropteroate; 7,8-Dihydropteroate;	0.7589709258986455	0.08014122805832376
103633577	Dihydropteroate; 7,8-Dihydropteroate;	0.7714285714285715	0.10277777777777777
542061	Dihydropteroate; 7,8-Dihydropteroate;	-0.7714285714285715	0.10277777777777777
100286041	Dihydropteroate; 7,8-Dihydropteroate;	0.8857142857142858	0.03333333333333333
103634861	Dihydropteroate; 7,8-Dihydropteroate;	0.6	0.24166666666666667
100281706	Dihydropteroate; 7,8-Dihydropteroate;	0.6	0.24166666666666667
103641657	Dihydropteroate; 7,8-Dihydropteroate;	0.7714285714285715	0.10277777777777777
103626636	Dihydropteroate; 7,8-Dihydropteroate;	0.8857142857142858	0.03333333333333333
100384637	Dihydropteroate; 7,8-Dihydropteroate;	0.7589709258986455	0.08014122805832376
542035	Dihydropteroate; 7,8-Dihydropteroate;	0.7142857142857143	0.1361111111111111
103626448	Dihydropteroate; 7,8-Dihydropteroate;	0.8857142857142858	0.03333333333333333
107403160	Dihydropteroate; 7,8-Dihydropteroate;	0.6571428571428571	0.175
109944991	Dihydropteroate; 7,8-Dihydropteroate;	-0.9428571428571428	0.016666666666666666
100217198	Dihydropteroate; 7,8-Dihydropteroate;	0.6	0.24166666666666667
103649551	Dihydropteroate; 7,8-Dihydropteroate;	0.6	0.24166666666666667
100194394	Dihydropteroate; 7,8-Dihydropteroate;	0.6	0.24166666666666667
103647665	Dihydropteroate; 7,8-Dihydropteroate;	0.753702346348183	0.0835232813732598
100381573	Dihydropteroate; 7,8-Dihydropteroate;	0.7142857142857143	0.1361111111111111
100191598	Dihydropteroate; 7,8-Dihydropteroate;	0.8857142857142858	0.03333333333333333
103645998	Dihydropteroate; 7,8-Dihydropteroate;	0.6571428571428571	0.175
542475	Dihydropteroate; 7,8-Dihydropteroate;	0.7714285714285715	0.10277777777777777
100193924	Dihydropteroate; 7,8-Dihydropteroate;	0.6377481392176934	0.17307111024125968
541959	Dihydropteroate; 7,8-Dihydropteroate;	0.7142857142857143	0.1361111111111111
100191808	Dihydropteroate; 7,8-Dihydropteroate;	0.8285714285714285	0.058333333333333334
100277850	Dihydropteroate; 7,8-Dihydropteroate;	-0.7714285714285715	0.10277777777777777
103639150	Dihydropteroate; 7,8-Dihydropteroate;	0.7714285714285715	0.10277777777777777
103651302	Dihydropteroate; 7,8-Dihydropteroate;	0.9856107606091623	3.090856678496707e-4
100280745	Dihydropteroate; 7,8-Dihydropteroate;	-0.9428571428571428	0.016666666666666666
100383503	Dihydropteroate; 7,8-Dihydropteroate;	0.7247137945655605	0.10324280462370763
100286138	Dihydropteroate; 7,8-Dihydropteroate;	-0.8857142857142858	0.03333333333333333
100304070	Dihydropteroate; 7,8-Dihydropteroate;	0.6	0.24166666666666667
100194193	Dihydropteroate; 7,8-Dihydropteroate;	0.7714285714285715	0.10277777777777777
100274500	Dihydropteroate; 7,8-Dihydropteroate;	0.7714285714285715	0.10277777777777777
100273722	Dihydropteroate; 7,8-Dihydropteroate;	-0.9428571428571428	0.016666666666666666
103652629	Dihydropteroate; 7,8-Dihydropteroate;	0.8857142857142858	0.03333333333333333
100384441	Dihydropteroate; 7,8-Dihydropteroate;	0.898645105261295	0.014888622005580361
100285281	Dihydropteroate; 7,8-Dihydropteroate;	0.6571428571428571	0.175
100279924	Dihydropteroate; 7,8-Dihydropteroate;	-0.8285714285714285	0.058333333333333334
100274299	Dihydropteroate; 7,8-Dihydropteroate;	0.8804062740424287	0.02059873477492041
100272841	Dihydropteroate; 7,8-Dihydropteroate;	0.8116794499134278	0.04985758510134043
100272670	Dihydropteroate; 7,8-Dihydropteroate;	0.8857142857142858	0.03333333333333333
103642493	Dihydropteroate; 7,8-Dihydropteroate;	-0.7714285714285715	0.10277777777777777
100501810	Dihydropteroate; 7,8-Dihydropteroate;	-0.8406680016960502	0.036057572845159334
103630735	Dihydropteroate; 7,8-Dihydropteroate;	0.6982532518267537	0.12283946337339596
103640923	Dihydropteroate; 7,8-Dihydropteroate;	0.3927922024247863	0.4411128091213042
103643070	Dihydropteroate; 7,8-Dihydropteroate;	0.8857142857142858	0.03333333333333333
100273537	Dihydropteroate; 7,8-Dihydropteroate;	0.8857142857142858	0.03333333333333333
100282656	Dihydropteroate; 7,8-Dihydropteroate;	0.6982532518267537	0.12283946337339596
100283587	Dihydropteroate; 7,8-Dihydropteroate;	0.6	0.24166666666666667
111590154	Dihydropteroate; 7,8-Dihydropteroate;	0.7714285714285715	0.10277777777777777
103643350	Dihydropteroate; 7,8-Dihydropteroate;	-0.9428571428571428	0.016666666666666666
100279723	Dihydropteroate; 7,8-Dihydropteroate;	-0.7714285714285715	0.10277777777777777
100193323	Dihydropteroate; 7,8-Dihydropteroate;	0.7714285714285715	0.10277777777777777
103639761	Dihydropteroate; 7,8-Dihydropteroate;	0.7714285714285715	0.10277777777777777
103636985	Dihydropteroate; 7,8-Dihydropteroate;	-0.14285714285714285	0.8027777777777778
100273712	Dihydropteroate; 7,8-Dihydropteroate;	0.3927922024247863	0.4411128091213042
103641468	Dihydropteroate; 7,8-Dihydropteroate;	0.7714285714285715	0.10277777777777777
100283834	Dihydropteroate; 7,8-Dihydropteroate;	-0.8857142857142858	0.03333333333333333
103639891	Dihydropteroate; 7,8-Dihydropteroate;	-0.7714285714285715	0.10277777777777777
542522	Dihydropteroate; 7,8-Dihydropteroate;	0.46381682852195877	0.35416429843623065
100282060	Dihydropteroate; 7,8-Dihydropteroate;	0.8116794499134278	0.04985758510134043
100384722	Dihydropteroate; 7,8-Dihydropteroate;	0.8857142857142858	0.03333333333333333
100286251	Dihydropteroate; 7,8-Dihydropteroate;	0.6	0.24166666666666667
100275868	Dihydropteroate; 7,8-Dihydropteroate;	0.6571428571428571	0.175
100277930	Dihydropteroate; 7,8-Dihydropteroate;	0.9428571428571428	0.016666666666666666
100191307	Dihydropteroate; 7,8-Dihydropteroate;	-0.6	0.24166666666666667
100286067	Dihydropteroate; 7,8-Dihydropteroate;	-0.8285714285714285	0.058333333333333334
109939836	Dihydropteroate; 7,8-Dihydropteroate;	0.7714285714285715	0.10277777777777777
103637654	Dihydropteroate; 7,8-Dihydropteroate;	-0.7714285714285715	0.10277777777777777
103648019	Dihydropteroate; 7,8-Dihydropteroate;	0.5797710356524485	0.2277839567150159
103652837	Dihydropteroate; 7,8-Dihydropteroate;	0.8804062740424287	0.02059873477492041
100382751	Dihydropteroate; 7,8-Dihydropteroate;	0.8285714285714285	0.058333333333333334
542194	Dihydropteroate; 7,8-Dihydropteroate;	-0.7714285714285715	0.10277777777777777
100281871	Dihydropteroate; 7,8-Dihydropteroate;	-0.9428571428571428	0.016666666666666666
103627437	Dihydropteroate; 7,8-Dihydropteroate;	0.7142857142857143	0.1361111111111111
100278484	Dihydropteroate; 7,8-Dihydropteroate;	0.8406680016960502	0.036057572845159286
542129	Dihydropteroate; 7,8-Dihydropteroate;	0.8804062740424287	0.02059873477492041
103650499	Dihydropteroate; 7,8-Dihydropteroate;	-0.7714285714285715	0.10277777777777777
100283306	Dihydropteroate; 7,8-Dihydropteroate;	0.898645105261295	0.014888622005580361
542005	Dihydropteroate; 7,8-Dihydropteroate;	-0.7714285714285715	0.10277777777777777
100286265	Dihydropteroate; 7,8-Dihydropteroate;	0.7714285714285715	0.10277777777777777
103630483	Dihydropteroate; 7,8-Dihydropteroate;	0.3927922024247863	0.4411128091213042
100383552	Dihydropteroate; 7,8-Dihydropteroate;	0.8406680016960502	0.036057572845159286
103633403	Dihydropteroate; 7,8-Dihydropteroate;	-0.7714285714285715	0.10277777777777777
542384	Dihydropteroate; 7,8-Dihydropteroate;	0.6	0.24166666666666667
100279056	Dihydropteroate; 7,8-Dihydropteroate;	-0.3188740696088467	0.5379005604702051
100279102	Dihydropteroate; 7,8-Dihydropteroate;	0.7714285714285715	0.10277777777777777
103629894	Dihydropteroate; 7,8-Dihydropteroate;	0.8406680016960502	0.036057572845159286
100381507	Dihydropteroate; 7,8-Dihydropteroate;	-0.8857142857142858	0.03333333333333333
114711029	Dihydropteroate; 7,8-Dihydropteroate;	-0.6	0.24166666666666667
103634597	Dihydropteroate; 7,8-Dihydropteroate;	-0.7714285714285715	0.10277777777777777
103632076	Dihydropteroate; 7,8-Dihydropteroate;	0.7589709258986455	0.08014122805832376
103627470	Dihydropteroate; 7,8-Dihydropteroate;	0.7142857142857143	0.1361111111111111
100273607	Dihydropteroate; 7,8-Dihydropteroate;	-0.7714285714285715	0.10277777777777777
107521953	Dihydropteroate; 7,8-Dihydropteroate;	0.6	0.24166666666666667
541717	Dihydropteroate; 7,8-Dihydropteroate;	0.6	0.24166666666666667
100191562	Dihydropteroate; 7,8-Dihydropteroate;	0.6571428571428571	0.175
103630729	Dihydropteroate; 7,8-Dihydropteroate;	-0.14285714285714285	0.8027777777777778
100273162	Dihydropteroate; 7,8-Dihydropteroate;	0.7714285714285715	0.10277777777777777
100281346	Dihydropteroate; 7,8-Dihydropteroate;	-0.8285714285714285	0.058333333333333334
100191794	Dihydropteroate; 7,8-Dihydropteroate;	0.753702346348183	0.0835232813732598
100193539	Dihydropteroate; 7,8-Dihydropteroate;	0.7714285714285715	0.10277777777777777
100286007	Dihydropteroate; 7,8-Dihydropteroate;	0.7714285714285715	0.10277777777777777
732777	Dihydropteroate; 7,8-Dihydropteroate;	-0.7714285714285715	0.10277777777777777
100193130	Dihydropteroate; 7,8-Dihydropteroate;	-0.7714285714285715	0.10277777777777777
100281118	Dihydropteroate; 7,8-Dihydropteroate;	0.7714285714285715	0.10277777777777777
100284720	Dihydropteroate; 7,8-Dihydropteroate;	0.7714285714285715	0.10277777777777777
100101531	Dihydropteroate; 7,8-Dihydropteroate;	-0.4857142857142857	0.35555555555555557
100501754	Dihydropteroate; 7,8-Dihydropteroate;	-0.9428571428571428	0.016666666666666666
103636181	Dihydropteroate; 7,8-Dihydropteroate;	-0.9428571428571428	0.016666666666666666
100283146	Dihydropteroate; 7,8-Dihydropteroate;	-0.9428571428571428	0.016666666666666666
103630488	Dihydropteroate; 7,8-Dihydropteroate;	-0.8857142857142858	0.03333333333333333
103625886	Dihydropteroate; 7,8-Dihydropteroate;	0.7142857142857143	0.1361111111111111
100280876	Dihydropteroate; 7,8-Dihydropteroate;	0.6	0.24166666666666667
100279773	Dihydropteroate; 7,8-Dihydropteroate;	-0.6571428571428571	0.175
107521948	Dihydropteroate; 7,8-Dihydropteroate;	0.7142857142857143	0.1361111111111111
100279351	Dihydropteroate; 7,8-Dihydropteroate;	0.5428571428571428	0.2972222222222222
109943658	Dihydropteroate; 7,8-Dihydropteroate;	0.7714285714285715	0.10277777777777777
103639299	Dihydropteroate; 7,8-Dihydropteroate;	0.7142857142857143	0.1361111111111111
103632028	Dihydropteroate; 7,8-Dihydropteroate;	-0.7714285714285715	0.10277777777777777
100274260	Dihydropteroate; 7,8-Dihydropteroate;	0.6	0.24166666666666667
103633151	Dihydropteroate; 7,8-Dihydropteroate;	-0.6	0.24166666666666667
103627751	Dihydropteroate; 7,8-Dihydropteroate;	0.8285714285714285	0.058333333333333334
103627796	Dihydropteroate; 7,8-Dihydropteroate;	0.8804062740424287	0.02059873477492041
100383049	Dihydropteroate; 7,8-Dihydropteroate;	-0.9428571428571428	0.016666666666666666
100276002	Dihydropteroate; 7,8-Dihydropteroate;	-0.8857142857142858	0.03333333333333333
118472974	Dihydropteroate; 7,8-Dihydropteroate;	0.7714285714285715	0.10277777777777777
100501330	Dihydropteroate; 7,8-Dihydropteroate;	0.7714285714285715	0.10277777777777777
100284071	Dihydropteroate; 7,8-Dihydropteroate;	0.8857142857142858	0.03333333333333333
103638133	Dihydropteroate; 7,8-Dihydropteroate;	-0.7714285714285715	0.10277777777777777
100282477	Dihydropteroate; 7,8-Dihydropteroate;	0.7714285714285715	0.10277777777777777
100216799	Dihydropteroate; 7,8-Dihydropteroate;	-0.7714285714285715	0.10277777777777777
103636484	Dihydropteroate; 7,8-Dihydropteroate;	0.7714285714285715	0.10277777777777777
541659	Dihydropteroate; 7,8-Dihydropteroate;	-0.7714285714285715	0.10277777777777777
541978	Dihydropteroate; 7,8-Dihydropteroate;	0.7714285714285715	0.10277777777777777
100281824	Dihydropteroate; 7,8-Dihydropteroate;	0.8285714285714285	0.058333333333333334
103647761	Dihydropteroate; 7,8-Dihydropteroate;	-0.6571428571428571	0.175
103643056	Dihydropteroate; 7,8-Dihydropteroate;	0.8857142857142858	0.03333333333333333
100281142	Dihydropteroate; 7,8-Dihydropteroate;	-0.8285714285714285	0.058333333333333334
100286189	Dihydropteroate; 7,8-Dihydropteroate;	-1	0.002777777777777778
100283184	Dihydropteroate; 7,8-Dihydropteroate;	-0.6571428571428571	0.175
100193498	Dihydropteroate; 7,8-Dihydropteroate;	0.7714285714285715	0.10277777777777777
100280901	Dihydropteroate; 7,8-Dihydropteroate;	0.7714285714285715	0.10277777777777777
103643232	Dihydropteroate; 7,8-Dihydropteroate;	0.8804062740424287	0.02059873477492041
100194164	Dihydropteroate; 7,8-Dihydropteroate;	0.7714285714285715	0.10277777777777777
103631855	Dihydropteroate; 7,8-Dihydropteroate;	0.7714285714285715	0.10277777777777777
100193599	Dihydropteroate; 7,8-Dihydropteroate;	-0.7714285714285715	0.10277777777777777
100273470	Dihydropteroate; 7,8-Dihydropteroate;	-0.7714285714285715	0.10277777777777777
103633258	Dihydropteroate; 7,8-Dihydropteroate;	0.7142857142857143	0.1361111111111111
100381541	Dihydropteroate; 7,8-Dihydropteroate;	-0.9428571428571428	0.016666666666666666
100382341	Dihydropteroate; 7,8-Dihydropteroate;	-0.7714285714285715	0.10277777777777777
100281785	Dihydropteroate; 7,8-Dihydropteroate;	-0.6	0.24166666666666667
103633213	Dihydropteroate; 7,8-Dihydropteroate;	0.6	0.24166666666666667
732807	Dihydropteroate; 7,8-Dihydropteroate;	0.9428571428571428	0.016666666666666666
100285155	Dihydropteroate; 7,8-Dihydropteroate;	0.7714285714285715	0.10277777777777777
100281471	Dihydropteroate; 7,8-Dihydropteroate;	0.6	0.24166666666666667
100194073	Dihydropteroate; 7,8-Dihydropteroate;	-0.7714285714285715	0.10277777777777777
100382839	Dihydropteroate; 7,8-Dihydropteroate;	0.6571428571428571	0.175
542263	Dihydropteroate; 7,8-Dihydropteroate;	0.6571428571428571	0.175
100501311	Dihydropteroate; 7,8-Dihydropteroate;	-0.37142857142857144	0.49722222222222223
107546763	Dihydropteroate; 7,8-Dihydropteroate;	0.6	0.24166666666666667
100276935	Dihydropteroate; 7,8-Dihydropteroate;	0.8285714285714285	0.058333333333333334
100274637	Dihydropteroate; 7,8-Dihydropteroate;	0.9428571428571428	0.016666666666666666
100383323	Dihydropteroate; 7,8-Dihydropteroate;	0.7714285714285715	0.10277777777777777
100280594	Dihydropteroate; 7,8-Dihydropteroate;	0.6	0.24166666666666667
100283239	Dihydropteroate; 7,8-Dihydropteroate;	0.4857142857142857	0.35555555555555557
103636515	Dihydropteroate; 7,8-Dihydropteroate;	-0.8857142857142858	0.03333333333333333
100384341	Dihydropteroate; 7,8-Dihydropteroate;	-0.7142857142857143	0.1361111111111111
100280946	Dihydropteroate; 7,8-Dihydropteroate;	0.9428571428571428	0.016666666666666666
103637150	Dihydropteroate; 7,8-Dihydropteroate;	-0.8857142857142858	0.03333333333333333
100127510	Dihydropteroate; 7,8-Dihydropteroate;	-1	0.002777777777777778
100381653	Dihydropteroate; 7,8-Dihydropteroate;	-0.898645105261295	0.014888622005580394
107275219	Dihydropteroate; 7,8-Dihydropteroate;	0.6	0.24166666666666667
100282492	Dihydropteroate; 7,8-Dihydropteroate;	0.6	0.24166666666666667
100101543	Dihydropteroate; 7,8-Dihydropteroate;	0.6	0.24166666666666667
100279946	Dihydropteroate; 7,8-Dihydropteroate;	-0.7142857142857143	0.1361111111111111
100381424	Dihydropteroate; 7,8-Dihydropteroate;	-0.8285714285714285	0.058333333333333334
100272288	Dihydropteroate; 7,8-Dihydropteroate;	-0.7142857142857143	0.1361111111111111
100284387	Dihydropteroate; 7,8-Dihydropteroate;	-0.8285714285714285	0.058333333333333334
100281731	Dihydropteroate; 7,8-Dihydropteroate;	0.6571428571428571	0.175
103632917	Dihydropteroate; 7,8-Dihydropteroate;	0.6	0.24166666666666667
100193019	Dihydropteroate; 7,8-Dihydropteroate;	0.6	0.24166666666666667
100193780	Dihydropteroate; 7,8-Dihydropteroate;	0.7714285714285715	0.10277777777777777
100383411	Dihydropteroate; 7,8-Dihydropteroate;	0.6571428571428571	0.175
100381409	Dihydropteroate; 7,8-Dihydropteroate;	-0.8285714285714285	0.058333333333333334
103654528	Dihydropteroate; 7,8-Dihydropteroate;	0.6571428571428571	0.175
100193661	Dihydropteroate; 7,8-Dihydropteroate;	-0.8857142857142858	0.03333333333333333
103649967	Dihydropteroate; 7,8-Dihydropteroate;	-0.8857142857142858	0.03333333333333333
103647254	Dihydropteroate; 7,8-Dihydropteroate;	0.6667366910003156	0.14808979944035283
103630319	Dihydropteroate; 7,8-Dihydropteroate;	0.6571428571428571	0.175
541804	Dihydropteroate; 7,8-Dihydropteroate;	-0.7142857142857143	0.1361111111111111
100279819	Dihydropteroate; 7,8-Dihydropteroate;	-0.7714285714285715	0.10277777777777777
103654807	Dihydropteroate; 7,8-Dihydropteroate;	0.8804062740424287	0.02059873477492041
100191584	Dihydropteroate; 7,8-Dihydropteroate;	0.6571428571428571	0.175
103631977	Dihydropteroate; 7,8-Dihydropteroate;	0.7714285714285715	0.10277777777777777
103647969	Dihydropteroate; 7,8-Dihydropteroate;	0.3927922024247863	0.4411128091213042
100382457	Dihydropteroate; 7,8-Dihydropteroate;	0.3927922024247863	0.4411128091213042
100273067	Dihydropteroate; 7,8-Dihydropteroate;	-0.6571428571428571	0.175
103654523	Dihydropteroate; 7,8-Dihydropteroate;	0.7714285714285715	0.10277777777777777
100276393	Dihydropteroate; 7,8-Dihydropteroate;	0.3927922024247863	0.4411128091213042
103636404	Dihydropteroate; 7,8-Dihydropteroate;	0.3927922024247863	0.4411128091213042
100282701	Dihydropteroate; 7,8-Dihydropteroate;	-0.6571428571428571	0.175
100193372	Dihydropteroate; 7,8-Dihydropteroate;	0.7142857142857143	0.1361111111111111
107457598	Dihydropteroate; 7,8-Dihydropteroate;	-0.9428571428571428	0.016666666666666666
100383037	Dihydropteroate; 7,8-Dihydropteroate;	-0.7142857142857143	0.1361111111111111
542362	Dihydropteroate; 7,8-Dihydropteroate;	-0.7714285714285715	0.10277777777777777
100274585	Dihydropteroate; 7,8-Dihydropteroate;	0.6571428571428571	0.175
100281570	Dihydropteroate; 7,8-Dihydropteroate;	0.898645105261295	0.014888622005580361
100286307	Dihydropteroate; 7,8-Dihydropteroate;	-0.6	0.24166666666666667
100501614	Dihydropteroate; 7,8-Dihydropteroate;	-0.7714285714285715	0.10277777777777777
100285177	Dihydropteroate; 7,8-Dihydropteroate;	-0.9428571428571428	0.016666666666666666
100281647	Dihydropteroate; 7,8-Dihydropteroate;	-0.08571428571428572	0.9194444444444444
100286284	Dihydropteroate; 7,8-Dihydropteroate;	0.7714285714285715	0.10277777777777777
100279714	Dihydropteroate; 7,8-Dihydropteroate;	-0.6571428571428571	0.175
103641376	Dihydropteroate; 7,8-Dihydropteroate;	-0.6571428571428571	0.175
103646393	Dihydropteroate; 7,8-Dihydropteroate;	0.8285714285714285	0.058333333333333334
103638329	Dihydropteroate; 7,8-Dihydropteroate;	0.7714285714285715	0.10277777777777777
100277586	Dihydropteroate; 7,8-Dihydropteroate;	0.6571428571428571	0.175
103647524	Dihydropteroate; 7,8-Dihydropteroate;	0.7714285714285715	0.10277777777777777
103643856	Dihydropteroate; 7,8-Dihydropteroate;	0.8857142857142858	0.03333333333333333
100283347	Dihydropteroate; 7,8-Dihydropteroate;	0.6571428571428571	0.175
100274912	Dihydropteroate; 7,8-Dihydropteroate;	0.7714285714285715	0.10277777777777777
103650960	Dihydropteroate; 7,8-Dihydropteroate;	-0.7714285714285715	0.10277777777777777
109940799	Dihydropteroate; 7,8-Dihydropteroate;	-0.6571428571428571	0.175
100276969	Dihydropteroate; 7,8-Dihydropteroate;	0.3927922024247863	0.4411128091213042
100281729	Dihydropteroate; 7,8-Dihydropteroate;	-0.8285714285714285	0.058333333333333334
100286268	Dihydropteroate; 7,8-Dihydropteroate;	0.6375355777548621	0.1732603152985335
100273051	Dihydropteroate; 7,8-Dihydropteroate;	0.7714285714285715	0.10277777777777777
100285611	Dihydropteroate; 7,8-Dihydropteroate;	0.7714285714285715	0.10277777777777777
100274623	Dihydropteroate; 7,8-Dihydropteroate;	-0.6667366910003156	0.14808979944035283
100272526	Dihydropteroate; 7,8-Dihydropteroate;	0.7589709258986455	0.08014122805832376
100275106	Dihydropteroate; 7,8-Dihydropteroate;	-0.6571428571428571	0.175
103627544	Dihydropteroate; 7,8-Dihydropteroate;	-0.8857142857142858	0.03333333333333333
100273626	Dihydropteroate; 7,8-Dihydropteroate;	-0.6	0.24166666666666667
100280909	Dihydropteroate; 7,8-Dihydropteroate;	-0.7714285714285715	0.10277777777777777
100192117	Dihydropteroate; 7,8-Dihydropteroate;	0.7714285714285715	0.10277777777777777
103650935	Dihydropteroate; 7,8-Dihydropteroate;	-0.7714285714285715	0.10277777777777777
100272959	Dihydropteroate; 7,8-Dihydropteroate;	-0.9428571428571428	0.016666666666666666
103632555	Dihydropteroate; 7,8-Dihydropteroate;	0.7142857142857143	0.1361111111111111
103641288	Dihydropteroate; 7,8-Dihydropteroate;	0.7142857142857143	0.1361111111111111
103632072	Dihydropteroate; 7,8-Dihydropteroate;	0.9428571428571428	0.016666666666666666
100281598	Dihydropteroate; 7,8-Dihydropteroate;	0.7142857142857143	0.1361111111111111
100273364	Dihydropteroate; 7,8-Dihydropteroate;	-0.7714285714285715	0.10277777777777777
100280642	Dihydropteroate; 7,8-Dihydropteroate;	0.7142857142857143	0.1361111111111111
103654477	Dihydropteroate; 7,8-Dihydropteroate;	0.6571428571428571	0.175
103637881	Dihydropteroate; 7,8-Dihydropteroate;	0.8857142857142858	0.03333333333333333
100501482	Dihydropteroate; 7,8-Dihydropteroate;	-0.8857142857142858	0.03333333333333333
100191278	Dihydropteroate; 7,8-Dihydropteroate;	-0.6571428571428571	0.175
109939147	Dihydropteroate; 7,8-Dihydropteroate;	0.7714285714285715	0.10277777777777777
100191416	Dihydropteroate; 7,8-Dihydropteroate;	0.6571428571428571	0.175
100502424	Dihydropteroate; 7,8-Dihydropteroate;	0.753702346348183	0.0835232813732598
100384012	Dihydropteroate; 7,8-Dihydropteroate;	0.9428571428571428	0.016666666666666666
103654546	Dihydropteroate; 7,8-Dihydropteroate;	-0.6571428571428571	0.175
103653601	Dihydropteroate; 7,8-Dihydropteroate;	-0.2571428571428572	0.6583333333333333
103634898	Dihydropteroate; 7,8-Dihydropteroate;	-0.7714285714285715	0.10277777777777777
103626099	Dihydropteroate; 7,8-Dihydropteroate;	0.6571428571428571	0.175
103627260	Dihydropteroate; 7,8-Dihydropteroate;	-0.6571428571428571	0.175
100277566	Dihydropteroate; 7,8-Dihydropteroate;	-0.9428571428571428	0.016666666666666666
103639549	Dihydropteroate; 7,8-Dihydropteroate;	0.6571428571428571	0.175
100274613	Dihydropteroate; 7,8-Dihydropteroate;	0.7142857142857143	0.1361111111111111
109940264	Dihydropteroate; 7,8-Dihydropteroate;	-0.6	0.24166666666666667
100191817	Dihydropteroate; 7,8-Dihydropteroate;	0.6571428571428571	0.175
103647489	Dihydropteroate; 7,8-Dihydropteroate;	0.6	0.24166666666666667
100382841	Dihydropteroate; 7,8-Dihydropteroate;	0.28988551782622424	0.5773517870348748
103634084	Dihydropteroate; 7,8-Dihydropteroate;	-0.9428571428571428	0.016666666666666666
542382	Dihydropteroate; 7,8-Dihydropteroate;	0.5428571428571428	0.2972222222222222
100280788	Dihydropteroate; 7,8-Dihydropteroate;	-0.8857142857142858	0.03333333333333333
103651815	Dihydropteroate; 7,8-Dihydropteroate;	0.8285714285714285	0.058333333333333334
100282504	Dihydropteroate; 7,8-Dihydropteroate;	0.7714285714285715	0.10277777777777777
100284894	Dihydropteroate; 7,8-Dihydropteroate;	-0.8285714285714285	0.058333333333333334
100384173	Dihydropteroate; 7,8-Dihydropteroate;	0.8406680016960502	0.036057572845159286
100216674	Dihydropteroate; 7,8-Dihydropteroate;	0.7944613465542747	0.05902759992532662
100285787	Dihydropteroate; 7,8-Dihydropteroate;	0.7714285714285715	0.10277777777777777
100285076	Dihydropteroate; 7,8-Dihydropteroate;	0.8857142857142858	0.03333333333333333
100274196	Dihydropteroate; 7,8-Dihydropteroate;	0.8857142857142858	0.03333333333333333
100279109	Dihydropteroate; 7,8-Dihydropteroate;	-0.6	0.24166666666666667
100282243	Dihydropteroate; 7,8-Dihydropteroate;	0.8857142857142858	0.03333333333333333
100283030	Dihydropteroate; 7,8-Dihydropteroate;	-0.7714285714285715	0.10277777777777777
100272764	Dihydropteroate; 7,8-Dihydropteroate;	0.3927922024247863	0.4411128091213042
118473165	Dihydropteroate; 7,8-Dihydropteroate;	0.42857142857142855	0.41944444444444445
100279169	Dihydropteroate; 7,8-Dihydropteroate;	0.7714285714285715	0.10277777777777777
100273356	Dihydropteroate; 7,8-Dihydropteroate;	-0.6	0.24166666666666667
606405	Dihydropteroate; 7,8-Dihydropteroate;	0.6571428571428571	0.175
100280826	Dihydropteroate; 7,8-Dihydropteroate;	0.6571428571428571	0.175
100272871	Dihydropteroate; 7,8-Dihydropteroate;	-0.9428571428571428	0.016666666666666666
103643149	Dihydropteroate; 7,8-Dihydropteroate;	0.6982532518267537	0.12283946337339596
103641260	Dihydropteroate; 7,8-Dihydropteroate;	0.6982532518267537	0.12283946337339596
100279085	Dihydropteroate; 7,8-Dihydropteroate;	0.8857142857142858	0.03333333333333333
542239	Dihydropteroate; 7,8-Dihydropteroate;	-0.8285714285714285	0.058333333333333334
100283031	Dihydropteroate; 7,8-Dihydropteroate;	-0.6	0.24166666666666667
100275030	Dihydropteroate; 7,8-Dihydropteroate;	0.6571428571428571	0.175
103653943	Dihydropteroate; 7,8-Dihydropteroate;	-0.6	0.24166666666666667
100192521	Dihydropteroate; 7,8-Dihydropteroate;	0.8285714285714285	0.058333333333333334
100282967	Dihydropteroate; 7,8-Dihydropteroate;	0.6571428571428571	0.175
103633550	Dihydropteroate; 7,8-Dihydropteroate;	-0.6571428571428571	0.175
113561368	Dihydropteroate; 7,8-Dihydropteroate;	0.6571428571428571	0.175
100281644	Dihydropteroate; 7,8-Dihydropteroate;	0.7714285714285715	0.10277777777777777
118473416	Dihydropteroate; 7,8-Dihydropteroate;	-0.7142857142857143	0.1361111111111111
100275443	Dihydropteroate; 7,8-Dihydropteroate;	-0.6571428571428571	0.175
100283365	Dihydropteroate; 7,8-Dihydropteroate;	0.7714285714285715	0.10277777777777777
103636431	Dihydropteroate; 7,8-Dihydropteroate;	0.8406680016960502	0.036057572845159286
100193098	Dihydropteroate; 7,8-Dihydropteroate;	-0.6	0.24166666666666667
103641257	Dihydropteroate; 7,8-Dihydropteroate;	-0.8857142857142858	0.03333333333333333
103631958	Dihydropteroate; 7,8-Dihydropteroate;	0.7247137945655605	0.10324280462370763
100282094	Dihydropteroate; 7,8-Dihydropteroate;	0.7714285714285715	0.10277777777777777
109945734	Dihydropteroate; 7,8-Dihydropteroate;	0.6571428571428571	0.175
100285023	Dihydropteroate; 7,8-Dihydropteroate;	0.7247137945655605	0.10324280462370763
100275172	Dihydropteroate; 7,8-Dihydropteroate;	0.3927922024247863	0.4411128091213042
100282702	Dihydropteroate; 7,8-Dihydropteroate;	-0.7714285714285715	0.10277777777777777
111591320	Dihydropteroate; 7,8-Dihydropteroate;	0.7714285714285715	0.10277777777777777
100282067	Dihydropteroate; 7,8-Dihydropteroate;	0.7714285714285715	0.10277777777777777
100275415	Dihydropteroate; 7,8-Dihydropteroate;	0.7714285714285715	0.10277777777777777
100279810	Dihydropteroate; 7,8-Dihydropteroate;	-0.6571428571428571	0.175
103647933	Dihydropteroate; 7,8-Dihydropteroate;	0.8857142857142858	0.03333333333333333
109944003	Dihydropteroate; 7,8-Dihydropteroate;	0.7714285714285715	0.10277777777777777
103632137	Dihydropteroate; 7,8-Dihydropteroate;	0.6571428571428571	0.175
103635866	Dihydropteroate; 7,8-Dihydropteroate;	0.9428571428571428	0.016666666666666666
103639456	Dihydropteroate; 7,8-Dihydropteroate;	0.7714285714285715	0.10277777777777777
100501519	Dihydropteroate; 7,8-Dihydropteroate;	-0.9428571428571428	0.016666666666666666
100191847	Dihydropteroate; 7,8-Dihydropteroate;	0.9428571428571428	0.016666666666666666
100281420	Dihydropteroate; 7,8-Dihydropteroate;	0.6571428571428571	0.175
103635380	Dihydropteroate; 7,8-Dihydropteroate;	0.8285714285714285	0.058333333333333334
103627358	Dihydropteroate; 7,8-Dihydropteroate;	-0.8285714285714285	0.058333333333333334
100382244	Dihydropteroate; 7,8-Dihydropteroate;	0.6	0.24166666666666667
103633419	Dihydropteroate; 7,8-Dihydropteroate;	-0.7714285714285715	0.10277777777777777
100282886	Dihydropteroate; 7,8-Dihydropteroate;	-0.8285714285714285	0.058333333333333334
100191741	Dihydropteroate; 7,8-Dihydropteroate;	1	0.002777777777777778
100272925	Dihydropteroate; 7,8-Dihydropteroate;	0.8406680016960502	0.036057572845159286
100278780	Dihydropteroate; 7,8-Dihydropteroate;	0.7714285714285715	0.10277777777777777
100384022	Dihydropteroate; 7,8-Dihydropteroate;	0.8285714285714285	0.058333333333333334
100281317	Dihydropteroate; 7,8-Dihydropteroate;	0.8857142857142858	0.03333333333333333
100281367	Dihydropteroate; 7,8-Dihydropteroate;	-0.7714285714285715	0.10277777777777777
103647591	Dihydropteroate; 7,8-Dihydropteroate;	0.9428571428571428	0.016666666666666666
541675	Dihydropteroate; 7,8-Dihydropteroate;	0.7714285714285715	0.10277777777777777
100275826	Dihydropteroate; 7,8-Dihydropteroate;	-0.31428571428571433	0.5638888888888889
103650076	Dihydropteroate; 7,8-Dihydropteroate;	-0.7714285714285715	0.10277777777777777
100281193	Dihydropteroate; 7,8-Dihydropteroate;	-0.6571428571428571	0.175
100272270	Dihydropteroate; 7,8-Dihydropteroate;	-0.8857142857142858	0.03333333333333333
100277835	Dihydropteroate; 7,8-Dihydropteroate;	0.9428571428571428	0.016666666666666666
100191792	Dihydropteroate; 7,8-Dihydropteroate;	0.6	0.24166666666666667
100501504	Dihydropteroate; 7,8-Dihydropteroate;	-0.6571428571428571	0.175
100192868	Dihydropteroate; 7,8-Dihydropteroate;	0.8116794499134278	0.04985758510134043
100304363	Dihydropteroate; 7,8-Dihydropteroate;	-0.6	0.24166666666666667
100193884	Dihydropteroate; 7,8-Dihydropteroate;	-0.7714285714285715	0.10277777777777777
100283643	Dihydropteroate; 7,8-Dihydropteroate;	0.6	0.24166666666666667
100280515	Dihydropteroate; 7,8-Dihydropteroate;	-0.8857142857142858	0.03333333333333333
103643231	Dihydropteroate; 7,8-Dihydropteroate;	0.8804062740424287	0.02059873477492041
100285673	Dihydropteroate; 7,8-Dihydropteroate;	-0.7714285714285715	0.10277777777777777
100284831	Dihydropteroate; 7,8-Dihydropteroate;	0.6	0.24166666666666667
103641987	Dihydropteroate; 7,8-Dihydropteroate;	-0.3768511731740915	0.4614828403508043
100383382	Dihydropteroate; 7,8-Dihydropteroate;	0.8857142857142858	0.03333333333333333
100285460	Dihydropteroate; 7,8-Dihydropteroate;	0.6571428571428571	0.175
100216554	Dihydropteroate; 7,8-Dihydropteroate;	-0.898645105261295	0.014888622005580394
103647710	Dihydropteroate; 7,8-Dihydropteroate;	0.7714285714285715	0.10277777777777777
542376	Dihydropteroate; 7,8-Dihydropteroate;	-0.37142857142857144	0.49722222222222223
100280789	Dihydropteroate; 7,8-Dihydropteroate;	0.9428571428571428	0.016666666666666666
100384133	Dihydropteroate; 7,8-Dihydropteroate;	0.7714285714285715	0.10277777777777777
100191940	Dihydropteroate; 7,8-Dihydropteroate;	0.5428571428571428	0.2972222222222222
103626677	Dihydropteroate; 7,8-Dihydropteroate;	-0.2571428571428572	0.6583333333333333
100281559	Dihydropteroate; 7,8-Dihydropteroate;	-0.6	0.24166666666666667
103632861	Dihydropteroate; 7,8-Dihydropteroate;	-0.7714285714285715	0.10277777777777777
103643693	Dihydropteroate; 7,8-Dihydropteroate;	0.5428571428571428	0.2972222222222222
100192536	Dihydropteroate; 7,8-Dihydropteroate;	-0.8857142857142858	0.03333333333333333
100304374	Dihydropteroate; 7,8-Dihydropteroate;	0.6571428571428571	0.175
100192101	Dihydropteroate; 7,8-Dihydropteroate;	-0.31428571428571433	0.5638888888888889
100275056	Dihydropteroate; 7,8-Dihydropteroate;	-0.8116794499134278	0.0498575851013405
100282143	Dihydropteroate; 7,8-Dihydropteroate;	-0.8857142857142858	0.03333333333333333
103638195	Dihydropteroate; 7,8-Dihydropteroate;	0.7714285714285715	0.10277777777777777
100192597	Dihydropteroate; 7,8-Dihydropteroate;	-0.7142857142857143	0.1361111111111111
103653328	Dihydropteroate; 7,8-Dihydropteroate;	-0.7714285714285715	0.10277777777777777
100280416	Dihydropteroate; 7,8-Dihydropteroate;	-0.8285714285714285	0.058333333333333334
100284805	Dihydropteroate; 7,8-Dihydropteroate;	-0.9428571428571428	0.016666666666666666
542564	Dihydropteroate; 7,8-Dihydropteroate;	-0.7142857142857143	0.1361111111111111
103630515	Dihydropteroate; 7,8-Dihydropteroate;	0.7589709258986455	0.08014122805832376
103627883	Dihydropteroate; 7,8-Dihydropteroate;	0.8857142857142858	0.03333333333333333
100274536	Dihydropteroate; 7,8-Dihydropteroate;	0.9428571428571428	0.016666666666666666
100276884	Dihydropteroate; 7,8-Dihydropteroate;	-0.8857142857142858	0.03333333333333333
100283583	Dihydropteroate; 7,8-Dihydropteroate;	0.6571428571428571	0.175
100383548	Dihydropteroate; 7,8-Dihydropteroate;	0.6571428571428571	0.175
100383563	Dihydropteroate; 7,8-Dihydropteroate;	-0.7714285714285715	0.10277777777777777
542013	Dihydropteroate; 7,8-Dihydropteroate;	0.3927922024247863	0.4411128091213042
100191284	Dihydropteroate; 7,8-Dihydropteroate;	0.9276336570439175	0.0076658441874731574
100272790	Dihydropteroate; 7,8-Dihydropteroate;	-0.7714285714285715	0.10277777777777777
103645992	Dihydropteroate; 7,8-Dihydropteroate;	0.7714285714285715	0.10277777777777777
103639211	Dihydropteroate; 7,8-Dihydropteroate;	-0.7142857142857143	0.1361111111111111
100502349	Dihydropteroate; 7,8-Dihydropteroate;	-0.6	0.24166666666666667
100280822	Dihydropteroate; 7,8-Dihydropteroate;	0.7142857142857143	0.1361111111111111
100283492	Dihydropteroate; 7,8-Dihydropteroate;	0.6571428571428571	0.175
118474231	Dihydropteroate; 7,8-Dihydropteroate;	0.13093073414159542	0.8047261622231062
100194166	Dihydropteroate; 7,8-Dihydropteroate;	0.7589709258986455	0.08014122805832376
100193610	Dihydropteroate; 7,8-Dihydropteroate;	0.7714285714285715	0.10277777777777777
103626123	LMST05030010	0.6	0.24166666666666667
100216811	LMST05030010	0.7142857142857143	0.1361111111111111
100193638	LMST05030010	-0.5428571428571428	0.2972222222222222
103654112	LMST05030010	0.6982532518267537	0.12283946337339596
103633577	LMST05030010	0.9428571428571428	0.016666666666666666
542061	LMST05030010	-0.6	0.24166666666666667
100286041	LMST05030010	0.8285714285714285	0.058333333333333334
103634861	LMST05030010	0.7714285714285715	0.10277777777777777
100281706	LMST05030010	0.7714285714285715	0.10277777777777777
103641657	LMST05030010	0.6	0.24166666666666667
103626636	LMST05030010	0.6571428571428571	0.175
100384637	LMST05030010	0.8196885999705371	0.04583714123245321
542035	LMST05030010	0.8285714285714285	0.058333333333333334
103626448	LMST05030010	0.8285714285714285	0.058333333333333334
107403160	LMST05030010	0.7142857142857143	0.1361111111111111
109944991	LMST05030010	-0.7714285714285715	0.10277777777777777
100217198	LMST05030010	0.7714285714285715	0.10277777777777777
103649551	LMST05030010	0.7714285714285715	0.10277777777777777
100194394	LMST05030010	0.8285714285714285	0.058333333333333334
103647665	LMST05030010	0.898645105261295	0.014888622005580361
100381573	LMST05030010	0.8285714285714285	0.058333333333333334
100191598	LMST05030010	0.8285714285714285	0.058333333333333334
103645998	LMST05030010	0.7142857142857143	0.1361111111111111
542475	LMST05030010	0.7714285714285715	0.10277777777777777
100193924	LMST05030010	0.8406680016960502	0.036057572845159286
541959	LMST05030010	0.8285714285714285	0.058333333333333334
100191808	LMST05030010	0.8857142857142858	0.03333333333333333
100277850	LMST05030010	-0.6	0.24166666666666667
103639150	LMST05030010	0.7714285714285715	0.10277777777777777
[truncated: 9,427 more rows]
