# Supplementary material for: Multi-omics analysis of the metabolic and transcriptional regulatory mechanisms underlying strontium-induced anthocyanin accumulation in fresh purple maize
Source: Front Plant Sci. 2026 Mar 12;17:1777794. doi: 10.3389/fpls.2026.1777794 (PMC13019636; doi:10.3389/fpls.2026.1777794)
Supplement: Supplementary file 2 [file Table2.xls]

Node1	Node2	Coefficient	Pvalue
542723	Spermidine	0.6571428571428571	0.175
103635404	Spermidine	-0.7142857142857143	0.1361111111111111
103647110	Spermidine	0.6	0.24166666666666667
100272507	Spermidine	0.9411239481143203	0.005097540564861457
103632803	Spermidine	-0.5428571428571428	0.2972222222222222
118474987	Spermidine	-0.6571428571428571	0.175
109940988	Spermidine	-0.6571428571428571	0.175
111590550	Spermidine	-0.6571428571428571	0.175
100384791	Spermidine	-0.6	0.24166666666666667
100281180	Spermidine	-0.8285714285714285	0.058333333333333334
100274036	Spermidine	-0.6	0.24166666666666667
100279230	Spermidine	0.9276336570439175	0.0076658441874731574
100382104	Spermidine	-0.7714285714285715	0.10277777777777777
109942364	Spermidine	0.3927922024247863	0.4411128091213042
542299	Spermidine	-0.8285714285714285	0.058333333333333334
103654425	Spermidine	-0.6	0.24166666666666667
100272531	Spermidine	-0.5428571428571428	0.2972222222222222
103644191	Spermidine	-0.7714285714285715	0.10277777777777777
100275451	Spermidine	0.7714285714285715	0.10277777777777777
103631700	Spermidine	-0.5428571428571428	0.2972222222222222
100276153	Spermidine	-0.5428571428571428	0.2972222222222222
103632874	Spermidine	0.7714285714285715	0.10277777777777777
100281860	Spermidine	-0.5428571428571428	0.2972222222222222
103630419	Spermidine	-0.6	0.24166666666666667
100283592	Spermidine	-0.6	0.24166666666666667
100193234	Spermidine	-0.7714285714285715	0.10277777777777777
100193331	Spermidine	-0.31428571428571433	0.5638888888888889
103625838	Spermidine	-0.6571428571428571	0.175
100381406	Spermidine	-0.7714285714285715	0.10277777777777777
541694	Spermidine	-0.7142857142857143	0.1361111111111111
103636527	Spermidine	-0.5428571428571428	0.2972222222222222
100274777	Spermidine	0.7142857142857143	0.1361111111111111
100281688	Spermidine	-0.6571428571428571	0.175
100501780	Spermidine	-0.7714285714285715	0.10277777777777777
103651026	Spermidine	0.6	0.24166666666666667
103649651	Spermidine	-0.6982532518267537	0.12283946337339616
109939243	Spermidine	-0.6571428571428571	0.175
100192558	Spermidine	-0.7714285714285715	0.10277777777777777
100279924	Spermidine	-0.5428571428571428	0.2972222222222222
100217012	Spermidine	0.7714285714285715	0.10277777777777777
100501815	Spermidine	-0.8285714285714285	0.058333333333333334
100272302	Spermidine	-0.7142857142857143	0.1361111111111111
100272949	Spermidine	-0.057977103565244846	0.9131317851623265
103630247	Spermidine	-0.7714285714285715	0.10277777777777777
100280263	Spermidine	-0.7714285714285715	0.10277777777777777
100384839	Spermidine	-0.7247137945655605	0.10324280462370772
100286356	Spermidine	-0.6	0.24166666666666667
732839	Spermidine	-0.5428571428571428	0.2972222222222222
100501638	Spermidine	-0.6	0.24166666666666667
100280929	Spermidine	-0.7714285714285715	0.10277777777777777
100285097	Spermidine	-0.8285714285714285	0.058333333333333334
100272903	Spermidine	-0.7714285714285715	0.10277777777777777
100191533	Spermidine	-0.6571428571428571	0.175
103640490	Spermidine	0.7714285714285715	0.10277777777777777
100383982	Spermidine	-0.7142857142857143	0.1361111111111111
103652871	Spermidine	0.7142857142857143	0.1361111111111111
100275439	Spermidine	-0.7714285714285715	0.10277777777777777
100275412	Spermidine	-0.5428571428571428	0.2972222222222222
542401	Spermidine	-0.7714285714285715	0.10277777777777777
100284829	Spermidine	-0.5428571428571428	0.2972222222222222
103638885	Spermidine	-0.6	0.24166666666666667
100274481	Spermidine	-0.8285714285714285	0.058333333333333334
100383329	Spermidine	-0.7714285714285715	0.10277777777777777
100274394	Spermidine	-0.31428571428571433	0.5638888888888889
103630640	Spermidine	-0.7142857142857143	0.1361111111111111
103627642	Spermidine	-0.6571428571428571	0.175
103642022	Spermidine	-0.49280538030458115	0.3206325828658276
100192753	Spermidine	-0.6	0.24166666666666667
100192891	Spermidine	0.6571428571428571	0.175
100283098	Spermidine	-0.8285714285714285	0.058333333333333334
542177	Spermidine	-0.7142857142857143	0.1361111111111111
100276824	Spermidine	0.6571428571428571	0.175
100283011	Spermidine	0.8857142857142858	0.03333333333333333
107275243	Spermidine	0.8285714285714285	0.058333333333333334
541730	Spermidine	-0.6571428571428571	0.175
103652912	Spermidine	-0.7714285714285715	0.10277777777777777
100285494	Spermidine	-0.8285714285714285	0.058333333333333334
100281437	Spermidine	-0.6	0.24166666666666667
100281599	Spermidine	0.8857142857142858	0.03333333333333333
100502408	Spermidine	-0.6571428571428571	0.175
118472911	Spermidine	-0.7142857142857143	0.1361111111111111
100280419	Spermidine	-0.6	0.24166666666666667
100281346	Spermidine	-0.6	0.24166666666666667
103626973	Spermidine	-0.7142857142857143	0.1361111111111111
100275151	Spermidine	-0.08571428571428572	0.9194444444444444
100281319	Spermidine	-0.6	0.24166666666666667
542695	Spermidine	-0.6	0.24166666666666667
100284943	Spermidine	0.7714285714285715	0.10277777777777777
103641355	Spermidine	-0.7714285714285715	0.10277777777777777
100382491	Spermidine	-0.5428571428571428	0.2972222222222222
113664105	Spermidine	-0.5428571428571428	0.2972222222222222
103648311	Spermidine	0.9428571428571428	0.016666666666666666
100383525	Spermidine	-0.6571428571428571	0.175
100275216	Spermidine	-0.4857142857142857	0.35555555555555557
100284998	Spermidine	-0.9428571428571428	0.016666666666666666
100217274	Spermidine	-0.6571428571428571	0.175
103626381	Spermidine	0.7714285714285715	0.10277777777777777
103633075	Spermidine	0.8285714285714285	0.058333333333333334
103642284	Spermidine	-0.6571428571428571	0.175
100383097	Spermidine	-0.7142857142857143	0.1361111111111111
100217165	Spermidine	-0.7714285714285715	0.10277777777777777
100281284	Spermidine	-0.7142857142857143	0.1361111111111111
100193182	Spermidine	-0.5428571428571428	0.2972222222222222
100274473	Spermidine	-0.7142857142857143	0.1361111111111111
100281424	Spermidine	-0.7714285714285715	0.10277777777777777
100502336	Spermidine	0.6	0.24166666666666667
100037803	Spermidine	-0.7142857142857143	0.1361111111111111
100281764	Spermidine	-0.5428571428571428	0.2972222222222222
103626019	Spermidine	-0.6	0.24166666666666667
100281373	Spermidine	-0.8285714285714285	0.058333333333333334
103629010	Spermidine	-0.7714285714285715	0.10277777777777777
103641936	Spermidine	-0.7714285714285715	0.10277777777777777
100281042	Spermidine	-0.9428571428571428	0.016666666666666666
100274597	Spermidine	-0.5428571428571428	0.2972222222222222
103636463	Spermidine	-0.6	0.24166666666666667
103646542	Spermidine	-0.6571428571428571	0.175
103643332	Spermidine	-0.8857142857142858	0.03333333333333333
100272958	Spermidine	-0.5428571428571428	0.2972222222222222
542576	Spermidine	0.8857142857142858	0.03333333333333333
541814	Spermidine	-0.6	0.24166666666666667
732716	Spermidine	-0.6571428571428571	0.175
100274767	Spermidine	-0.6	0.24166666666666667
100280824	Spermidine	-0.6571428571428571	0.175
541733	Spermidine	-0.6571428571428571	0.175
103638604	Spermidine	-0.6	0.24166666666666667
542378	Spermidine	-0.7714285714285715	0.10277777777777777
100273979	Spermidine	-0.7714285714285715	0.10277777777777777
103634152	Spermidine	-0.7714285714285715	0.10277777777777777
100194255	Spermidine	-0.7714285714285715	0.10277777777777777
100273648	Spermidine	0.7714285714285715	0.10277777777777777
100502471	Spermidine	-0.6571428571428571	0.175
100282827	Spermidine	-0.8285714285714285	0.058333333333333334
100192559	Spermidine	0.8285714285714285	0.058333333333333334
100272836	Spermidine	-0.6	0.24166666666666667
103630738	Spermidine	-0.6	0.24166666666666667
100272269	Spermidine	-0.8285714285714285	0.058333333333333334
100280488	Spermidine	-0.37142857142857144	0.49722222222222223
100282276	Spermidine	-0.8406680016960502	0.036057572845159334
100126898	Spermidine	0.7247137945655605	0.10324280462370763
100279092	Spermidine	-0.6	0.24166666666666667
103627316	Spermidine	-0.6	0.24166666666666667
100279830	Spermidine	-0.7247137945655605	0.10324280462370772
103632960	Spermidine	-0.6571428571428571	0.175
103654324	Spermidine	-0.7714285714285715	0.10277777777777777
100382599	Spermidine	-0.8285714285714285	0.058333333333333334
100217133	Spermidine	-0.6571428571428571	0.175
100272870	Spermidine	-0.7714285714285715	0.10277777777777777
103633099	Spermidine	-0.6571428571428571	0.175
103650125	Spermidine	-0.7142857142857143	0.1361111111111111
103627233	Spermidine	-0.8285714285714285	0.058333333333333334
100284713	Spermidine	-0.8285714285714285	0.058333333333333334
103639183	Spermidine	0.8285714285714285	0.058333333333333334
100274623	Spermidine	-0.6	0.24166666666666667
542725	Spermidine	0.6571428571428571	0.175
100283735	Spermidine	-0.7714285714285715	0.10277777777777777
100381709	Spermidine	0.7714285714285715	0.10277777777777777
100272795	Spermidine	-0.8285714285714285	0.058333333333333334
103633127	Spermidine	-0.8285714285714285	0.058333333333333334
542670	Spermidine	-0.7714285714285715	0.10277777777777777
100284575	Spermidine	-0.9276336570439175	0.007665844187473129
100193008	Spermidine	-0.6571428571428571	0.175
103635822	Spermidine	-0.7142857142857143	0.1361111111111111
103640866	Spermidine	-0.7714285714285715	0.10277777777777777
100278004	Spermidine	-0.6	0.24166666666666667
103649730	Spermidine	-0.7142857142857143	0.1361111111111111
100274484	Spermidine	0.898645105261295	0.014888622005580361
100193060	Spermidine	-0.8285714285714285	0.058333333333333334
100382488	Spermidine	-0.5428571428571428	0.2972222222222222
100282086	Spermidine	-0.5428571428571428	0.2972222222222222
100501482	Spermidine	-0.6571428571428571	0.175
103638587	Spermidine	-0.6	0.24166666666666667
100280431	Spermidine	-0.6	0.24166666666666667
103633249	Spermidine	-0.6571428571428571	0.175
100274216	Spermidine	-0.7714285714285715	0.10277777777777777
103637950	Spermidine	0.7714285714285715	0.10277777777777777
103653893	Spermidine	0.7714285714285715	0.10277777777777777
100381673	Spermidine	-0.6	0.24166666666666667
100278091	Spermidine	-0.6	0.24166666666666667
103639611	Spermidine	-0.7142857142857143	0.1361111111111111
103645931	Spermidine	-0.6	0.24166666666666667
100281595	Spermidine	0.7714285714285715	0.10277777777777777
100273620	Spermidine	-0.6	0.24166666666666667
100273875	Spermidine	-0.8827348295047496	0.019820416588881968
100502161	Spermidine	-0.7714285714285715	0.10277777777777777
100280788	Spermidine	-0.6571428571428571	0.175
100275492	Spermidine	-0.7714285714285715	0.10277777777777777
103642052	Spermidine	0.7142857142857143	0.1361111111111111
100381763	Spermidine	-0.7142857142857143	0.1361111111111111
100272673	Spermidine	0.7142857142857143	0.1361111111111111
100277715	Spermidine	-0.6571428571428571	0.175
118476279	Spermidine	0.8285714285714285	0.058333333333333334
100384430	Spermidine	-0.7714285714285715	0.10277777777777777
100280571	Spermidine	-0.7714285714285715	0.10277777777777777
100501607	Spermidine	-0.6	0.24166666666666667
100193968	Spermidine	0.7714285714285715	0.10277777777777777
100192744	Spermidine	1	0.002777777777777778
103640631	Spermidine	-0.6	0.24166666666666667
100384320	Spermidine	-0.6	0.24166666666666667
103647499	Spermidine	-0.8285714285714285	0.058333333333333334
103629612	Spermidine	-0.7142857142857143	0.1361111111111111
100276383	Spermidine	-0.6	0.24166666666666667
100272761	Spermidine	-0.7714285714285715	0.10277777777777777
103644190	Spermidine	-0.6	0.24166666666666667
100277693	Spermidine	-0.7142857142857143	0.1361111111111111
100273332	Spermidine	-0.7142857142857143	0.1361111111111111
100285804	Spermidine	-0.31428571428571433	0.5638888888888889
100281705	Spermidine	-0.6	0.24166666666666667
100285726	Spermidine	-0.8285714285714285	0.058333333333333334
542293	Spermidine	0.6571428571428571	0.175
103627668	Spermidine	0.8285714285714285	0.058333333333333334
100502296	Spermidine	-0.37142857142857144	0.49722222222222223
103654668	Spermidine	0.6	0.24166666666666667
100285936	Spermidine	-0.8804062740424287	0.020598734774920458
100280638	Spermidine	-0.6	0.24166666666666667
100282829	Spermidine	-0.6982532518267537	0.12283946337339616
100274322	Spermidine	-0.8857142857142858	0.03333333333333333
109939245	Spermidine	-0.7142857142857143	0.1361111111111111
100282216	Spermidine	0.7142857142857143	0.1361111111111111
100284971	Spermidine	0.7714285714285715	0.10277777777777777
100193480	Spermidine	-0.7714285714285715	0.10277777777777777
100501424	Spermidine	0.6571428571428571	0.175
100279973	Spermidine	-0.6571428571428571	0.175
103636298	Spermidine	-0.6	0.24166666666666667
100217298	Spermidine	-0.7714285714285715	0.10277777777777777
100383403	Spermidine	-0.6	0.24166666666666667
100272651	Spermidine	-0.7714285714285715	0.10277777777777777
103636333	Spermidine	-0.6	0.24166666666666667
100283646	Spermidine	-0.7142857142857143	0.1361111111111111
103640580	Spermidine	0.6	0.24166666666666667
100281616	Spermidine	-0.6571428571428571	0.175
100282417	Spermidine	0.8285714285714285	0.058333333333333334
778428	Spermidine	-0.7714285714285715	0.10277777777777777
732815	Spermidine	-0.6	0.24166666666666667
100101513	Spermidine	-0.6571428571428571	0.175
100279229	Spermidine	-0.7714285714285715	0.10277777777777777
100384463	Spermidine	-0.6	0.24166666666666667
100285556	Spermidine	-0.7714285714285715	0.10277777777777777
100192049	Spermidine	-0.7142857142857143	0.1361111111111111
103631817	Spermidine	-0.8406680016960502	0.036057572845159334
100281771	Spermidine	-0.6	0.24166666666666667
103641342	Spermidine	-0.6	0.24166666666666667
541881	Spermidine	-0.6571428571428571	0.175
542714	Spermidine	0.6	0.24166666666666667
103640657	Spermidine	0.6571428571428571	0.175
100273092	Spermidine	-0.6	0.24166666666666667
100277656	Spermidine	-0.6	0.24166666666666667
100502483	Spermidine	-0.7142857142857143	0.1361111111111111
100283001	Spermidine	0.7142857142857143	0.1361111111111111
100384000	Spermidine	-0.6	0.24166666666666667
100277728	Spermidine	-0.8285714285714285	0.058333333333333334
100281927	Spermidine	-0.6	0.24166666666666667
100274542	Spermidine	-0.7142857142857143	0.1361111111111111
100285871	Spermidine	-0.9428571428571428	0.016666666666666666
103627746	Spermidine	-0.6	0.24166666666666667
100277865	Spermidine	-0.8285714285714285	0.058333333333333334
100193136	Spermidine	-0.6667366910003156	0.14808979944035283
118474113	Spermidine	0.13093073414159542	0.8047261622231062
109621226	Spermidine	0.6571428571428571	0.175
100281897	Spermidine	-0.7714285714285715	0.10277777777777777
100283314	Spermidine	-0.7714285714285715	0.10277777777777777
100383025	Spermidine	-0.6667366910003156	0.14808979944035283
103627498	Spermidine	-0.7714285714285715	0.10277777777777777
103631809	Spermidine	-0.9276336570439175	0.007665844187473129
100280851	Spermidine	-0.7142857142857143	0.1361111111111111
103627438	Spermidine	-0.7142857142857143	0.1361111111111111
542723	2-(alpha-D-Glucosyl)-sn-glycerol 3-phosphate;	0.6	0.24166666666666667
103635404	2-(alpha-D-Glucosyl)-sn-glycerol 3-phosphate;	-0.7714285714285715	0.10277777777777777
103647110	2-(alpha-D-Glucosyl)-sn-glycerol 3-phosphate;	0.6571428571428571	0.175
100272507	2-(alpha-D-Glucosyl)-sn-glycerol 3-phosphate;	0.8804062740424287	0.02059873477492041
103632803	2-(alpha-D-Glucosyl)-sn-glycerol 3-phosphate;	-0.6	0.24166666666666667
118474987	2-(alpha-D-Glucosyl)-sn-glycerol 3-phosphate;	-0.7714285714285715	0.10277777777777777
109940988	2-(alpha-D-Glucosyl)-sn-glycerol 3-phosphate;	-0.6	0.24166666666666667
111590550	2-(alpha-D-Glucosyl)-sn-glycerol 3-phosphate;	-0.7714285714285715	0.10277777777777777
100384791	2-(alpha-D-Glucosyl)-sn-glycerol 3-phosphate;	-0.6571428571428571	0.175
100281180	2-(alpha-D-Glucosyl)-sn-glycerol 3-phosphate;	-0.9428571428571428	0.016666666666666666
100274036	2-(alpha-D-Glucosyl)-sn-glycerol 3-phosphate;	-0.6571428571428571	0.175
100279230	2-(alpha-D-Glucosyl)-sn-glycerol 3-phosphate;	0.8116794499134278	0.04985758510134043
100382104	2-(alpha-D-Glucosyl)-sn-glycerol 3-phosphate;	-0.8285714285714285	0.058333333333333334
109942364	2-(alpha-D-Glucosyl)-sn-glycerol 3-phosphate;	0.6546536707079772	0.1583024233754577
542299	2-(alpha-D-Glucosyl)-sn-glycerol 3-phosphate;	-0.7714285714285715	0.10277777777777777
103654425	2-(alpha-D-Glucosyl)-sn-glycerol 3-phosphate;	-0.5428571428571428	0.2972222222222222
100272531	2-(alpha-D-Glucosyl)-sn-glycerol 3-phosphate;	-0.6	0.24166666666666667
103644191	2-(alpha-D-Glucosyl)-sn-glycerol 3-phosphate;	-0.8285714285714285	0.058333333333333334
100275451	2-(alpha-D-Glucosyl)-sn-glycerol 3-phosphate;	0.8285714285714285	0.058333333333333334
103631700	2-(alpha-D-Glucosyl)-sn-glycerol 3-phosphate;	-0.6	0.24166666666666667
100276153	2-(alpha-D-Glucosyl)-sn-glycerol 3-phosphate;	-0.6	0.24166666666666667
103632874	2-(alpha-D-Glucosyl)-sn-glycerol 3-phosphate;	0.7142857142857143	0.1361111111111111
100281860	2-(alpha-D-Glucosyl)-sn-glycerol 3-phosphate;	-0.6	0.24166666666666667
103630419	2-(alpha-D-Glucosyl)-sn-glycerol 3-phosphate;	-0.6571428571428571	0.175
100283592	2-(alpha-D-Glucosyl)-sn-glycerol 3-phosphate;	-0.6571428571428571	0.175
100193234	2-(alpha-D-Glucosyl)-sn-glycerol 3-phosphate;	-0.6571428571428571	0.175
100193331	2-(alpha-D-Glucosyl)-sn-glycerol 3-phosphate;	-0.42857142857142855	0.41944444444444445
103625838	2-(alpha-D-Glucosyl)-sn-glycerol 3-phosphate;	-0.6	0.24166666666666667
100381406	2-(alpha-D-Glucosyl)-sn-glycerol 3-phosphate;	-0.8285714285714285	0.058333333333333334
541694	2-(alpha-D-Glucosyl)-sn-glycerol 3-phosphate;	-0.7714285714285715	0.10277777777777777
103636527	2-(alpha-D-Glucosyl)-sn-glycerol 3-phosphate;	-0.6	0.24166666666666667
100274777	2-(alpha-D-Glucosyl)-sn-glycerol 3-phosphate;	0.7714285714285715	0.10277777777777777
100281688	2-(alpha-D-Glucosyl)-sn-glycerol 3-phosphate;	-0.7714285714285715	0.10277777777777777
100501780	2-(alpha-D-Glucosyl)-sn-glycerol 3-phosphate;	-0.6571428571428571	0.175
103651026	2-(alpha-D-Glucosyl)-sn-glycerol 3-phosphate;	0.6571428571428571	0.175
103649651	2-(alpha-D-Glucosyl)-sn-glycerol 3-phosphate;	-0.6982532518267537	0.12283946337339616
109939243	2-(alpha-D-Glucosyl)-sn-glycerol 3-phosphate;	-0.6	0.24166666666666667
100192558	2-(alpha-D-Glucosyl)-sn-glycerol 3-phosphate;	-0.7142857142857143	0.1361111111111111
100279924	2-(alpha-D-Glucosyl)-sn-glycerol 3-phosphate;	-0.6	0.24166666666666667
100217012	2-(alpha-D-Glucosyl)-sn-glycerol 3-phosphate;	0.7142857142857143	0.1361111111111111
100501815	2-(alpha-D-Glucosyl)-sn-glycerol 3-phosphate;	-0.7714285714285715	0.10277777777777777
100272302	2-(alpha-D-Glucosyl)-sn-glycerol 3-phosphate;	-0.6	0.24166666666666667
100272949	2-(alpha-D-Glucosyl)-sn-glycerol 3-phosphate;	0	1
103630247	2-(alpha-D-Glucosyl)-sn-glycerol 3-phosphate;	-0.8285714285714285	0.058333333333333334
100280263	2-(alpha-D-Glucosyl)-sn-glycerol 3-phosphate;	-0.6571428571428571	0.175
100384839	2-(alpha-D-Glucosyl)-sn-glycerol 3-phosphate;	-0.8116794499134278	0.0498575851013405
100286356	2-(alpha-D-Glucosyl)-sn-glycerol 3-phosphate;	-0.6571428571428571	0.175
732839	2-(alpha-D-Glucosyl)-sn-glycerol 3-phosphate;	-0.6	0.24166666666666667
100501638	2-(alpha-D-Glucosyl)-sn-glycerol 3-phosphate;	-0.5428571428571428	0.2972222222222222
100280929	2-(alpha-D-Glucosyl)-sn-glycerol 3-phosphate;	-0.6571428571428571	0.175
100285097	2-(alpha-D-Glucosyl)-sn-glycerol 3-phosphate;	-0.7714285714285715	0.10277777777777777
100272903	2-(alpha-D-Glucosyl)-sn-glycerol 3-phosphate;	-0.6571428571428571	0.175
100191533	2-(alpha-D-Glucosyl)-sn-glycerol 3-phosphate;	-0.6	0.24166666666666667
103640490	2-(alpha-D-Glucosyl)-sn-glycerol 3-phosphate;	0.7142857142857143	0.1361111111111111
100383982	2-(alpha-D-Glucosyl)-sn-glycerol 3-phosphate;	-0.7714285714285715	0.10277777777777777
103652871	2-(alpha-D-Glucosyl)-sn-glycerol 3-phosphate;	0.7714285714285715	0.10277777777777777
100275439	2-(alpha-D-Glucosyl)-sn-glycerol 3-phosphate;	-0.6571428571428571	0.175
100275412	2-(alpha-D-Glucosyl)-sn-glycerol 3-phosphate;	-0.37142857142857144	0.49722222222222223
542401	2-(alpha-D-Glucosyl)-sn-glycerol 3-phosphate;	-0.6571428571428571	0.175
100284829	2-(alpha-D-Glucosyl)-sn-glycerol 3-phosphate;	-0.6	0.24166666666666667
103638885	2-(alpha-D-Glucosyl)-sn-glycerol 3-phosphate;	-0.5428571428571428	0.2972222222222222
100274481	2-(alpha-D-Glucosyl)-sn-glycerol 3-phosphate;	-0.7714285714285715	0.10277777777777777
100383329	2-(alpha-D-Glucosyl)-sn-glycerol 3-phosphate;	-0.8285714285714285	0.058333333333333334
100274394	2-(alpha-D-Glucosyl)-sn-glycerol 3-phosphate;	-0.42857142857142855	0.41944444444444445
103630640	2-(alpha-D-Glucosyl)-sn-glycerol 3-phosphate;	-0.7714285714285715	0.10277777777777777
103627642	2-(alpha-D-Glucosyl)-sn-glycerol 3-phosphate;	-0.7714285714285715	0.10277777777777777
103642022	2-(alpha-D-Glucosyl)-sn-glycerol 3-phosphate;	-0.34786262139146906	0.49925321811463336
100192753	2-(alpha-D-Glucosyl)-sn-glycerol 3-phosphate;	-0.6571428571428571	0.175
100192891	2-(alpha-D-Glucosyl)-sn-glycerol 3-phosphate;	0.7714285714285715	0.10277777777777777
100283098	2-(alpha-D-Glucosyl)-sn-glycerol 3-phosphate;	-0.7714285714285715	0.10277777777777777
542177	2-(alpha-D-Glucosyl)-sn-glycerol 3-phosphate;	-0.7714285714285715	0.10277777777777777
100276824	2-(alpha-D-Glucosyl)-sn-glycerol 3-phosphate;	0.6	0.24166666666666667
100283011	2-(alpha-D-Glucosyl)-sn-glycerol 3-phosphate;	0.7714285714285715	0.10277777777777777
107275243	2-(alpha-D-Glucosyl)-sn-glycerol 3-phosphate;	0.7714285714285715	0.10277777777777777
541730	2-(alpha-D-Glucosyl)-sn-glycerol 3-phosphate;	-0.6	0.24166666666666667
103652912	2-(alpha-D-Glucosyl)-sn-glycerol 3-phosphate;	-0.6571428571428571	0.175
100285494	2-(alpha-D-Glucosyl)-sn-glycerol 3-phosphate;	-0.7714285714285715	0.10277777777777777
100281437	2-(alpha-D-Glucosyl)-sn-glycerol 3-phosphate;	-0.6571428571428571	0.175
100281599	2-(alpha-D-Glucosyl)-sn-glycerol 3-phosphate;	0.7714285714285715	0.10277777777777777
100502408	2-(alpha-D-Glucosyl)-sn-glycerol 3-phosphate;	-0.6	0.24166666666666667
118472911	2-(alpha-D-Glucosyl)-sn-glycerol 3-phosphate;	-0.7714285714285715	0.10277777777777777
100280419	2-(alpha-D-Glucosyl)-sn-glycerol 3-phosphate;	-0.5428571428571428	0.2972222222222222
100281346	2-(alpha-D-Glucosyl)-sn-glycerol 3-phosphate;	-0.6571428571428571	0.175
103626973	2-(alpha-D-Glucosyl)-sn-glycerol 3-phosphate;	-0.7714285714285715	0.10277777777777777
100275151	2-(alpha-D-Glucosyl)-sn-glycerol 3-phosphate;	-0.028571428571428574	1
100281319	2-(alpha-D-Glucosyl)-sn-glycerol 3-phosphate;	-0.5428571428571428	0.2972222222222222
542695	2-(alpha-D-Glucosyl)-sn-glycerol 3-phosphate;	-0.5428571428571428	0.2972222222222222
100284943	2-(alpha-D-Glucosyl)-sn-glycerol 3-phosphate;	0.7142857142857143	0.1361111111111111
103641355	2-(alpha-D-Glucosyl)-sn-glycerol 3-phosphate;	-0.7142857142857143	0.1361111111111111
100382491	2-(alpha-D-Glucosyl)-sn-glycerol 3-phosphate;	-0.6	0.24166666666666667
113664105	2-(alpha-D-Glucosyl)-sn-glycerol 3-phosphate;	-0.6	0.24166666666666667
103648311	2-(alpha-D-Glucosyl)-sn-glycerol 3-phosphate;	0.8857142857142858	0.03333333333333333
100383525	2-(alpha-D-Glucosyl)-sn-glycerol 3-phosphate;	-0.7714285714285715	0.10277777777777777
100275216	2-(alpha-D-Glucosyl)-sn-glycerol 3-phosphate;	-0.6	0.24166666666666667
100284998	2-(alpha-D-Glucosyl)-sn-glycerol 3-phosphate;	-0.8857142857142858	0.03333333333333333
100217274	2-(alpha-D-Glucosyl)-sn-glycerol 3-phosphate;	-0.6	0.24166666666666667
103626381	2-(alpha-D-Glucosyl)-sn-glycerol 3-phosphate;	0.7142857142857143	0.1361111111111111
103633075	2-(alpha-D-Glucosyl)-sn-glycerol 3-phosphate;	0.7714285714285715	0.10277777777777777
103642284	2-(alpha-D-Glucosyl)-sn-glycerol 3-phosphate;	-0.6	0.24166666666666667
100383097	2-(alpha-D-Glucosyl)-sn-glycerol 3-phosphate;	-0.7714285714285715	0.10277777777777777
100217165	2-(alpha-D-Glucosyl)-sn-glycerol 3-phosphate;	-0.8285714285714285	0.058333333333333334
100281284	2-(alpha-D-Glucosyl)-sn-glycerol 3-phosphate;	-0.7714285714285715	0.10277777777777777
100193182	2-(alpha-D-Glucosyl)-sn-glycerol 3-phosphate;	-0.6	0.24166666666666667
100274473	2-(alpha-D-Glucosyl)-sn-glycerol 3-phosphate;	-0.7714285714285715	0.10277777777777777
100281424	2-(alpha-D-Glucosyl)-sn-glycerol 3-phosphate;	-0.8285714285714285	0.058333333333333334
100502336	2-(alpha-D-Glucosyl)-sn-glycerol 3-phosphate;	0.5428571428571428	0.2972222222222222
100037803	2-(alpha-D-Glucosyl)-sn-glycerol 3-phosphate;	-0.7714285714285715	0.10277777777777777
100281764	2-(alpha-D-Glucosyl)-sn-glycerol 3-phosphate;	-0.6	0.24166666666666667
103626019	2-(alpha-D-Glucosyl)-sn-glycerol 3-phosphate;	-0.6571428571428571	0.175
100281373	2-(alpha-D-Glucosyl)-sn-glycerol 3-phosphate;	-0.7714285714285715	0.10277777777777777
103629010	2-(alpha-D-Glucosyl)-sn-glycerol 3-phosphate;	-0.6571428571428571	0.175
103641936	2-(alpha-D-Glucosyl)-sn-glycerol 3-phosphate;	-0.6571428571428571	0.175
100281042	2-(alpha-D-Glucosyl)-sn-glycerol 3-phosphate;	-0.8285714285714285	0.058333333333333334
100274597	2-(alpha-D-Glucosyl)-sn-glycerol 3-phosphate;	-0.6	0.24166666666666667
103636463	2-(alpha-D-Glucosyl)-sn-glycerol 3-phosphate;	-0.6571428571428571	0.175
103646542	2-(alpha-D-Glucosyl)-sn-glycerol 3-phosphate;	-0.6	0.24166666666666667
103643332	2-(alpha-D-Glucosyl)-sn-glycerol 3-phosphate;	-0.9428571428571428	0.016666666666666666
100272958	2-(alpha-D-Glucosyl)-sn-glycerol 3-phosphate;	-0.6	0.24166666666666667
542576	2-(alpha-D-Glucosyl)-sn-glycerol 3-phosphate;	0.7714285714285715	0.10277777777777777
541814	2-(alpha-D-Glucosyl)-sn-glycerol 3-phosphate;	-0.5428571428571428	0.2972222222222222
732716	2-(alpha-D-Glucosyl)-sn-glycerol 3-phosphate;	-0.6	0.24166666666666667
100274767	2-(alpha-D-Glucosyl)-sn-glycerol 3-phosphate;	-0.7142857142857143	0.1361111111111111
100280824	2-(alpha-D-Glucosyl)-sn-glycerol 3-phosphate;	-0.6	0.24166666666666667
541733	2-(alpha-D-Glucosyl)-sn-glycerol 3-phosphate;	-0.6	0.24166666666666667
103638604	2-(alpha-D-Glucosyl)-sn-glycerol 3-phosphate;	-0.7142857142857143	0.1361111111111111
542378	2-(alpha-D-Glucosyl)-sn-glycerol 3-phosphate;	-0.7142857142857143	0.1361111111111111
100273979	2-(alpha-D-Glucosyl)-sn-glycerol 3-phosphate;	-0.7142857142857143	0.1361111111111111
103634152	2-(alpha-D-Glucosyl)-sn-glycerol 3-phosphate;	-0.7142857142857143	0.1361111111111111
100194255	2-(alpha-D-Glucosyl)-sn-glycerol 3-phosphate;	-0.7142857142857143	0.1361111111111111
100273648	2-(alpha-D-Glucosyl)-sn-glycerol 3-phosphate;	0.6571428571428571	0.175
100502471	2-(alpha-D-Glucosyl)-sn-glycerol 3-phosphate;	-0.6	0.24166666666666667
100282827	2-(alpha-D-Glucosyl)-sn-glycerol 3-phosphate;	-0.7714285714285715	0.10277777777777777
100192559	2-(alpha-D-Glucosyl)-sn-glycerol 3-phosphate;	0.7714285714285715	0.10277777777777777
100272836	2-(alpha-D-Glucosyl)-sn-glycerol 3-phosphate;	-0.5428571428571428	0.2972222222222222
103630738	2-(alpha-D-Glucosyl)-sn-glycerol 3-phosphate;	-0.5428571428571428	0.2972222222222222
100272269	2-(alpha-D-Glucosyl)-sn-glycerol 3-phosphate;	-0.7714285714285715	0.10277777777777777
100280488	2-(alpha-D-Glucosyl)-sn-glycerol 3-phosphate;	-0.5428571428571428	0.2972222222222222
100282276	2-(alpha-D-Glucosyl)-sn-glycerol 3-phosphate;	-0.753702346348183	0.08352328137325972
100126898	2-(alpha-D-Glucosyl)-sn-glycerol 3-phosphate;	0.6667366910003156	0.14808979944035283
100279092	2-(alpha-D-Glucosyl)-sn-glycerol 3-phosphate;	-0.42857142857142855	0.41944444444444445
103627316	2-(alpha-D-Glucosyl)-sn-glycerol 3-phosphate;	-0.5428571428571428	0.2972222222222222
100279830	2-(alpha-D-Glucosyl)-sn-glycerol 3-phosphate;	-0.8116794499134278	0.0498575851013405
103632960	2-(alpha-D-Glucosyl)-sn-glycerol 3-phosphate;	-0.6	0.24166666666666667
103654324	2-(alpha-D-Glucosyl)-sn-glycerol 3-phosphate;	-0.6571428571428571	0.175
100382599	2-(alpha-D-Glucosyl)-sn-glycerol 3-phosphate;	-0.7714285714285715	0.10277777777777777
100217133	2-(alpha-D-Glucosyl)-sn-glycerol 3-phosphate;	-0.6	0.24166666666666667
100272870	2-(alpha-D-Glucosyl)-sn-glycerol 3-phosphate;	-0.7142857142857143	0.1361111111111111
103633099	2-(alpha-D-Glucosyl)-sn-glycerol 3-phosphate;	-0.6	0.24166666666666667
103650125	2-(alpha-D-Glucosyl)-sn-glycerol 3-phosphate;	-0.7714285714285715	0.10277777777777777
103627233	2-(alpha-D-Glucosyl)-sn-glycerol 3-phosphate;	-0.7714285714285715	0.10277777777777777
100284713	2-(alpha-D-Glucosyl)-sn-glycerol 3-phosphate;	-0.7714285714285715	0.10277777777777777
103639183	2-(alpha-D-Glucosyl)-sn-glycerol 3-phosphate;	0.7714285714285715	0.10277777777777777
100274623	2-(alpha-D-Glucosyl)-sn-glycerol 3-phosphate;	-0.6571428571428571	0.175
542725	2-(alpha-D-Glucosyl)-sn-glycerol 3-phosphate;	0.6	0.24166666666666667
100283735	2-(alpha-D-Glucosyl)-sn-glycerol 3-phosphate;	-0.8285714285714285	0.058333333333333334
100381709	2-(alpha-D-Glucosyl)-sn-glycerol 3-phosphate;	0.7142857142857143	0.1361111111111111
100272795	2-(alpha-D-Glucosyl)-sn-glycerol 3-phosphate;	-0.7714285714285715	0.10277777777777777
103633127	2-(alpha-D-Glucosyl)-sn-glycerol 3-phosphate;	-0.7714285714285715	0.10277777777777777
542670	2-(alpha-D-Glucosyl)-sn-glycerol 3-phosphate;	-0.8285714285714285	0.058333333333333334
100284575	2-(alpha-D-Glucosyl)-sn-glycerol 3-phosphate;	-0.8406680016960502	0.036057572845159334
100193008	2-(alpha-D-Glucosyl)-sn-glycerol 3-phosphate;	-0.6	0.24166666666666667
103635822	2-(alpha-D-Glucosyl)-sn-glycerol 3-phosphate;	-0.6	0.24166666666666667
103640866	2-(alpha-D-Glucosyl)-sn-glycerol 3-phosphate;	-0.7142857142857143	0.1361111111111111
100278004	2-(alpha-D-Glucosyl)-sn-glycerol 3-phosphate;	-0.6571428571428571	0.175
103649730	2-(alpha-D-Glucosyl)-sn-glycerol 3-phosphate;	-0.7714285714285715	0.10277777777777777
100274484	2-(alpha-D-Glucosyl)-sn-glycerol 3-phosphate;	0.8406680016960502	0.036057572845159286
100193060	2-(alpha-D-Glucosyl)-sn-glycerol 3-phosphate;	-0.7714285714285715	0.10277777777777777
100382488	2-(alpha-D-Glucosyl)-sn-glycerol 3-phosphate;	-0.37142857142857144	0.49722222222222223
100282086	2-(alpha-D-Glucosyl)-sn-glycerol 3-phosphate;	-0.6	0.24166666666666667
100501482	2-(alpha-D-Glucosyl)-sn-glycerol 3-phosphate;	-0.7714285714285715	0.10277777777777777
103638587	2-(alpha-D-Glucosyl)-sn-glycerol 3-phosphate;	-0.5428571428571428	0.2972222222222222
100280431	2-(alpha-D-Glucosyl)-sn-glycerol 3-phosphate;	-0.5428571428571428	0.2972222222222222
103633249	2-(alpha-D-Glucosyl)-sn-glycerol 3-phosphate;	-0.6	0.24166666666666667
100274216	2-(alpha-D-Glucosyl)-sn-glycerol 3-phosphate;	-0.6571428571428571	0.175
103637950	2-(alpha-D-Glucosyl)-sn-glycerol 3-phosphate;	0.7142857142857143	0.1361111111111111
103653893	2-(alpha-D-Glucosyl)-sn-glycerol 3-phosphate;	0.7142857142857143	0.1361111111111111
100381673	2-(alpha-D-Glucosyl)-sn-glycerol 3-phosphate;	-0.5428571428571428	0.2972222222222222
100278091	2-(alpha-D-Glucosyl)-sn-glycerol 3-phosphate;	-0.6571428571428571	0.175
103639611	2-(alpha-D-Glucosyl)-sn-glycerol 3-phosphate;	-0.6	0.24166666666666667
103645931	2-(alpha-D-Glucosyl)-sn-glycerol 3-phosphate;	-0.7142857142857143	0.1361111111111111
100281595	2-(alpha-D-Glucosyl)-sn-glycerol 3-phosphate;	0.7142857142857143	0.1361111111111111
100273620	2-(alpha-D-Glucosyl)-sn-glycerol 3-phosphate;	-0.6571428571428571	0.175
100273875	2-(alpha-D-Glucosyl)-sn-glycerol 3-phosphate;	-0.8827348295047496	0.019820416588881968
100502161	2-(alpha-D-Glucosyl)-sn-glycerol 3-phosphate;	-0.6571428571428571	0.175
100280788	2-(alpha-D-Glucosyl)-sn-glycerol 3-phosphate;	-0.7714285714285715	0.10277777777777777
100275492	2-(alpha-D-Glucosyl)-sn-glycerol 3-phosphate;	-0.6571428571428571	0.175
103642052	2-(alpha-D-Glucosyl)-sn-glycerol 3-phosphate;	0.7714285714285715	0.10277777777777777
100381763	2-(alpha-D-Glucosyl)-sn-glycerol 3-phosphate;	-0.7714285714285715	0.10277777777777777
100272673	2-(alpha-D-Glucosyl)-sn-glycerol 3-phosphate;	0.7714285714285715	0.10277777777777777
100277715	2-(alpha-D-Glucosyl)-sn-glycerol 3-phosphate;	-0.6	0.24166666666666667
118476279	2-(alpha-D-Glucosyl)-sn-glycerol 3-phosphate;	0.7714285714285715	0.10277777777777777
100384430	2-(alpha-D-Glucosyl)-sn-glycerol 3-phosphate;	-0.8285714285714285	0.058333333333333334
100280571	2-(alpha-D-Glucosyl)-sn-glycerol 3-phosphate;	-0.8285714285714285	0.058333333333333334
100501607	2-(alpha-D-Glucosyl)-sn-glycerol 3-phosphate;	-0.5428571428571428	0.2972222222222222
100193968	2-(alpha-D-Glucosyl)-sn-glycerol 3-phosphate;	0.6571428571428571	0.175
100192744	2-(alpha-D-Glucosyl)-sn-glycerol 3-phosphate;	0.9428571428571428	0.016666666666666666
103640631	2-(alpha-D-Glucosyl)-sn-glycerol 3-phosphate;	-0.6571428571428571	0.175
100384320	2-(alpha-D-Glucosyl)-sn-glycerol 3-phosphate;	-0.7142857142857143	0.1361111111111111
103647499	2-(alpha-D-Glucosyl)-sn-glycerol 3-phosphate;	-0.7714285714285715	0.10277777777777777
103629612	2-(alpha-D-Glucosyl)-sn-glycerol 3-phosphate;	-0.7714285714285715	0.10277777777777777
100276383	2-(alpha-D-Glucosyl)-sn-glycerol 3-phosphate;	-0.5428571428571428	0.2972222222222222
100272761	2-(alpha-D-Glucosyl)-sn-glycerol 3-phosphate;	-0.7142857142857143	0.1361111111111111
103644190	2-(alpha-D-Glucosyl)-sn-glycerol 3-phosphate;	-0.6571428571428571	0.175
100277693	2-(alpha-D-Glucosyl)-sn-glycerol 3-phosphate;	-0.6	0.24166666666666667
100273332	2-(alpha-D-Glucosyl)-sn-glycerol 3-phosphate;	-0.7714285714285715	0.10277777777777777
100285804	2-(alpha-D-Glucosyl)-sn-glycerol 3-phosphate;	-0.42857142857142855	0.41944444444444445
100281705	2-(alpha-D-Glucosyl)-sn-glycerol 3-phosphate;	-0.6571428571428571	0.175
100285726	2-(alpha-D-Glucosyl)-sn-glycerol 3-phosphate;	-0.7714285714285715	0.10277777777777777
542293	2-(alpha-D-Glucosyl)-sn-glycerol 3-phosphate;	0.6	0.24166666666666667
103627668	2-(alpha-D-Glucosyl)-sn-glycerol 3-phosphate;	0.7714285714285715	0.10277777777777777
100502296	2-(alpha-D-Glucosyl)-sn-glycerol 3-phosphate;	-0.2571428571428572	0.6583333333333333
103654668	2-(alpha-D-Glucosyl)-sn-glycerol 3-phosphate;	0.6571428571428571	0.175
100285936	2-(alpha-D-Glucosyl)-sn-glycerol 3-phosphate;	-0.8804062740424287	0.020598734774920458
100280638	2-(alpha-D-Glucosyl)-sn-glycerol 3-phosphate;	-0.5428571428571428	0.2972222222222222
100282829	2-(alpha-D-Glucosyl)-sn-glycerol 3-phosphate;	-0.6982532518267537	0.12283946337339616
100274322	2-(alpha-D-Glucosyl)-sn-glycerol 3-phosphate;	-0.7714285714285715	0.10277777777777777
109939245	2-(alpha-D-Glucosyl)-sn-glycerol 3-phosphate;	-0.6	0.24166666666666667
100282216	2-(alpha-D-Glucosyl)-sn-glycerol 3-phosphate;	0.6	0.24166666666666667
100284971	2-(alpha-D-Glucosyl)-sn-glycerol 3-phosphate;	0.7142857142857143	0.1361111111111111
100193480	2-(alpha-D-Glucosyl)-sn-glycerol 3-phosphate;	-0.8285714285714285	0.058333333333333334
100501424	2-(alpha-D-Glucosyl)-sn-glycerol 3-phosphate;	0.6	0.24166666666666667
100279973	2-(alpha-D-Glucosyl)-sn-glycerol 3-phosphate;	-0.6	0.24166666666666667
103636298	2-(alpha-D-Glucosyl)-sn-glycerol 3-phosphate;	-0.6571428571428571	0.175
100217298	2-(alpha-D-Glucosyl)-sn-glycerol 3-phosphate;	-0.8857142857142858	0.03333333333333333
100383403	2-(alpha-D-Glucosyl)-sn-glycerol 3-phosphate;	-0.6571428571428571	0.175
100272651	2-(alpha-D-Glucosyl)-sn-glycerol 3-phosphate;	-0.8285714285714285	0.058333333333333334
103636333	2-(alpha-D-Glucosyl)-sn-glycerol 3-phosphate;	-0.6571428571428571	0.175
100283646	2-(alpha-D-Glucosyl)-sn-glycerol 3-phosphate;	-0.7714285714285715	0.10277777777777777
103640580	2-(alpha-D-Glucosyl)-sn-glycerol 3-phosphate;	0.5428571428571428	0.2972222222222222
100281616	2-(alpha-D-Glucosyl)-sn-glycerol 3-phosphate;	-0.6	0.24166666666666667
100282417	2-(alpha-D-Glucosyl)-sn-glycerol 3-phosphate;	0.7714285714285715	0.10277777777777777
778428	2-(alpha-D-Glucosyl)-sn-glycerol 3-phosphate;	-0.6571428571428571	0.175
732815	2-(alpha-D-Glucosyl)-sn-glycerol 3-phosphate;	-0.6571428571428571	0.175
100101513	2-(alpha-D-Glucosyl)-sn-glycerol 3-phosphate;	-0.6	0.24166666666666667
100279229	2-(alpha-D-Glucosyl)-sn-glycerol 3-phosphate;	-0.8857142857142858	0.03333333333333333
100384463	2-(alpha-D-Glucosyl)-sn-glycerol 3-phosphate;	-0.7142857142857143	0.1361111111111111
100285556	2-(alpha-D-Glucosyl)-sn-glycerol 3-phosphate;	-0.8285714285714285	0.058333333333333334
100192049	2-(alpha-D-Glucosyl)-sn-glycerol 3-phosphate;	-0.7714285714285715	0.10277777777777777
103631817	2-(alpha-D-Glucosyl)-sn-glycerol 3-phosphate;	-0.753702346348183	0.08352328137325972
100281771	2-(alpha-D-Glucosyl)-sn-glycerol 3-phosphate;	-0.5428571428571428	0.2972222222222222
103641342	2-(alpha-D-Glucosyl)-sn-glycerol 3-phosphate;	-0.6571428571428571	0.175
541881	2-(alpha-D-Glucosyl)-sn-glycerol 3-phosphate;	-0.7714285714285715	0.10277777777777777
542714	2-(alpha-D-Glucosyl)-sn-glycerol 3-phosphate;	0.5428571428571428	0.2972222222222222
103640657	2-(alpha-D-Glucosyl)-sn-glycerol 3-phosphate;	0.6	0.24166666666666667
100273092	2-(alpha-D-Glucosyl)-sn-glycerol 3-phosphate;	-0.6571428571428571	0.175
100277656	2-(alpha-D-Glucosyl)-sn-glycerol 3-phosphate;	-0.6571428571428571	0.175
100502483	2-(alpha-D-Glucosyl)-sn-glycerol 3-phosphate;	-0.7714285714285715	0.10277777777777777
100283001	2-(alpha-D-Glucosyl)-sn-glycerol 3-phosphate;	0.6	0.24166666666666667
100384000	2-(alpha-D-Glucosyl)-sn-glycerol 3-phosphate;	-0.5428571428571428	0.2972222222222222
100277728	2-(alpha-D-Glucosyl)-sn-glycerol 3-phosphate;	-0.9428571428571428	0.016666666666666666
100281927	2-(alpha-D-Glucosyl)-sn-glycerol 3-phosphate;	-0.6571428571428571	0.175
100274542	2-(alpha-D-Glucosyl)-sn-glycerol 3-phosphate;	-0.7714285714285715	0.10277777777777777
100285871	2-(alpha-D-Glucosyl)-sn-glycerol 3-phosphate;	-1	0.002777777777777778
103627746	2-(alpha-D-Glucosyl)-sn-glycerol 3-phosphate;	-0.7142857142857143	0.1361111111111111
100277865	2-(alpha-D-Glucosyl)-sn-glycerol 3-phosphate;	-0.7714285714285715	0.10277777777777777
100193136	2-(alpha-D-Glucosyl)-sn-glycerol 3-phosphate;	-0.5217939320872036	0.2883432338003937
118474113	2-(alpha-D-Glucosyl)-sn-glycerol 3-phosphate;	0.13093073414159542	0.8047261622231062
109621226	2-(alpha-D-Glucosyl)-sn-glycerol 3-phosphate;	0.6	0.24166666666666667
100281897	2-(alpha-D-Glucosyl)-sn-glycerol 3-phosphate;	-0.8285714285714285	0.058333333333333334
100283314	2-(alpha-D-Glucosyl)-sn-glycerol 3-phosphate;	-0.8285714285714285	0.058333333333333334
100383025	2-(alpha-D-Glucosyl)-sn-glycerol 3-phosphate;	-0.5797710356524485	0.2277839567150159
103627498	2-(alpha-D-Glucosyl)-sn-glycerol 3-phosphate;	-0.7142857142857143	0.1361111111111111
103631809	2-(alpha-D-Glucosyl)-sn-glycerol 3-phosphate;	-0.9276336570439175	0.007665844187473129
100280851	2-(alpha-D-Glucosyl)-sn-glycerol 3-phosphate;	-0.7714285714285715	0.10277777777777777
103627438	2-(alpha-D-Glucosyl)-sn-glycerol 3-phosphate;	-0.7714285714285715	0.10277777777777777
542723	L-Histidine	0.7714285714285715	0.10277777777777777
103635404	L-Histidine	-0.9428571428571428	0.016666666666666666
103647110	L-Histidine	0.6571428571428571	0.175
100272507	L-Histidine	0.8804062740424287	0.02059873477492041
103632803	L-Histidine	-0.7714285714285715	0.10277777777777777
118474987	L-Histidine	-0.9428571428571428	0.016666666666666666
109940988	L-Histidine	-0.7714285714285715	0.10277777777777777
111590550	L-Histidine	-0.7714285714285715	0.10277777777777777
100384791	L-Histidine	-0.8285714285714285	0.058333333333333334
100281180	L-Histidine	-0.7714285714285715	0.10277777777777777
100274036	L-Histidine	-0.6571428571428571	0.175
100279230	L-Histidine	0.7247137945655605	0.10324280462370763
100382104	L-Histidine	-1	0.002777777777777778
109942364	L-Histidine	0.6546536707079772	0.1583024233754577
542299	L-Histidine	-0.9428571428571428	0.016666666666666666
103654425	L-Histidine	-0.7142857142857143	0.1361111111111111
100272531	L-Histidine	-0.7714285714285715	0.10277777777777777
103644191	L-Histidine	-1	0.002777777777777778
100275451	L-Histidine	1	0.002777777777777778
103631700	L-Histidine	-0.7714285714285715	0.10277777777777777
100276153	L-Histidine	-0.7714285714285715	0.10277777777777777
103632874	L-Histidine	0.8857142857142858	0.03333333333333333
100281860	L-Histidine	-0.7714285714285715	0.10277777777777777
103630419	L-Histidine	-0.8285714285714285	0.058333333333333334
100283592	L-Histidine	-0.8285714285714285	0.058333333333333334
100193234	L-Histidine	-0.8285714285714285	0.058333333333333334
100193331	L-Histidine	-0.8285714285714285	0.058333333333333334
103625838	L-Histidine	-0.8857142857142858	0.03333333333333333
100381406	L-Histidine	-0.8285714285714285	0.058333333333333334
541694	L-Histidine	-0.7714285714285715	0.10277777777777777
103636527	L-Histidine	-0.7714285714285715	0.10277777777777777
100274777	L-Histidine	0.7714285714285715	0.10277777777777777
100281688	L-Histidine	-0.7714285714285715	0.10277777777777777
100501780	L-Histidine	-0.8285714285714285	0.058333333333333334
103651026	L-Histidine	0.6571428571428571	0.175
103649651	L-Histidine	-0.8804062740424287	0.020598734774920458
109939243	L-Histidine	-0.7714285714285715	0.10277777777777777
100192558	L-Histidine	-0.7142857142857143	0.1361111111111111
100279924	L-Histidine	-0.7714285714285715	0.10277777777777777
100217012	L-Histidine	0.8857142857142858	0.03333333333333333
100501815	L-Histidine	-0.7714285714285715	0.10277777777777777
100272302	L-Histidine	-0.7714285714285715	0.10277777777777777
100272949	L-Histidine	-0.46381682852195877	0.3541642984362302
103630247	L-Histidine	-1	0.002777777777777778
100280263	L-Histidine	-0.8285714285714285	0.058333333333333334
100384839	L-Histidine	-0.9856107606091623	3.0908566784967537e-4
100286356	L-Histidine	-0.8285714285714285	0.058333333333333334
732839	L-Histidine	-0.7714285714285715	0.10277777777777777
100501638	L-Histidine	-0.7142857142857143	0.1361111111111111
100280929	L-Histidine	-0.6571428571428571	0.175
100285097	L-Histidine	-0.9428571428571428	0.016666666666666666
100272903	L-Histidine	-0.8285714285714285	0.058333333333333334
100191533	L-Histidine	-0.7714285714285715	0.10277777777777777
103640490	L-Histidine	0.8857142857142858	0.03333333333333333
100383982	L-Histidine	-0.9428571428571428	0.016666666666666666
103652871	L-Histidine	0.7714285714285715	0.10277777777777777
100275439	L-Histidine	-0.8285714285714285	0.058333333333333334
100275412	L-Histidine	-0.6571428571428571	0.175
542401	L-Histidine	-0.8285714285714285	0.058333333333333334
100284829	L-Histidine	-0.7714285714285715	0.10277777777777777
103638885	L-Histidine	-0.7142857142857143	0.1361111111111111
100274481	L-Histidine	-0.7714285714285715	0.10277777777777777
100383329	L-Histidine	-0.6571428571428571	0.175
100274394	L-Histidine	-0.8285714285714285	0.058333333333333334
103630640	L-Histidine	-0.9428571428571428	0.016666666666666666
103627642	L-Histidine	-0.7714285714285715	0.10277777777777777
103642022	L-Histidine	-0.6377481392176934	0.1730711102412599
100192753	L-Histidine	-0.8285714285714285	0.058333333333333334
100192891	L-Histidine	0.7714285714285715	0.10277777777777777
100283098	L-Histidine	-0.9428571428571428	0.016666666666666666
542177	L-Histidine	-0.7714285714285715	0.10277777777777777
100276824	L-Histidine	0.6	0.24166666666666667
100283011	L-Histidine	0.6	0.24166666666666667
107275243	L-Histidine	0.9428571428571428	0.016666666666666666
541730	L-Histidine	-0.7714285714285715	0.10277777777777777
103652912	L-Histidine	-0.8285714285714285	0.058333333333333334
100285494	L-Histidine	-0.9428571428571428	0.016666666666666666
100281437	L-Histidine	-0.6571428571428571	0.175
100281599	L-Histidine	0.7714285714285715	0.10277777777777777
100502408	L-Histidine	-0.7714285714285715	0.10277777777777777
118472911	L-Histidine	-0.6	0.24166666666666667
100280419	L-Histidine	-0.7142857142857143	0.1361111111111111
100281346	L-Histidine	-0.6571428571428571	0.175
103626973	L-Histidine	-0.9428571428571428	0.016666666666666666
100275151	L-Histidine	-0.42857142857142855	0.41944444444444445
100281319	L-Histidine	-0.7142857142857143	0.1361111111111111
542695	L-Histidine	-0.7142857142857143	0.1361111111111111
100284943	L-Histidine	0.8857142857142858	0.03333333333333333
103641355	L-Histidine	-0.7142857142857143	0.1361111111111111
100382491	L-Histidine	-0.7714285714285715	0.10277777777777777
113664105	L-Histidine	-0.7714285714285715	0.10277777777777777
103648311	L-Histidine	0.7142857142857143	0.1361111111111111
100383525	L-Histidine	-0.9428571428571428	0.016666666666666666
100275216	L-Histidine	-0.37142857142857144	0.49722222222222223
100284998	L-Histidine	-0.8857142857142858	0.03333333333333333
100217274	L-Histidine	-0.7714285714285715	0.10277777777777777
103626381	L-Histidine	0.8857142857142858	0.03333333333333333
103633075	L-Histidine	0.7714285714285715	0.10277777777777777
103642284	L-Histidine	-0.7714285714285715	0.10277777777777777
100383097	L-Histidine	-0.7714285714285715	0.10277777777777777
100217165	L-Histidine	-1	0.002777777777777778
100281284	L-Histidine	-0.9428571428571428	0.016666666666666666
100193182	L-Histidine	-0.7714285714285715	0.10277777777777777
100274473	L-Histidine	-0.7714285714285715	0.10277777777777777
100281424	L-Histidine	-0.8285714285714285	0.058333333333333334
100502336	L-Histidine	0.7142857142857143	0.1361111111111111
100037803	L-Histidine	-0.9428571428571428	0.016666666666666666
100281764	L-Histidine	-0.7714285714285715	0.10277777777777777
103626019	L-Histidine	-0.8285714285714285	0.058333333333333334
100281373	L-Histidine	-0.7714285714285715	0.10277777777777777
103629010	L-Histidine	-0.8285714285714285	0.058333333333333334
103641936	L-Histidine	-0.8285714285714285	0.058333333333333334
100281042	L-Histidine	-0.6571428571428571	0.175
100274597	L-Histidine	-0.7714285714285715	0.10277777777777777
103636463	L-Histidine	-0.8285714285714285	0.058333333333333334
103646542	L-Histidine	-0.8857142857142858	0.03333333333333333
103643332	L-Histidine	-0.9428571428571428	0.016666666666666666
100272958	L-Histidine	-0.7714285714285715	0.10277777777777777
542576	L-Histidine	0.6	0.24166666666666667
541814	L-Histidine	-0.7142857142857143	0.1361111111111111
732716	L-Histidine	-0.7714285714285715	0.10277777777777777
100274767	L-Histidine	-0.8857142857142858	0.03333333333333333
100280824	L-Histidine	-0.8857142857142858	0.03333333333333333
541733	L-Histidine	-0.7714285714285715	0.10277777777777777
103638604	L-Histidine	-0.8857142857142858	0.03333333333333333
542378	L-Histidine	-0.8857142857142858	0.03333333333333333
100273979	L-Histidine	-0.8857142857142858	0.03333333333333333
103634152	L-Histidine	-0.5428571428571428	0.2972222222222222
100194255	L-Histidine	-0.7142857142857143	0.1361111111111111
100273648	L-Histidine	0.6571428571428571	0.175
100502471	L-Histidine	-0.7714285714285715	0.10277777777777777
100282827	L-Histidine	-0.6	0.24166666666666667
100192559	L-Histidine	0.6	0.24166666666666667
100272836	L-Histidine	-0.7142857142857143	0.1361111111111111
103630738	L-Histidine	-0.7142857142857143	0.1361111111111111
100272269	L-Histidine	-0.9428571428571428	0.016666666666666666
100280488	L-Histidine	-0.8285714285714285	0.058333333333333334
100282276	L-Histidine	-0.753702346348183	0.08352328137325972
100126898	L-Histidine	0.5797710356524485	0.2277839567150159
100279092	L-Histidine	-0.37142857142857144	0.49722222222222223
103627316	L-Histidine	-0.7142857142857143	0.1361111111111111
100279830	L-Histidine	-0.9856107606091623	3.0908566784967537e-4
103632960	L-Histidine	-0.7714285714285715	0.10277777777777777
103654324	L-Histidine	-0.8285714285714285	0.058333333333333334
100382599	L-Histidine	-0.9428571428571428	0.016666666666666666
100217133	L-Histidine	-0.8857142857142858	0.03333333333333333
100272870	L-Histidine	-0.8857142857142858	0.03333333333333333
103633099	L-Histidine	-0.7714285714285715	0.10277777777777777
103650125	L-Histidine	-0.9428571428571428	0.016666666666666666
103627233	L-Histidine	-0.9428571428571428	0.016666666666666666
100284713	L-Histidine	-0.9428571428571428	0.016666666666666666
103639183	L-Histidine	0.9428571428571428	0.016666666666666666
100274623	L-Histidine	-0.6571428571428571	0.175
542725	L-Histidine	0.7714285714285715	0.10277777777777777
100283735	L-Histidine	-1	0.002777777777777778
100381709	L-Histidine	0.5428571428571428	0.2972222222222222
100272795	L-Histidine	-0.9428571428571428	0.016666666666666666
103633127	L-Histidine	-0.9428571428571428	0.016666666666666666
542670	L-Histidine	-1	0.002777777777777778
100284575	L-Histidine	-0.8406680016960502	0.036057572845159334
100193008	L-Histidine	-0.7714285714285715	0.10277777777777777
103635822	L-Histidine	-0.7714285714285715	0.10277777777777777
103640866	L-Histidine	-0.8857142857142858	0.03333333333333333
100278004	L-Histidine	-0.8285714285714285	0.058333333333333334
103649730	L-Histidine	-0.7714285714285715	0.10277777777777777
100274484	L-Histidine	0.753702346348183	0.0835232813732598
100193060	L-Histidine	-0.9428571428571428	0.016666666666666666
100382488	L-Histidine	-0.6571428571428571	0.175
100282086	L-Histidine	-0.7714285714285715	0.10277777777777777
100501482	L-Histidine	-0.9428571428571428	0.016666666666666666
103638587	L-Histidine	-0.7142857142857143	0.1361111111111111
100280431	L-Histidine	-0.7142857142857143	0.1361111111111111
103633249	L-Histidine	-0.8857142857142858	0.03333333333333333
100274216	L-Histidine	-0.8285714285714285	0.058333333333333334
103637950	L-Histidine	0.8857142857142858	0.03333333333333333
103653893	L-Histidine	0.5428571428571428	0.2972222222222222
100381673	L-Histidine	-0.7142857142857143	0.1361111111111111
100278091	L-Histidine	-0.8285714285714285	0.058333333333333334
103639611	L-Histidine	-0.7714285714285715	0.10277777777777777
103645931	L-Histidine	-0.8857142857142858	0.03333333333333333
100281595	L-Histidine	0.8857142857142858	0.03333333333333333
100273620	L-Histidine	-0.8285714285714285	0.058333333333333334
100273875	L-Histidine	-0.9710083124552245	0.0012485929031976755
100502161	L-Histidine	-0.6571428571428571	0.175
100280788	L-Histidine	-0.7714285714285715	0.10277777777777777
100275492	L-Histidine	-0.8285714285714285	0.058333333333333334
103642052	L-Histidine	0.9428571428571428	0.016666666666666666
100381763	L-Histidine	-0.9428571428571428	0.016666666666666666
100272673	L-Histidine	0.7714285714285715	0.10277777777777777
100277715	L-Histidine	-0.7714285714285715	0.10277777777777777
118476279	L-Histidine	0.9428571428571428	0.016666666666666666
100384430	L-Histidine	-0.8285714285714285	0.058333333333333334
100280571	L-Histidine	-1	0.002777777777777778
100501607	L-Histidine	-0.7142857142857143	0.1361111111111111
100193968	L-Histidine	0.6571428571428571	0.175
100192744	L-Histidine	0.7714285714285715	0.10277777777777777
103640631	L-Histidine	-0.8285714285714285	0.058333333333333334
100384320	L-Histidine	-0.8857142857142858	0.03333333333333333
103647499	L-Histidine	-0.9428571428571428	0.016666666666666666
103629612	L-Histidine	-0.9428571428571428	0.016666666666666666
100276383	L-Histidine	-0.7142857142857143	0.1361111111111111
100272761	L-Histidine	-0.5428571428571428	0.2972222222222222
103644190	L-Histidine	-0.8285714285714285	0.058333333333333334
100277693	L-Histidine	-0.7714285714285715	0.10277777777777777
100273332	L-Histidine	-0.9428571428571428	0.016666666666666666
100285804	L-Histidine	-0.7142857142857143	0.1361111111111111
100281705	L-Histidine	-0.8285714285714285	0.058333333333333334
100285726	L-Histidine	-0.9428571428571428	0.016666666666666666
542293	L-Histidine	0.6	0.24166666666666667
103627668	L-Histidine	0.9428571428571428	0.016666666666666666
100502296	L-Histidine	-0.5428571428571428	0.2972222222222222
103654668	L-Histidine	0.6571428571428571	0.175
100285936	L-Histidine	-0.8804062740424287	0.020598734774920458
100280638	L-Histidine	-0.7142857142857143	0.1361111111111111
100282829	L-Histidine	-0.8804062740424287	0.020598734774920458
100274322	L-Histidine	-0.6	0.24166666666666667
109939245	L-Histidine	-0.7714285714285715	0.10277777777777777
100282216	L-Histidine	0.7714285714285715	0.10277777777777777
100284971	L-Histidine	0.8857142857142858	0.03333333333333333
100193480	L-Histidine	-1	0.002777777777777778
100501424	L-Histidine	0.6	0.24166666666666667
100279973	L-Histidine	-0.7714285714285715	0.10277777777777777
103636298	L-Histidine	-0.6571428571428571	0.175
100217298	L-Histidine	-0.7142857142857143	0.1361111111111111
100383403	L-Histidine	-0.8285714285714285	0.058333333333333334
100272651	L-Histidine	-1	0.002777777777777778
103636333	L-Histidine	-0.8285714285714285	0.058333333333333334
100283646	L-Histidine	-0.6	0.24166666666666667
103640580	L-Histidine	0.7142857142857143	0.1361111111111111
100281616	L-Histidine	-0.7714285714285715	0.10277777777777777
100282417	L-Histidine	0.9428571428571428	0.016666666666666666
778428	L-Histidine	-0.8285714285714285	0.058333333333333334
732815	L-Histidine	-0.6571428571428571	0.175
100101513	L-Histidine	-0.7714285714285715	0.10277777777777777
100279229	L-Histidine	-0.7142857142857143	0.1361111111111111
100384463	L-Histidine	-0.8857142857142858	0.03333333333333333
100285556	L-Histidine	-1	0.002777777777777778
100192049	L-Histidine	-0.6	0.24166666666666667
103631817	L-Histidine	-0.753702346348183	0.08352328137325972
100281771	L-Histidine	-0.8285714285714285	0.058333333333333334
103641342	L-Histidine	-0.8285714285714285	0.058333333333333334
541881	L-Histidine	-0.9428571428571428	0.016666666666666666
542714	L-Histidine	0.7142857142857143	0.1361111111111111
103640657	L-Histidine	0.6	0.24166666666666667
100273092	L-Histidine	-0.6571428571428571	0.175
100277656	L-Histidine	-0.8285714285714285	0.058333333333333334
100502483	L-Histidine	-0.7714285714285715	0.10277777777777777
100283001	L-Histidine	0.7714285714285715	0.10277777777777777
100384000	L-Histidine	-0.7142857142857143	0.1361111111111111
100277728	L-Histidine	-0.7714285714285715	0.10277777777777777
100281927	L-Histidine	-0.8285714285714285	0.058333333333333334
100274542	L-Histidine	-0.7714285714285715	0.10277777777777777
100285871	L-Histidine	-0.8285714285714285	0.058333333333333334
103627746	L-Histidine	-0.8857142857142858	0.03333333333333333
100277865	L-Histidine	-0.9428571428571428	0.016666666666666666
100193136	L-Histidine	-0.753702346348183	0.08352328137325972
118474113	L-Histidine	0.13093073414159542	0.8047261622231062
109621226	L-Histidine	0.7714285714285715	0.10277777777777777
100281897	L-Histidine	-1	0.002777777777777778
100283314	L-Histidine	-0.6571428571428571	0.175
100383025	L-Histidine	-0.753702346348183	0.08352328137325972
103627498	L-Histidine	-0.5428571428571428	0.2972222222222222
103631809	L-Histidine	-0.753702346348183	0.08352328137325972
100280851	L-Histidine	-0.9428571428571428	0.016666666666666666
103627438	L-Histidine	-0.6	0.24166666666666667
542723	Coformycin;	-0.6	0.24166666666666667
103635404	Coformycin;	0.7714285714285715	0.10277777777777777
103647110	Coformycin;	-0.8857142857142858	0.03333333333333333
100272507	Coformycin;	-0.7589709258986455	0.0801412280583236
103632803	Coformycin;	0.7714285714285715	0.10277777777777777
118474987	Coformycin;	0.7714285714285715	0.10277777777777777
109940988	Coformycin;	0.6	0.24166666666666667
111590550	Coformycin;	0.9428571428571428	0.016666666666666666
100384791	Coformycin;	0.7142857142857143	0.1361111111111111
100281180	Coformycin;	0.9428571428571428	0.016666666666666666
100274036	Coformycin;	0.8857142857142858	0.03333333333333333
100279230	Coformycin;	-0.6667366910003156	0.14808979944035283
100382104	Coformycin;	0.7142857142857143	0.1361111111111111
109942364	Coformycin;	-0.6546536707079772	0.1583024233754577
542299	Coformycin;	0.6	0.24166666666666667
103654425	Coformycin;	0.6571428571428571	0.175
100272531	Coformycin;	0.7714285714285715	0.10277777777777777
103644191	Coformycin;	0.7142857142857143	0.1361111111111111
100275451	Coformycin;	-0.7142857142857143	0.1361111111111111
103631700	Coformycin;	0.7714285714285715	0.10277777777777777
100276153	Coformycin;	0.7714285714285715	0.10277777777777777
103632874	Coformycin;	-0.6571428571428571	0.175
100281860	Coformycin;	0.7714285714285715	0.10277777777777777
103630419	Coformycin;	0.7142857142857143	0.1361111111111111
100283592	Coformycin;	0.7142857142857143	0.1361111111111111
100193234	Coformycin;	0.5428571428571428	0.2972222222222222
100193331	Coformycin;	0.31428571428571433	0.5638888888888889
103625838	Coformycin;	0.37142857142857144	0.49722222222222223
100381406	Coformycin;	0.8857142857142858	0.03333333333333333
541694	Coformycin;	0.7714285714285715	0.10277777777777777
103636527	Coformycin;	0.7714285714285715	0.10277777777777777
100274777	Coformycin;	-0.7714285714285715	0.10277777777777777
100281688	Coformycin;	0.9428571428571428	0.016666666666666666
100501780	Coformycin;	0.5428571428571428	0.2972222222222222
103651026	Coformycin;	-0.8857142857142858	0.03333333333333333
103649651	Coformycin;	0.7589709258986455	0.08014122805832376
109939243	Coformycin;	0.6	0.24166666666666667
100192558	Coformycin;	0.6571428571428571	0.175
100279924	Coformycin;	0.7714285714285715	0.10277777777777777
100217012	Coformycin;	-0.6571428571428571	0.175
100501815	Coformycin;	0.7714285714285715	0.10277777777777777
100272302	Coformycin;	0.6	0.24166666666666667
100272949	Coformycin;	0.028988551782622423	0.9565293523898404
103630247	Coformycin;	0.7142857142857143	0.1361111111111111
100280263	Coformycin;	0.5428571428571428	0.2972222222222222
100384839	Coformycin;	0.753702346348183	0.0835232813732598
100286356	Coformycin;	0.7142857142857143	0.1361111111111111
732839	Coformycin;	0.7714285714285715	0.10277777777777777
100501638	Coformycin;	0.6571428571428571	0.175
100280929	Coformycin;	0.7142857142857143	0.1361111111111111
100285097	Coformycin;	0.6	0.24166666666666667
100272903	Coformycin;	0.5428571428571428	0.2972222222222222
100191533	Coformycin;	0.6	0.24166666666666667
103640490	Coformycin;	-0.6571428571428571	0.175
100383982	Coformycin;	0.7714285714285715	0.10277777777777777
103652871	Coformycin;	-0.7714285714285715	0.10277777777777777
100275439	Coformycin;	0.5428571428571428	0.2972222222222222
100275412	Coformycin;	0.2571428571428572	0.6583333333333333
542401	Coformycin;	0.5428571428571428	0.2972222222222222
100284829	Coformycin;	0.7714285714285715	0.10277777777777777
103638885	Coformycin;	0.6571428571428571	0.175
100274481	Coformycin;	0.7714285714285715	0.10277777777777777
100383329	Coformycin;	0.8857142857142858	0.03333333333333333
100274394	Coformycin;	0.31428571428571433	0.5638888888888889
103630640	Coformycin;	0.7714285714285715	0.10277777777777777
103627642	Coformycin;	0.9428571428571428	0.016666666666666666
103642022	Coformycin;	0.28988551782622424	0.5773517870348748
100192753	Coformycin;	0.7142857142857143	0.1361111111111111
100192891	Coformycin;	-0.9428571428571428	0.016666666666666666
100283098	Coformycin;	0.6	0.24166666666666667
542177	Coformycin;	0.7714285714285715	0.10277777777777777
100276824	Coformycin;	-0.7714285714285715	0.10277777777777777
100283011	Coformycin;	-0.7714285714285715	0.10277777777777777
107275243	Coformycin;	-0.6	0.24166666666666667
541730	Coformycin;	0.6	0.24166666666666667
103652912	Coformycin;	0.5428571428571428	0.2972222222222222
100285494	Coformycin;	0.6	0.24166666666666667
100281437	Coformycin;	0.8857142857142858	0.03333333333333333
100281599	Coformycin;	-0.6	0.24166666666666667
100502408	Coformycin;	0.6	0.24166666666666667
118472911	Coformycin;	0.9428571428571428	0.016666666666666666
100280419	Coformycin;	0.6571428571428571	0.175
100281346	Coformycin;	0.8857142857142858	0.03333333333333333
103626973	Coformycin;	0.7714285714285715	0.10277777777777777
100275151	Coformycin;	0.19999999999999998	0.7138888888888889
100281319	Coformycin;	0.6571428571428571	0.175
542695	Coformycin;	0.6571428571428571	0.175
100284943	Coformycin;	-0.6571428571428571	0.175
103641355	Coformycin;	0.6571428571428571	0.175
100382491	Coformycin;	0.7714285714285715	0.10277777777777777
113664105	Coformycin;	0.7714285714285715	0.10277777777777777
103648311	Coformycin;	-0.8285714285714285	0.058333333333333334
100383525	Coformycin;	0.7714285714285715	0.10277777777777777
100275216	Coformycin;	0.8857142857142858	0.03333333333333333
100284998	Coformycin;	0.6571428571428571	0.175
100217274	Coformycin;	0.6	0.24166666666666667
103626381	Coformycin;	-0.6571428571428571	0.175
103633075	Coformycin;	-0.7714285714285715	0.10277777777777777
103642284	Coformycin;	0.6	0.24166666666666667
100383097	Coformycin;	0.7714285714285715	0.10277777777777777
100217165	Coformycin;	0.7142857142857143	0.1361111111111111
100281284	Coformycin;	0.7714285714285715	0.10277777777777777
100193182	Coformycin;	0.7714285714285715	0.10277777777777777
100274473	Coformycin;	0.7714285714285715	0.10277777777777777
100281424	Coformycin;	0.8857142857142858	0.03333333333333333
100502336	Coformycin;	-0.6571428571428571	0.175
100037803	Coformycin;	0.7714285714285715	0.10277777777777777
100281764	Coformycin;	0.7714285714285715	0.10277777777777777
103626019	Coformycin;	0.7142857142857143	0.1361111111111111
100281373	Coformycin;	0.7714285714285715	0.10277777777777777
103629010	Coformycin;	0.5428571428571428	0.2972222222222222
103641936	Coformycin;	0.5428571428571428	0.2972222222222222
100281042	Coformycin;	0.7142857142857143	0.1361111111111111
100274597	Coformycin;	0.7714285714285715	0.10277777777777777
103636463	Coformycin;	0.7142857142857143	0.1361111111111111
103646542	Coformycin;	0.37142857142857144	0.49722222222222223
103643332	Coformycin;	0.7714285714285715	0.10277777777777777
100272958	Coformycin;	0.7714285714285715	0.10277777777777777
542576	Coformycin;	-0.7714285714285715	0.10277777777777777
541814	Coformycin;	0.6571428571428571	0.175
732716	Coformycin;	0.6	0.24166666666666667
100274767	Coformycin;	0.8285714285714285	0.058333333333333334
100280824	Coformycin;	0.37142857142857144	0.49722222222222223
541733	Coformycin;	0.6	0.24166666666666667
103638604	Coformycin;	0.8285714285714285	0.058333333333333334
542378	Coformycin;	0.6571428571428571	0.175
100273979	Coformycin;	0.6571428571428571	0.175
103634152	Coformycin;	0.8285714285714285	0.058333333333333334
100194255	Coformycin;	0.6571428571428571	0.175
100273648	Coformycin;	-0.7142857142857143	0.1361111111111111
100502471	Coformycin;	0.6	0.24166666666666667
100282827	Coformycin;	0.7714285714285715	0.10277777777777777
100192559	Coformycin;	-0.7714285714285715	0.10277777777777777
100272836	Coformycin;	0.6571428571428571	0.175
103630738	Coformycin;	0.6571428571428571	0.175
100272269	Coformycin;	0.6	0.24166666666666667
100280488	Coformycin;	0.6	0.24166666666666667
100282276	Coformycin;	0.6377481392176934	0.17307111024125968
100126898	Coformycin;	-0.8116794499134278	0.0498575851013405
100279092	Coformycin;	0.5428571428571428	0.2972222222222222
103627316	Coformycin;	0.6571428571428571	0.175
100279830	Coformycin;	0.753702346348183	0.0835232813732598
103632960	Coformycin;	0.6	0.24166666666666667
103654324	Coformycin;	0.5428571428571428	0.2972222222222222
100382599	Coformycin;	0.6	0.24166666666666667
100217133	Coformycin;	0.37142857142857144	0.49722222222222223
100272870	Coformycin;	0.6571428571428571	0.175
103633099	Coformycin;	0.6	0.24166666666666667
103650125	Coformycin;	0.7714285714285715	0.10277777777777777
103627233	Coformycin;	0.6	0.24166666666666667
100284713	Coformycin;	0.6	0.24166666666666667
103639183	Coformycin;	-0.6	0.24166666666666667
100274623	Coformycin;	0.8857142857142858	0.03333333333333333
542725	Coformycin;	-0.6	0.24166666666666667
100283735	Coformycin;	0.7142857142857143	0.1361111111111111
100381709	Coformycin;	-0.8285714285714285	0.058333333333333334
100272795	Coformycin;	0.6	0.24166666666666667
103633127	Coformycin;	0.6	0.24166666666666667
542670	Coformycin;	0.7142857142857143	0.1361111111111111
100284575	Coformycin;	0.6377481392176934	0.17307111024125968
100193008	Coformycin;	0.6	0.24166666666666667
103635822	Coformycin;	0.6	0.24166666666666667
103640866	Coformycin;	0.6571428571428571	0.175
100278004	Coformycin;	0.7142857142857143	0.1361111111111111
103649730	Coformycin;	0.7714285714285715	0.10277777777777777
100274484	Coformycin;	-0.8116794499134278	0.0498575851013405
100193060	Coformycin;	0.6	0.24166666666666667
100382488	Coformycin;	0.2571428571428572	0.6583333333333333
100282086	Coformycin;	0.7714285714285715	0.10277777777777777
100501482	Coformycin;	0.7714285714285715	0.10277777777777777
103638587	Coformycin;	0.6571428571428571	0.175
100280431	Coformycin;	0.6571428571428571	0.175
103633249	Coformycin;	0.37142857142857144	0.49722222222222223
100274216	Coformycin;	0.5428571428571428	0.2972222222222222
103637950	Coformycin;	-0.6571428571428571	0.175
103653893	Coformycin;	-0.8285714285714285	0.058333333333333334
100381673	Coformycin;	0.6571428571428571	0.175
100278091	Coformycin;	0.7142857142857143	0.1361111111111111
103639611	Coformycin;	0.6	0.24166666666666667
103645931	Coformycin;	0.8285714285714285	0.058333333333333334
100281595	Coformycin;	-0.6571428571428571	0.175
100273620	Coformycin;	0.7142857142857143	0.1361111111111111
100273875	Coformycin;	0.7061878636037996	0.11680660694745566
100502161	Coformycin;	0.7142857142857143	0.1361111111111111
100280788	Coformycin;	0.9428571428571428	0.016666666666666666
100275492	Coformycin;	0.5428571428571428	0.2972222222222222
103642052	Coformycin;	-0.7714285714285715	0.10277777777777777
100381763	Coformycin;	0.7714285714285715	0.10277777777777777
100272673	Coformycin;	-0.7714285714285715	0.10277777777777777
100277715	Coformycin;	0.6	0.24166666666666667
118476279	Coformycin;	-0.6	0.24166666666666667
100384430	Coformycin;	0.8857142857142858	0.03333333333333333
100280571	Coformycin;	0.7142857142857143	0.1361111111111111
100501607	Coformycin;	0.6571428571428571	0.175
100193968	Coformycin;	-0.7142857142857143	0.1361111111111111
100192744	Coformycin;	-0.7714285714285715	0.10277777777777777
103640631	Coformycin;	0.7142857142857143	0.1361111111111111
100384320	Coformycin;	0.8285714285714285	0.058333333333333334
103647499	Coformycin;	0.6	0.24166666666666667
103629612	Coformycin;	0.7714285714285715	0.10277777777777777
100276383	Coformycin;	0.6571428571428571	0.175
100272761	Coformycin;	0.8285714285714285	0.058333333333333334
103644190	Coformycin;	0.7142857142857143	0.1361111111111111
100277693	Coformycin;	0.6	0.24166666666666667
100273332	Coformycin;	0.7714285714285715	0.10277777777777777
100285804	Coformycin;	0.5428571428571428	0.2972222222222222
100281705	Coformycin;	0.7142857142857143	0.1361111111111111
100285726	Coformycin;	0.6	0.24166666666666667
542293	Coformycin;	-0.7714285714285715	0.10277777777777777
103627668	Coformycin;	-0.6	0.24166666666666667
100502296	Coformycin;	0.37142857142857144	0.49722222222222223
103654668	Coformycin;	-0.8857142857142858	0.03333333333333333
100285936	Coformycin;	0.7589709258986455	0.08014122805832376
100280638	Coformycin;	0.6571428571428571	0.175
100282829	Coformycin;	0.7589709258986455	0.08014122805832376
100274322	Coformycin;	0.7714285714285715	0.10277777777777777
109939245	Coformycin;	0.6	0.24166666666666667
100282216	Coformycin;	-0.6	0.24166666666666667
100284971	Coformycin;	-0.6571428571428571	0.175
100193480	Coformycin;	0.7142857142857143	0.1361111111111111
100501424	Coformycin;	-0.7714285714285715	0.10277777777777777
100279973	Coformycin;	0.6	0.24166666666666667
103636298	Coformycin;	0.8857142857142858	0.03333333333333333
100217298	Coformycin;	1	0.002777777777777778
100383403	Coformycin;	0.7142857142857143	0.1361111111111111
100272651	Coformycin;	0.7142857142857143	0.1361111111111111
103636333	Coformycin;	0.7142857142857143	0.1361111111111111
100283646	Coformycin;	0.9428571428571428	0.016666666666666666
103640580	Coformycin;	-0.6571428571428571	0.175
100281616	Coformycin;	0.6	0.24166666666666667
100282417	Coformycin;	-0.6	0.24166666666666667
778428	Coformycin;	0.5428571428571428	0.2972222222222222
732815	Coformycin;	0.8857142857142858	0.03333333333333333
100101513	Coformycin;	0.6	0.24166666666666667
100279229	Coformycin;	1	0.002777777777777778
100384463	Coformycin;	0.8285714285714285	0.058333333333333334
100285556	Coformycin;	0.7142857142857143	0.1361111111111111
100192049	Coformycin;	0.9428571428571428	0.016666666666666666
103631817	Coformycin;	0.6377481392176934	0.17307111024125968
100281771	Coformycin;	0.42857142857142855	0.41944444444444445
103641342	Coformycin;	0.7142857142857143	0.1361111111111111
541881	Coformycin;	0.7714285714285715	0.10277777777777777
542714	Coformycin;	-0.6571428571428571	0.175
103640657	Coformycin;	-0.7714285714285715	0.10277777777777777
100273092	Coformycin;	0.8857142857142858	0.03333333333333333
100277656	Coformycin;	0.7142857142857143	0.1361111111111111
100502483	Coformycin;	0.7714285714285715	0.10277777777777777
100283001	Coformycin;	-0.6	0.24166666666666667
100384000	Coformycin;	0.6571428571428571	0.175
100277728	Coformycin;	0.9428571428571428	0.016666666666666666
100281927	Coformycin;	0.7142857142857143	0.1361111111111111
100274542	Coformycin;	0.7714285714285715	0.10277777777777777
100285871	Coformycin;	0.8857142857142858	0.03333333333333333
103627746	Coformycin;	0.8285714285714285	0.058333333333333334
100277865	Coformycin;	0.6	0.24166666666666667
100193136	Coformycin;	0.4058397249567139	0.42466250756136453
118474113	Coformycin;	-0.3927922024247863	0.4411128091213039
109621226	Coformycin;	-0.6	0.24166666666666667
100281897	Coformycin;	0.7142857142857143	0.1361111111111111
100283314	Coformycin;	0.8857142857142858	0.03333333333333333
100383025	Coformycin;	0.6377481392176934	0.17307111024125968
103627498	Coformycin;	0.8285714285714285	0.058333333333333334
103631809	Coformycin;	0.898645105261295	0.014888622005580361
100280851	Coformycin;	0.7714285714285715	0.10277777777777777
103627438	Coformycin;	0.9428571428571428	0.016666666666666666
542723	9,10-dibromo-stearic acid	0.7714285714285715	0.10277777777777777
103635404	9,10-dibromo-stearic acid	-0.7714285714285715	0.10277777777777777
103647110	9,10-dibromo-stearic acid	0.5428571428571428	0.2972222222222222
100272507	9,10-dibromo-stearic acid	0.9411239481143203	0.005097540564861457
103632803	9,10-dibromo-stearic acid	-0.6	0.24166666666666667
118474987	9,10-dibromo-stearic acid	-0.7714285714285715	0.10277777777777777
109940988	9,10-dibromo-stearic acid	-0.7714285714285715	0.10277777777777777
111590550	9,10-dibromo-stearic acid	-0.6	0.24166666666666667
100384791	9,10-dibromo-stearic acid	-0.7142857142857143	0.1361111111111111
100281180	9,10-dibromo-stearic acid	-0.7714285714285715	0.10277777777777777
100274036	9,10-dibromo-stearic acid	-0.5428571428571428	0.2972222222222222
100279230	9,10-dibromo-stearic acid	0.9276336570439175	0.0076658441874731574
100382104	9,10-dibromo-stearic acid	-0.8857142857142858	0.03333333333333333
109942364	9,10-dibromo-stearic acid	0.3927922024247863	0.4411128091213042
542299	9,10-dibromo-stearic acid	-0.9428571428571428	0.016666666666666666
103654425	9,10-dibromo-stearic acid	-0.6571428571428571	0.175
100272531	9,10-dibromo-stearic acid	-0.6	0.24166666666666667
103644191	9,10-dibromo-stearic acid	-0.8857142857142858	0.03333333333333333
100275451	9,10-dibromo-stearic acid	0.8857142857142858	0.03333333333333333
103631700	9,10-dibromo-stearic acid	-0.6	0.24166666666666667
100276153	9,10-dibromo-stearic acid	-0.6	0.24166666666666667
103632874	9,10-dibromo-stearic acid	0.8285714285714285	0.058333333333333334
100281860	9,10-dibromo-stearic acid	-0.6	0.24166666666666667
103630419	9,10-dibromo-stearic acid	-0.7142857142857143	0.1361111111111111
100283592	9,10-dibromo-stearic acid	-0.7142857142857143	0.1361111111111111
100193234	9,10-dibromo-stearic acid	-0.8857142857142858	0.03333333333333333
100193331	9,10-dibromo-stearic acid	-0.5428571428571428	0.2972222222222222
103625838	9,10-dibromo-stearic acid	-0.8285714285714285	0.058333333333333334
100381406	9,10-dibromo-stearic acid	-0.7142857142857143	0.1361111111111111
541694	9,10-dibromo-stearic acid	-0.7714285714285715	0.10277777777777777
103636527	9,10-dibromo-stearic acid	-0.6	0.24166666666666667
100274777	9,10-dibromo-stearic acid	0.7714285714285715	0.10277777777777777
100281688	9,10-dibromo-stearic acid	-0.6	0.24166666666666667
100501780	9,10-dibromo-stearic acid	-0.8857142857142858	0.03333333333333333
103651026	9,10-dibromo-stearic acid	0.5428571428571428	0.2972222222222222
103649651	9,10-dibromo-stearic acid	-0.7589709258986455	0.0801412280583236
109939243	9,10-dibromo-stearic acid	-0.7714285714285715	0.10277777777777777
100192558	9,10-dibromo-stearic acid	-0.8285714285714285	0.058333333333333334
100279924	9,10-dibromo-stearic acid	-0.6	0.24166666666666667
100217012	9,10-dibromo-stearic acid	0.8285714285714285	0.058333333333333334
100501815	9,10-dibromo-stearic acid	-0.7714285714285715	0.10277777777777777
100272302	9,10-dibromo-stearic acid	-0.7714285714285715	0.10277777777777777
100272949	9,10-dibromo-stearic acid	-0.3188740696088467	0.5379005604702051
103630247	9,10-dibromo-stearic acid	-0.8857142857142858	0.03333333333333333
100280263	9,10-dibromo-stearic acid	-0.8857142857142858	0.03333333333333333
100384839	9,10-dibromo-stearic acid	-0.8406680016960502	0.036057572845159334
100286356	9,10-dibromo-stearic acid	-0.7142857142857143	0.1361111111111111
732839	9,10-dibromo-stearic acid	-0.6	0.24166666666666667
100501638	9,10-dibromo-stearic acid	-0.6571428571428571	0.175
100280929	9,10-dibromo-stearic acid	-0.7142857142857143	0.1361111111111111
100285097	9,10-dibromo-stearic acid	-0.9428571428571428	0.016666666666666666
100272903	9,10-dibromo-stearic acid	-0.8857142857142858	0.03333333333333333
100191533	9,10-dibromo-stearic acid	-0.7714285714285715	0.10277777777777777
103640490	9,10-dibromo-stearic acid	0.8285714285714285	0.058333333333333334
100383982	9,10-dibromo-stearic acid	-0.7714285714285715	0.10277777777777777
103652871	9,10-dibromo-stearic acid	0.7714285714285715	0.10277777777777777
100275439	9,10-dibromo-stearic acid	-0.8857142857142858	0.03333333333333333
100275412	9,10-dibromo-stearic acid	-0.7142857142857143	0.1361111111111111
542401	9,10-dibromo-stearic acid	-0.8857142857142858	0.03333333333333333
100284829	9,10-dibromo-stearic acid	-0.6	0.24166666666666667
103638885	9,10-dibromo-stearic acid	-0.6571428571428571	0.175
100274481	9,10-dibromo-stearic acid	-0.7714285714285715	0.10277777777777777
100383329	9,10-dibromo-stearic acid	-0.7142857142857143	0.1361111111111111
100274394	9,10-dibromo-stearic acid	-0.5428571428571428	0.2972222222222222
103630640	9,10-dibromo-stearic acid	-0.7714285714285715	0.10277777777777777
103627642	9,10-dibromo-stearic acid	-0.6	0.24166666666666667
103642022	9,10-dibromo-stearic acid	-0.6667366910003156	0.14808979944035283
100192753	9,10-dibromo-stearic acid	-0.7142857142857143	0.1361111111111111
100192891	9,10-dibromo-stearic acid	0.6	0.24166666666666667
100283098	9,10-dibromo-stearic acid	-0.9428571428571428	0.016666666666666666
542177	9,10-dibromo-stearic acid	-0.7714285714285715	0.10277777777777777
100276824	9,10-dibromo-stearic acid	0.6	0.24166666666666667
100283011	9,10-dibromo-stearic acid	0.7714285714285715	0.10277777777777777
107275243	9,10-dibromo-stearic acid	0.9428571428571428	0.016666666666666666
541730	9,10-dibromo-stearic acid	-0.7714285714285715	0.10277777777777777
103652912	9,10-dibromo-stearic acid	-0.8857142857142858	0.03333333333333333
100285494	9,10-dibromo-stearic acid	-0.9428571428571428	0.016666666666666666
100281437	9,10-dibromo-stearic acid	-0.5428571428571428	0.2972222222222222
100281599	9,10-dibromo-stearic acid	0.9428571428571428	0.016666666666666666
100502408	9,10-dibromo-stearic acid	-0.7714285714285715	0.10277777777777777
118472911	9,10-dibromo-stearic acid	-0.6	0.24166666666666667
100280419	9,10-dibromo-stearic acid	-0.6571428571428571	0.175
100281346	9,10-dibromo-stearic acid	-0.5428571428571428	0.2972222222222222
103626973	9,10-dibromo-stearic acid	-0.7714285714285715	0.10277777777777777
100275151	9,10-dibromo-stearic acid	-0.2571428571428572	0.6583333333333333
100281319	9,10-dibromo-stearic acid	-0.6571428571428571	0.175
542695	9,10-dibromo-stearic acid	-0.6571428571428571	0.175
100284943	9,10-dibromo-stearic acid	0.8285714285714285	0.058333333333333334
103641355	9,10-dibromo-stearic acid	-0.8285714285714285	0.058333333333333334
100382491	9,10-dibromo-stearic acid	-0.6	0.24166666666666667
113664105	9,10-dibromo-stearic acid	-0.6	0.24166666666666667
103648311	9,10-dibromo-stearic acid	0.8285714285714285	0.058333333333333334
100383525	9,10-dibromo-stearic acid	-0.7714285714285715	0.10277777777777777
100275216	9,10-dibromo-stearic acid	-0.31428571428571433	0.5638888888888889
100284998	9,10-dibromo-stearic acid	-1	0.002777777777777778
100217274	9,10-dibromo-stearic acid	-0.7714285714285715	0.10277777777777777
103626381	9,10-dibromo-stearic acid	0.8285714285714285	0.058333333333333334
103633075	9,10-dibromo-stearic acid	0.7714285714285715	0.10277777777777777
103642284	9,10-dibromo-stearic acid	-0.7714285714285715	0.10277777777777777
100383097	9,10-dibromo-stearic acid	-0.7714285714285715	0.10277777777777777
100217165	9,10-dibromo-stearic acid	-0.8857142857142858	0.03333333333333333
100281284	9,10-dibromo-stearic acid	-0.7714285714285715	0.10277777777777777
100193182	9,10-dibromo-stearic acid	-0.6	0.24166666666666667
100274473	9,10-dibromo-stearic acid	-0.7714285714285715	0.10277777777777777
100281424	9,10-dibromo-stearic acid	-0.7142857142857143	0.1361111111111111
100502336	9,10-dibromo-stearic acid	0.6571428571428571	0.175
100037803	9,10-dibromo-stearic acid	-0.7714285714285715	0.10277777777777777
100281764	9,10-dibromo-stearic acid	-0.6	0.24166666666666667
103626019	9,10-dibromo-stearic acid	-0.7142857142857143	0.1361111111111111
100281373	9,10-dibromo-stearic acid	-0.7714285714285715	0.10277777777777777
103629010	9,10-dibromo-stearic acid	-0.8857142857142858	0.03333333333333333
103641936	9,10-dibromo-stearic acid	-0.8857142857142858	0.03333333333333333
100281042	9,10-dibromo-stearic acid	-0.8857142857142858	0.03333333333333333
100274597	9,10-dibromo-stearic acid	-0.6	0.24166666666666667
103636463	9,10-dibromo-stearic acid	-0.7142857142857143	0.1361111111111111
103646542	9,10-dibromo-stearic acid	-0.8285714285714285	0.058333333333333334
103643332	9,10-dibromo-stearic acid	-0.9428571428571428	0.016666666666666666
100272958	9,10-dibromo-stearic acid	-0.6	0.24166666666666667
542576	9,10-dibromo-stearic acid	0.7714285714285715	0.10277777777777777
541814	9,10-dibromo-stearic acid	-0.6571428571428571	0.175
732716	9,10-dibromo-stearic acid	-0.7714285714285715	0.10277777777777777
100274767	9,10-dibromo-stearic acid	-0.6571428571428571	0.175
100280824	9,10-dibromo-stearic acid	-0.8285714285714285	0.058333333333333334
541733	9,10-dibromo-stearic acid	-0.7714285714285715	0.10277777777777777
103638604	9,10-dibromo-stearic acid	-0.6571428571428571	0.175
542378	9,10-dibromo-stearic acid	-0.8285714285714285	0.058333333333333334
100273979	9,10-dibromo-stearic acid	-0.8285714285714285	0.058333333333333334
103634152	9,10-dibromo-stearic acid	-0.6571428571428571	0.175
100194255	9,10-dibromo-stearic acid	-0.8285714285714285	0.058333333333333334
100273648	9,10-dibromo-stearic acid	0.7142857142857143	0.1361111111111111
100502471	9,10-dibromo-stearic acid	-0.7714285714285715	0.10277777777777777
100282827	9,10-dibromo-stearic acid	-0.7714285714285715	0.10277777777777777
100192559	9,10-dibromo-stearic acid	0.7714285714285715	0.10277777777777777
100272836	9,10-dibromo-stearic acid	-0.6571428571428571	0.175
103630738	9,10-dibromo-stearic acid	-0.6571428571428571	0.175
100272269	9,10-dibromo-stearic acid	-0.9428571428571428	0.016666666666666666
100280488	9,10-dibromo-stearic acid	-0.5428571428571428	0.2972222222222222
100282276	9,10-dibromo-stearic acid	-0.898645105261295	0.014888622005580394
100126898	9,10-dibromo-stearic acid	0.6377481392176934	0.17307111024125968
100279092	9,10-dibromo-stearic acid	-0.4857142857142857	0.35555555555555557
103627316	9,10-dibromo-stearic acid	-0.6571428571428571	0.175
100279830	9,10-dibromo-stearic acid	-0.8406680016960502	0.036057572845159334
103632960	9,10-dibromo-stearic acid	-0.7714285714285715	0.10277777777777777
103654324	9,10-dibromo-stearic acid	-0.8857142857142858	0.03333333333333333
100382599	9,10-dibromo-stearic acid	-0.9428571428571428	0.016666666666666666
100217133	9,10-dibromo-stearic acid	-0.8285714285714285	0.058333333333333334
100272870	9,10-dibromo-stearic acid	-0.8285714285714285	0.058333333333333334
103633099	9,10-dibromo-stearic acid	-0.7714285714285715	0.10277777777777777
103650125	9,10-dibromo-stearic acid	-0.7714285714285715	0.10277777777777777
103627233	9,10-dibromo-stearic acid	-0.9428571428571428	0.016666666666666666
100284713	9,10-dibromo-stearic acid	-0.9428571428571428	0.016666666666666666
103639183	9,10-dibromo-stearic acid	0.9428571428571428	0.016666666666666666
100274623	9,10-dibromo-stearic acid	-0.5428571428571428	0.2972222222222222
542725	9,10-dibromo-stearic acid	0.7714285714285715	0.10277777777777777
100283735	9,10-dibromo-stearic acid	-0.8857142857142858	0.03333333333333333
100381709	9,10-dibromo-stearic acid	0.6571428571428571	0.175
100272795	9,10-dibromo-stearic acid	-0.9428571428571428	0.016666666666666666
103633127	9,10-dibromo-stearic acid	-0.9428571428571428	0.016666666666666666
542670	9,10-dibromo-stearic acid	-0.8857142857142858	0.03333333333333333
100284575	9,10-dibromo-stearic acid	-0.9856107606091623	3.0908566784967537e-4
100193008	9,10-dibromo-stearic acid	-0.7714285714285715	0.10277777777777777
103635822	9,10-dibromo-stearic acid	-0.7714285714285715	0.10277777777777777
103640866	9,10-dibromo-stearic acid	-0.8285714285714285	0.058333333333333334
100278004	9,10-dibromo-stearic acid	-0.7142857142857143	0.1361111111111111
103649730	9,10-dibromo-stearic acid	-0.7714285714285715	0.10277777777777777
100274484	9,10-dibromo-stearic acid	0.8116794499134278	0.04985758510134043
100193060	9,10-dibromo-stearic acid	-0.9428571428571428	0.016666666666666666
100382488	9,10-dibromo-stearic acid	-0.7142857142857143	0.1361111111111111
100282086	9,10-dibromo-stearic acid	-0.6	0.24166666666666667
100501482	9,10-dibromo-stearic acid	-0.7714285714285715	0.10277777777777777
103638587	9,10-dibromo-stearic acid	-0.6571428571428571	0.175
100280431	9,10-dibromo-stearic acid	-0.6571428571428571	0.175
103633249	9,10-dibromo-stearic acid	-0.8285714285714285	0.058333333333333334
100274216	9,10-dibromo-stearic acid	-0.8857142857142858	0.03333333333333333
103637950	9,10-dibromo-stearic acid	0.8285714285714285	0.058333333333333334
103653893	9,10-dibromo-stearic acid	0.6571428571428571	0.175
100381673	9,10-dibromo-stearic acid	-0.6571428571428571	0.175
100278091	9,10-dibromo-stearic acid	-0.7142857142857143	0.1361111111111111
103639611	9,10-dibromo-stearic acid	-0.7714285714285715	0.10277777777777777
103645931	9,10-dibromo-stearic acid	-0.6571428571428571	0.175
100281595	9,10-dibromo-stearic acid	0.8285714285714285	0.058333333333333334
100273620	9,10-dibromo-stearic acid	-0.7142857142857143	0.1361111111111111
100273875	9,10-dibromo-stearic acid	-0.9710083124552245	0.0012485929031976755
100502161	9,10-dibromo-stearic acid	-0.7142857142857143	0.1361111111111111
100280788	9,10-dibromo-stearic acid	-0.6	0.24166666666666667
100275492	9,10-dibromo-stearic acid	-0.8857142857142858	0.03333333333333333
103642052	9,10-dibromo-stearic acid	0.7714285714285715	0.10277777777777777
100381763	9,10-dibromo-stearic acid	-0.7714285714285715	0.10277777777777777
100272673	9,10-dibromo-stearic acid	0.7714285714285715	0.10277777777777777
100277715	9,10-dibromo-stearic acid	-0.7714285714285715	0.10277777777777777
118476279	9,10-dibromo-stearic acid	0.9428571428571428	0.016666666666666666
100384430	9,10-dibromo-stearic acid	-0.7142857142857143	0.1361111111111111
100280571	9,10-dibromo-stearic acid	-0.8857142857142858	0.03333333333333333
100501607	9,10-dibromo-stearic acid	-0.6571428571428571	0.175
100193968	9,10-dibromo-stearic acid	0.7142857142857143	0.1361111111111111
100192744	9,10-dibromo-stearic acid	0.9428571428571428	0.016666666666666666
103640631	9,10-dibromo-stearic acid	-0.7142857142857143	0.1361111111111111
100384320	9,10-dibromo-stearic acid	-0.6571428571428571	0.175
103647499	9,10-dibromo-stearic acid	-0.9428571428571428	0.016666666666666666
103629612	9,10-dibromo-stearic acid	-0.7714285714285715	0.10277777777777777
100276383	9,10-dibromo-stearic acid	-0.6571428571428571	0.175
100272761	9,10-dibromo-stearic acid	-0.6571428571428571	0.175
103644190	9,10-dibromo-stearic acid	-0.7142857142857143	0.1361111111111111
100277693	9,10-dibromo-stearic acid	-0.7714285714285715	0.10277777777777777
100273332	9,10-dibromo-stearic acid	-0.7714285714285715	0.10277777777777777
100285804	9,10-dibromo-stearic acid	-0.4857142857142857	0.35555555555555557
100281705	9,10-dibromo-stearic acid	-0.7142857142857143	0.1361111111111111
100285726	9,10-dibromo-stearic acid	-0.9428571428571428	0.016666666666666666
542293	9,10-dibromo-stearic acid	0.6	0.24166666666666667
103627668	9,10-dibromo-stearic acid	0.9428571428571428	0.016666666666666666
100502296	9,10-dibromo-stearic acid	-0.4857142857142857	0.35555555555555557
103654668	9,10-dibromo-stearic acid	0.5428571428571428	0.2972222222222222
100285936	9,10-dibromo-stearic acid	-0.9411239481143203	0.005097540564861416
100280638	9,10-dibromo-stearic acid	-0.6571428571428571	0.175
100282829	9,10-dibromo-stearic acid	-0.7589709258986455	0.0801412280583236
100274322	9,10-dibromo-stearic acid	-0.7714285714285715	0.10277777777777777
109939245	9,10-dibromo-stearic acid	-0.7714285714285715	0.10277777777777777
100282216	9,10-dibromo-stearic acid	0.7714285714285715	0.10277777777777777
100284971	9,10-dibromo-stearic acid	0.8285714285714285	0.058333333333333334
100193480	9,10-dibromo-stearic acid	-0.8857142857142858	0.03333333333333333
100501424	9,10-dibromo-stearic acid	0.6	0.24166666666666667
100279973	9,10-dibromo-stearic acid	-0.7714285714285715	0.10277777777777777
103636298	9,10-dibromo-stearic acid	-0.5428571428571428	0.2972222222222222
100217298	9,10-dibromo-stearic acid	-0.6571428571428571	0.175
100383403	9,10-dibromo-stearic acid	-0.7142857142857143	0.1361111111111111
100272651	9,10-dibromo-stearic acid	-0.8857142857142858	0.03333333333333333
103636333	9,10-dibromo-stearic acid	-0.7142857142857143	0.1361111111111111
100283646	9,10-dibromo-stearic acid	-0.6	0.24166666666666667
103640580	9,10-dibromo-stearic acid	0.6571428571428571	0.175
100281616	9,10-dibromo-stearic acid	-0.7714285714285715	0.10277777777777777
100282417	9,10-dibromo-stearic acid	0.9428571428571428	0.016666666666666666
778428	9,10-dibromo-stearic acid	-0.8857142857142858	0.03333333333333333
732815	9,10-dibromo-stearic acid	-0.5428571428571428	0.2972222222222222
100101513	9,10-dibromo-stearic acid	-0.7714285714285715	0.10277777777777777
100279229	9,10-dibromo-stearic acid	-0.6571428571428571	0.175
100384463	9,10-dibromo-stearic acid	-0.6571428571428571	0.175
100285556	9,10-dibromo-stearic acid	-0.8857142857142858	0.03333333333333333
100192049	9,10-dibromo-stearic acid	-0.6	0.24166666666666667
103631817	9,10-dibromo-stearic acid	-0.898645105261295	0.014888622005580394
100281771	9,10-dibromo-stearic acid	-0.7142857142857143	0.1361111111111111
103641342	9,10-dibromo-stearic acid	-0.7142857142857143	0.1361111111111111
541881	9,10-dibromo-stearic acid	-0.7714285714285715	0.10277777777777777
542714	9,10-dibromo-stearic acid	0.6571428571428571	0.175
103640657	9,10-dibromo-stearic acid	0.6	0.24166666666666667
100273092	9,10-dibromo-stearic acid	-0.5428571428571428	0.2972222222222222
100277656	9,10-dibromo-stearic acid	-0.7142857142857143	0.1361111111111111
100502483	9,10-dibromo-stearic acid	-0.7714285714285715	0.10277777777777777
100283001	9,10-dibromo-stearic acid	0.7714285714285715	0.10277777777777777
100384000	9,10-dibromo-stearic acid	-0.6571428571428571	0.175
100277728	9,10-dibromo-stearic acid	-0.7714285714285715	0.10277777777777777
100281927	9,10-dibromo-stearic acid	-0.7142857142857143	0.1361111111111111
100274542	9,10-dibromo-stearic acid	-0.7714285714285715	0.10277777777777777
100285871	9,10-dibromo-stearic acid	-0.8857142857142858	0.03333333333333333
103627746	9,10-dibromo-stearic acid	-0.6571428571428571	0.175
100277865	9,10-dibromo-stearic acid	-0.9428571428571428	0.016666666666666666
100193136	9,10-dibromo-stearic acid	-0.8116794499134278	0.0498575851013405
118474113	9,10-dibromo-stearic acid	0.13093073414159542	0.8047261622231062
109621226	9,10-dibromo-stearic acid	0.7714285714285715	0.10277777777777777
100281897	9,10-dibromo-stearic acid	-0.8857142857142858	0.03333333333333333
100283314	9,10-dibromo-stearic acid	-0.7142857142857143	0.1361111111111111
100383025	9,10-dibromo-stearic acid	-0.7247137945655605	0.10324280462370772
103627498	9,10-dibromo-stearic acid	-0.6571428571428571	0.175
103631809	9,10-dibromo-stearic acid	-0.8116794499134278	0.0498575851013405
100280851	9,10-dibromo-stearic acid	-0.7714285714285715	0.10277777777777777
103627438	9,10-dibromo-stearic acid	-0.6	0.24166666666666667
542723	Norneo sildenafil	0.8857142857142858	0.03333333333333333
103635404	Norneo sildenafil	-0.6571428571428571	0.175
103647110	Norneo sildenafil	0.6	0.24166666666666667
100272507	Norneo sildenafil	0.8804062740424287	0.02059873477492041
103632803	Norneo sildenafil	-0.6571428571428571	0.175
118474987	Norneo sildenafil	-0.7142857142857143	0.1361111111111111
109940988	Norneo sildenafil	-0.8857142857142858	0.03333333333333333
111590550	Norneo sildenafil	-0.5428571428571428	0.2972222222222222
100384791	Norneo sildenafil	-0.7714285714285715	0.10277777777777777
100281180	Norneo sildenafil	-0.7142857142857143	0.1361111111111111
100274036	Norneo sildenafil	-0.6	0.24166666666666667
100279230	Norneo sildenafil	0.9856107606091623	3.090856678496707e-4
100382104	Norneo sildenafil	-0.7714285714285715	0.10277777777777777
109942364	Norneo sildenafil	0.13093073414159542	0.8047261622231062
542299	Norneo sildenafil	-0.8857142857142858	0.03333333333333333
103654425	Norneo sildenafil	-0.7714285714285715	0.10277777777777777
100272531	Norneo sildenafil	-0.6571428571428571	0.175
103644191	Norneo sildenafil	-0.7714285714285715	0.10277777777777777
100275451	Norneo sildenafil	0.7714285714285715	0.10277777777777777
103631700	Norneo sildenafil	-0.6571428571428571	0.175
100276153	Norneo sildenafil	-0.6571428571428571	0.175
103632874	Norneo sildenafil	0.7714285714285715	0.10277777777777777
100281860	Norneo sildenafil	-0.6571428571428571	0.175
103630419	Norneo sildenafil	-0.7714285714285715	0.10277777777777777
100283592	Norneo sildenafil	-0.7714285714285715	0.10277777777777777
100193234	Norneo sildenafil	-0.9428571428571428	0.016666666666666666
100193331	Norneo sildenafil	-0.37142857142857144	0.49722222222222223
103625838	Norneo sildenafil	-0.7142857142857143	0.1361111111111111
100381406	Norneo sildenafil	-0.6	0.24166666666666667
541694	Norneo sildenafil	-0.8285714285714285	0.058333333333333334
103636527	Norneo sildenafil	-0.6571428571428571	0.175
100274777	Norneo sildenafil	0.8285714285714285	0.058333333333333334
100281688	Norneo sildenafil	-0.5428571428571428	0.2972222222222222
100501780	Norneo sildenafil	-0.9428571428571428	0.016666666666666666
103651026	Norneo sildenafil	0.6	0.24166666666666667
103649651	Norneo sildenafil	-0.7589709258986455	0.0801412280583236
109939243	Norneo sildenafil	-0.8857142857142858	0.03333333333333333
100192558	Norneo sildenafil	-0.9428571428571428	0.016666666666666666
100279924	Norneo sildenafil	-0.6571428571428571	0.175
100217012	Norneo sildenafil	0.7714285714285715	0.10277777777777777
100501815	Norneo sildenafil	-0.7142857142857143	0.1361111111111111
100272302	Norneo sildenafil	-0.8285714285714285	0.058333333333333334
100272949	Norneo sildenafil	-0.46381682852195877	0.3541642984362302
103630247	Norneo sildenafil	-0.7714285714285715	0.10277777777777777
100280263	Norneo sildenafil	-0.9428571428571428	0.016666666666666666
100384839	Norneo sildenafil	-0.753702346348183	0.08352328137325972
100286356	Norneo sildenafil	-0.7714285714285715	0.10277777777777777
732839	Norneo sildenafil	-0.6571428571428571	0.175
100501638	Norneo sildenafil	-0.7714285714285715	0.10277777777777777
100280929	Norneo sildenafil	-0.7714285714285715	0.10277777777777777
100285097	Norneo sildenafil	-0.8857142857142858	0.03333333333333333
100272903	Norneo sildenafil	-0.9428571428571428	0.016666666666666666
100191533	Norneo sildenafil	-0.8857142857142858	0.03333333333333333
103640490	Norneo sildenafil	0.7714285714285715	0.10277777777777777
100383982	Norneo sildenafil	-0.6571428571428571	0.175
103652871	Norneo sildenafil	0.8285714285714285	0.058333333333333334
100275439	Norneo sildenafil	-0.9428571428571428	0.016666666666666666
100275412	Norneo sildenafil	-0.8285714285714285	0.058333333333333334
542401	Norneo sildenafil	-0.9428571428571428	0.016666666666666666
100284829	Norneo sildenafil	-0.6571428571428571	0.175
103638885	Norneo sildenafil	-0.7714285714285715	0.10277777777777777
100274481	Norneo sildenafil	-0.7142857142857143	0.1361111111111111
100383329	Norneo sildenafil	-0.7714285714285715	0.10277777777777777
100274394	Norneo sildenafil	-0.37142857142857144	0.49722222222222223
103630640	Norneo sildenafil	-0.6571428571428571	0.175
103627642	Norneo sildenafil	-0.5428571428571428	0.2972222222222222
103642022	Norneo sildenafil	-0.8116794499134278	0.0498575851013405
100192753	Norneo sildenafil	-0.7714285714285715	0.10277777777777777
100192891	Norneo sildenafil	0.5428571428571428	0.2972222222222222
100283098	Norneo sildenafil	-0.8857142857142858	0.03333333333333333
542177	Norneo sildenafil	-0.8285714285714285	0.058333333333333334
100276824	Norneo sildenafil	0.7142857142857143	0.1361111111111111
100283011	Norneo sildenafil	0.8285714285714285	0.058333333333333334
107275243	Norneo sildenafil	0.8857142857142858	0.03333333333333333
541730	Norneo sildenafil	-0.8857142857142858	0.03333333333333333
103652912	Norneo sildenafil	-0.9428571428571428	0.016666666666666666
100285494	Norneo sildenafil	-0.8857142857142858	0.03333333333333333
100281437	Norneo sildenafil	-0.6	0.24166666666666667
100281599	Norneo sildenafil	1	0.002777777777777778
100502408	Norneo sildenafil	-0.8857142857142858	0.03333333333333333
118472911	Norneo sildenafil	-0.6571428571428571	0.175
100280419	Norneo sildenafil	-0.7714285714285715	0.10277777777777777
100281346	Norneo sildenafil	-0.6	0.24166666666666667
103626973	Norneo sildenafil	-0.6571428571428571	0.175
100275151	Norneo sildenafil	-0.42857142857142855	0.41944444444444445
100281319	Norneo sildenafil	-0.7714285714285715	0.10277777777777777
542695	Norneo sildenafil	-0.7714285714285715	0.10277777777777777
100284943	Norneo sildenafil	0.7714285714285715	0.10277777777777777
103641355	Norneo sildenafil	-0.9428571428571428	0.016666666666666666
100382491	Norneo sildenafil	-0.6571428571428571	0.175
113664105	Norneo sildenafil	-0.6571428571428571	0.175
103648311	Norneo sildenafil	0.7714285714285715	0.10277777777777777
100383525	Norneo sildenafil	-0.7142857142857143	0.1361111111111111
100275216	Norneo sildenafil	-0.37142857142857144	0.49722222222222223
100284998	Norneo sildenafil	-0.9428571428571428	0.016666666666666666
100217274	Norneo sildenafil	-0.8857142857142858	0.03333333333333333
103626381	Norneo sildenafil	0.7714285714285715	0.10277777777777777
103633075	Norneo sildenafil	0.7142857142857143	0.1361111111111111
103642284	Norneo sildenafil	-0.8857142857142858	0.03333333333333333
100383097	Norneo sildenafil	-0.8285714285714285	0.058333333333333334
100217165	Norneo sildenafil	-0.7714285714285715	0.10277777777777777
100281284	Norneo sildenafil	-0.6571428571428571	0.175
100193182	Norneo sildenafil	-0.6571428571428571	0.175
100274473	Norneo sildenafil	-0.8285714285714285	0.058333333333333334
100281424	Norneo sildenafil	-0.6	0.24166666666666667
100502336	Norneo sildenafil	0.7714285714285715	0.10277777777777777
100037803	Norneo sildenafil	-0.6571428571428571	0.175
100281764	Norneo sildenafil	-0.6571428571428571	0.175
103626019	Norneo sildenafil	-0.7714285714285715	0.10277777777777777
100281373	Norneo sildenafil	-0.7142857142857143	0.1361111111111111
103629010	Norneo sildenafil	-0.9428571428571428	0.016666666666666666
103641936	Norneo sildenafil	-0.9428571428571428	0.016666666666666666
100281042	Norneo sildenafil	-0.9428571428571428	0.016666666666666666
100274597	Norneo sildenafil	-0.6571428571428571	0.175
103636463	Norneo sildenafil	-0.7714285714285715	0.10277777777777777
103646542	Norneo sildenafil	-0.7142857142857143	0.1361111111111111
103643332	Norneo sildenafil	-0.8285714285714285	0.058333333333333334
100272958	Norneo sildenafil	-0.6571428571428571	0.175
542576	Norneo sildenafil	0.8285714285714285	0.058333333333333334
541814	Norneo sildenafil	-0.7714285714285715	0.10277777777777777
732716	Norneo sildenafil	-0.8857142857142858	0.03333333333333333
100274767	Norneo sildenafil	-0.6	0.24166666666666667
100280824	Norneo sildenafil	-0.7142857142857143	0.1361111111111111
541733	Norneo sildenafil	-0.8857142857142858	0.03333333333333333
103638604	Norneo sildenafil	-0.6	0.24166666666666667
542378	Norneo sildenafil	-0.7714285714285715	0.10277777777777777
100273979	Norneo sildenafil	-0.7714285714285715	0.10277777777777777
103634152	Norneo sildenafil	-0.7714285714285715	0.10277777777777777
100194255	Norneo sildenafil	-0.9428571428571428	0.016666666666666666
100273648	Norneo sildenafil	0.7714285714285715	0.10277777777777777
100502471	Norneo sildenafil	-0.8857142857142858	0.03333333333333333
100282827	Norneo sildenafil	-0.8857142857142858	0.03333333333333333
100192559	Norneo sildenafil	0.8857142857142858	0.03333333333333333
100272836	Norneo sildenafil	-0.7714285714285715	0.10277777777777777
103630738	Norneo sildenafil	-0.7714285714285715	0.10277777777777777
100272269	Norneo sildenafil	-0.8857142857142858	0.03333333333333333
100280488	Norneo sildenafil	-0.4857142857142857	0.35555555555555557
100282276	Norneo sildenafil	-0.9856107606091623	3.0908566784967537e-4
100126898	Norneo sildenafil	0.753702346348183	0.0835232813732598
100279092	Norneo sildenafil	-0.6	0.24166666666666667
103627316	Norneo sildenafil	-0.7714285714285715	0.10277777777777777
100279830	Norneo sildenafil	-0.753702346348183	0.08352328137325972
103632960	Norneo sildenafil	-0.8857142857142858	0.03333333333333333
103654324	Norneo sildenafil	-0.9428571428571428	0.016666666666666666
100382599	Norneo sildenafil	-0.8857142857142858	0.03333333333333333
100217133	Norneo sildenafil	-0.7142857142857143	0.1361111111111111
100272870	Norneo sildenafil	-0.7714285714285715	0.10277777777777777
103633099	Norneo sildenafil	-0.8857142857142858	0.03333333333333333
103650125	Norneo sildenafil	-0.6571428571428571	0.175
103627233	Norneo sildenafil	-0.8857142857142858	0.03333333333333333
100284713	Norneo sildenafil	-0.8857142857142858	0.03333333333333333
103639183	Norneo sildenafil	0.8857142857142858	0.03333333333333333
100274623	Norneo sildenafil	-0.6	0.24166666666666667
542725	Norneo sildenafil	0.8857142857142858	0.03333333333333333
100283735	Norneo sildenafil	-0.7714285714285715	0.10277777777777777
100381709	Norneo sildenafil	0.7714285714285715	0.10277777777777777
100272795	Norneo sildenafil	-0.8857142857142858	0.03333333333333333
103633127	Norneo sildenafil	-0.8857142857142858	0.03333333333333333
542670	Norneo sildenafil	-0.7714285714285715	0.10277777777777777
100284575	Norneo sildenafil	-0.9856107606091623	3.0908566784967537e-4
100193008	Norneo sildenafil	-0.8857142857142858	0.03333333333333333
103635822	Norneo sildenafil	-0.8285714285714285	0.058333333333333334
103640866	Norneo sildenafil	-0.7714285714285715	0.10277777777777777
100278004	Norneo sildenafil	-0.7714285714285715	0.10277777777777777
103649730	Norneo sildenafil	-0.8285714285714285	0.058333333333333334
100274484	Norneo sildenafil	0.753702346348183	0.0835232813732598
100193060	Norneo sildenafil	-0.8857142857142858	0.03333333333333333
100382488	Norneo sildenafil	-0.8285714285714285	0.058333333333333334
100282086	Norneo sildenafil	-0.6571428571428571	0.175
100501482	Norneo sildenafil	-0.7142857142857143	0.1361111111111111
103638587	Norneo sildenafil	-0.7714285714285715	0.10277777777777777
100280431	Norneo sildenafil	-0.7714285714285715	0.10277777777777777
103633249	Norneo sildenafil	-0.7142857142857143	0.1361111111111111
100274216	Norneo sildenafil	-0.9428571428571428	0.016666666666666666
103637950	Norneo sildenafil	0.7714285714285715	0.10277777777777777
103653893	Norneo sildenafil	0.7714285714285715	0.10277777777777777
100381673	Norneo sildenafil	-0.7714285714285715	0.10277777777777777
100278091	Norneo sildenafil	-0.7714285714285715	0.10277777777777777
103639611	Norneo sildenafil	-0.8285714285714285	0.058333333333333334
103645931	Norneo sildenafil	-0.6	0.24166666666666667
100281595	Norneo sildenafil	0.7714285714285715	0.10277777777777777
100273620	Norneo sildenafil	-0.7714285714285715	0.10277777777777777
100273875	Norneo sildenafil	-0.8827348295047496	0.019820416588881968
100502161	Norneo sildenafil	-0.7714285714285715	0.10277777777777777
100280788	Norneo sildenafil	-0.5428571428571428	0.2972222222222222
100275492	Norneo sildenafil	-0.9428571428571428	0.016666666666666666
103642052	Norneo sildenafil	0.6571428571428571	0.175
100381763	Norneo sildenafil	-0.6571428571428571	0.175
100272673	Norneo sildenafil	0.8285714285714285	0.058333333333333334
100277715	Norneo sildenafil	-0.8857142857142858	0.03333333333333333
118476279	Norneo sildenafil	0.8857142857142858	0.03333333333333333
100384430	Norneo sildenafil	-0.6	0.24166666666666667
100280571	Norneo sildenafil	-0.7714285714285715	0.10277777777777777
100501607	Norneo sildenafil	-0.7714285714285715	0.10277777777777777
100193968	Norneo sildenafil	0.7714285714285715	0.10277777777777777
100192744	Norneo sildenafil	0.8857142857142858	0.03333333333333333
103640631	Norneo sildenafil	-0.7714285714285715	0.10277777777777777
100384320	Norneo sildenafil	-0.6	0.24166666666666667
103647499	Norneo sildenafil	-0.8857142857142858	0.03333333333333333
103629612	Norneo sildenafil	-0.6571428571428571	0.175
100276383	Norneo sildenafil	-0.7714285714285715	0.10277777777777777
100272761	Norneo sildenafil	-0.7714285714285715	0.10277777777777777
103644190	Norneo sildenafil	-0.7714285714285715	0.10277777777777777
100277693	Norneo sildenafil	-0.8285714285714285	0.058333333333333334
100273332	Norneo sildenafil	-0.6571428571428571	0.175
100285804	Norneo sildenafil	-0.5428571428571428	0.2972222222222222
100281705	Norneo sildenafil	-0.7714285714285715	0.10277777777777777
100285726	Norneo sildenafil	-0.8857142857142858	0.03333333333333333
542293	Norneo sildenafil	0.7142857142857143	0.1361111111111111
103627668	Norneo sildenafil	0.8857142857142858	0.03333333333333333
100502296	Norneo sildenafil	-0.6571428571428571	0.175
103654668	Norneo sildenafil	0.6	0.24166666666666667
100285936	Norneo sildenafil	-0.9411239481143203	0.005097540564861416
100280638	Norneo sildenafil	-0.7714285714285715	0.10277777777777777
100282829	Norneo sildenafil	-0.7589709258986455	0.0801412280583236
100274322	Norneo sildenafil	-0.8285714285714285	0.058333333333333334
109939245	Norneo sildenafil	-0.8285714285714285	0.058333333333333334
100282216	Norneo sildenafil	0.8285714285714285	0.058333333333333334
100284971	Norneo sildenafil	0.7714285714285715	0.10277777777777777
100193480	Norneo sildenafil	-0.7714285714285715	0.10277777777777777
100501424	Norneo sildenafil	0.7142857142857143	0.1361111111111111
100279973	Norneo sildenafil	-0.8857142857142858	0.03333333333333333
103636298	Norneo sildenafil	-0.6	0.24166666666666667
100217298	Norneo sildenafil	-0.6	0.24166666666666667
100383403	Norneo sildenafil	-0.7714285714285715	0.10277777777777777
100272651	Norneo sildenafil	-0.7714285714285715	0.10277777777777777
103636333	Norneo sildenafil	-0.7714285714285715	0.10277777777777777
100283646	Norneo sildenafil	-0.6571428571428571	0.175
103640580	Norneo sildenafil	0.7714285714285715	0.10277777777777777
100281616	Norneo sildenafil	-0.8857142857142858	0.03333333333333333
100282417	Norneo sildenafil	0.8857142857142858	0.03333333333333333
778428	Norneo sildenafil	-0.9428571428571428	0.016666666666666666
732815	Norneo sildenafil	-0.6	0.24166666666666667
100101513	Norneo sildenafil	-0.8857142857142858	0.03333333333333333
100279229	Norneo sildenafil	-0.6	0.24166666666666667
100384463	Norneo sildenafil	-0.6	0.24166666666666667
100285556	Norneo sildenafil	-0.7714285714285715	0.10277777777777777
100192049	Norneo sildenafil	-0.6571428571428571	0.175
103631817	Norneo sildenafil	-0.9856107606091623	3.0908566784967537e-4
100281771	Norneo sildenafil	-0.6	0.24166666666666667
103641342	Norneo sildenafil	-0.7714285714285715	0.10277777777777777
541881	Norneo sildenafil	-0.7142857142857143	0.1361111111111111
542714	Norneo sildenafil	0.7714285714285715	0.10277777777777777
103640657	Norneo sildenafil	0.7142857142857143	0.1361111111111111
100273092	Norneo sildenafil	-0.6	0.24166666666666667
100277656	Norneo sildenafil	-0.7714285714285715	0.10277777777777777
100502483	Norneo sildenafil	-0.8285714285714285	0.058333333333333334
100283001	Norneo sildenafil	0.8285714285714285	0.058333333333333334
100384000	Norneo sildenafil	-0.7714285714285715	0.10277777777777777
100277728	Norneo sildenafil	-0.7142857142857143	0.1361111111111111
100281927	Norneo sildenafil	-0.7714285714285715	0.10277777777777777
100274542	Norneo sildenafil	-0.8285714285714285	0.058333333333333334
100285871	Norneo sildenafil	-0.7714285714285715	0.10277777777777777
103627746	Norneo sildenafil	-0.6	0.24166666666666667
100277865	Norneo sildenafil	-0.8857142857142858	0.03333333333333333
100193136	Norneo sildenafil	-0.898645105261295	0.014888622005580394
118474113	Norneo sildenafil	0.3927922024247863	0.4411128091213042
109621226	Norneo sildenafil	0.8857142857142858	0.03333333333333333
100281897	Norneo sildenafil	-0.7714285714285715	0.10277777777777777
100283314	Norneo sildenafil	-0.7714285714285715	0.10277777777777777
100383025	Norneo sildenafil	-0.8116794499134278	0.0498575851013405
103627498	Norneo sildenafil	-0.7714285714285715	0.10277777777777777
103631809	Norneo sildenafil	-0.7247137945655605	0.10324280462370772
100280851	Norneo sildenafil	-0.6571428571428571	0.175
103627438	Norneo sildenafil	-0.6571428571428571	0.175
542723	L-Tyrosine	1	0.002777777777777778
103635404	L-Tyrosine	-0.7142857142857143	0.1361111111111111
103647110	L-Tyrosine	0.7714285714285715	0.10277777777777777
100272507	L-Tyrosine	0.7589709258986455	0.08014122805832376
103632803	L-Tyrosine	-0.8857142857142858	0.03333333333333333
118474987	L-Tyrosine	-0.8285714285714285	0.058333333333333334
109940988	L-Tyrosine	-1	0.002777777777777778
111590550	L-Tyrosine	-0.6571428571428571	0.175
100384791	L-Tyrosine	-0.9428571428571428	0.016666666666666666
100281180	L-Tyrosine	-0.6571428571428571	0.175
100274036	L-Tyrosine	-0.7714285714285715	0.10277777777777777
100279230	L-Tyrosine	0.8406680016960502	0.036057572845159286
100382104	L-Tyrosine	-0.7714285714285715	0.10277777777777777
109942364	L-Tyrosine	0.13093073414159542	0.8047261622231062
542299	L-Tyrosine	-0.8285714285714285	0.058333333333333334
103654425	L-Tyrosine	-0.9428571428571428	0.016666666666666666
100272531	L-Tyrosine	-0.8857142857142858	0.03333333333333333
103644191	L-Tyrosine	-0.7714285714285715	0.10277777777777777
100275451	L-Tyrosine	0.7714285714285715	0.10277777777777777
103631700	L-Tyrosine	-0.8857142857142858	0.03333333333333333
100276153	L-Tyrosine	-0.8857142857142858	0.03333333333333333
103632874	L-Tyrosine	0.7714285714285715	0.10277777777777777
100281860	L-Tyrosine	-0.8857142857142858	0.03333333333333333
103630419	L-Tyrosine	-0.9428571428571428	0.016666666666666666
100283592	L-Tyrosine	-0.9428571428571428	0.016666666666666666
100193234	L-Tyrosine	-0.9428571428571428	0.016666666666666666
100193331	L-Tyrosine	-0.4857142857142857	0.35555555555555557
103625838	L-Tyrosine	-0.6571428571428571	0.175
100381406	L-Tyrosine	-0.6	0.24166666666666667
541694	L-Tyrosine	-0.8857142857142858	0.03333333333333333
103636527	L-Tyrosine	-0.8857142857142858	0.03333333333333333
100274777	L-Tyrosine	0.8857142857142858	0.03333333333333333
100281688	L-Tyrosine	-0.6571428571428571	0.175
100501780	L-Tyrosine	-0.9428571428571428	0.016666666666666666
103651026	L-Tyrosine	0.7714285714285715	0.10277777777777777
103649651	L-Tyrosine	-0.8804062740424287	0.020598734774920458
109939243	L-Tyrosine	-1	0.002777777777777778
100192558	L-Tyrosine	-0.9428571428571428	0.016666666666666666
100279924	L-Tyrosine	-0.8857142857142858	0.03333333333333333
100217012	L-Tyrosine	0.7714285714285715	0.10277777777777777
100501815	L-Tyrosine	-0.6571428571428571	0.175
100272302	L-Tyrosine	-0.8857142857142858	0.03333333333333333
100272949	L-Tyrosine	-0.753702346348183	0.08352328137325972
103630247	L-Tyrosine	-0.7714285714285715	0.10277777777777777
100280263	L-Tyrosine	-0.9428571428571428	0.016666666666666666
100384839	L-Tyrosine	-0.8116794499134278	0.0498575851013405
100286356	L-Tyrosine	-0.9428571428571428	0.016666666666666666
732839	L-Tyrosine	-0.8857142857142858	0.03333333333333333
100501638	L-Tyrosine	-0.9428571428571428	0.016666666666666666
100280929	L-Tyrosine	-0.7714285714285715	0.10277777777777777
100285097	L-Tyrosine	-0.8285714285714285	0.058333333333333334
100272903	L-Tyrosine	-0.9428571428571428	0.016666666666666666
100191533	L-Tyrosine	-1	0.002777777777777778
103640490	L-Tyrosine	0.7714285714285715	0.10277777777777777
100383982	L-Tyrosine	-0.7142857142857143	0.1361111111111111
103652871	L-Tyrosine	0.8857142857142858	0.03333333333333333
100275439	L-Tyrosine	-0.9428571428571428	0.016666666666666666
100275412	L-Tyrosine	-0.8857142857142858	0.03333333333333333
542401	L-Tyrosine	-0.9428571428571428	0.016666666666666666
100284829	L-Tyrosine	-0.8857142857142858	0.03333333333333333
103638885	L-Tyrosine	-0.9428571428571428	0.016666666666666666
100274481	L-Tyrosine	-0.6571428571428571	0.175
100383329	L-Tyrosine	-0.7714285714285715	0.10277777777777777
100274394	L-Tyrosine	-0.4857142857142857	0.35555555555555557
103630640	L-Tyrosine	-0.7142857142857143	0.1361111111111111
103627642	L-Tyrosine	-0.6571428571428571	0.175
103642022	L-Tyrosine	-0.9276336570439175	0.007665844187473129
100192753	L-Tyrosine	-0.9428571428571428	0.016666666666666666
100192891	L-Tyrosine	0.6571428571428571	0.175
100283098	L-Tyrosine	-0.8285714285714285	0.058333333333333334
542177	L-Tyrosine	-0.8857142857142858	0.03333333333333333
100276824	L-Tyrosine	0.8285714285714285	0.058333333333333334
100283011	L-Tyrosine	0.7142857142857143	0.1361111111111111
107275243	L-Tyrosine	0.8285714285714285	0.058333333333333334
541730	L-Tyrosine	-1	0.002777777777777778
103652912	L-Tyrosine	-0.9428571428571428	0.016666666666666666
100285494	L-Tyrosine	-0.8285714285714285	0.058333333333333334
100281437	L-Tyrosine	-0.7714285714285715	0.10277777777777777
100281599	L-Tyrosine	0.8857142857142858	0.03333333333333333
100502408	L-Tyrosine	-1	0.002777777777777778
118472911	L-Tyrosine	-0.7142857142857143	0.1361111111111111
100280419	L-Tyrosine	-0.9428571428571428	0.016666666666666666
100281346	L-Tyrosine	-0.7714285714285715	0.10277777777777777
103626973	L-Tyrosine	-0.7142857142857143	0.1361111111111111
100275151	L-Tyrosine	-0.7714285714285715	0.10277777777777777
100281319	L-Tyrosine	-0.9428571428571428	0.016666666666666666
542695	L-Tyrosine	-0.9428571428571428	0.016666666666666666
100284943	L-Tyrosine	0.7714285714285715	0.10277777777777777
103641355	L-Tyrosine	-0.9428571428571428	0.016666666666666666
100382491	L-Tyrosine	-0.8857142857142858	0.03333333333333333
113664105	L-Tyrosine	-0.8857142857142858	0.03333333333333333
103648311	L-Tyrosine	0.6	0.24166666666666667
100383525	L-Tyrosine	-0.8285714285714285	0.058333333333333334
100275216	L-Tyrosine	-0.4857142857142857	0.35555555555555557
100284998	L-Tyrosine	-0.7714285714285715	0.10277777777777777
100217274	L-Tyrosine	-1	0.002777777777777778
103626381	L-Tyrosine	0.7714285714285715	0.10277777777777777
103633075	L-Tyrosine	0.6571428571428571	0.175
103642284	L-Tyrosine	-1	0.002777777777777778
100383097	L-Tyrosine	-0.8857142857142858	0.03333333333333333
100217165	L-Tyrosine	-0.7714285714285715	0.10277777777777777
100281284	L-Tyrosine	-0.7142857142857143	0.1361111111111111
100193182	L-Tyrosine	-0.8857142857142858	0.03333333333333333
100274473	L-Tyrosine	-0.8857142857142858	0.03333333333333333
100281424	L-Tyrosine	-0.6	0.24166666666666667
100502336	L-Tyrosine	0.9428571428571428	0.016666666666666666
100037803	L-Tyrosine	-0.7142857142857143	0.1361111111111111
100281764	L-Tyrosine	-0.8857142857142858	0.03333333333333333
103626019	L-Tyrosine	-0.9428571428571428	0.016666666666666666
100281373	L-Tyrosine	-0.6571428571428571	0.175
103629010	L-Tyrosine	-0.9428571428571428	0.016666666666666666
103641936	L-Tyrosine	-0.9428571428571428	0.016666666666666666
100281042	L-Tyrosine	-0.7714285714285715	0.10277777777777777
100274597	L-Tyrosine	-0.8857142857142858	0.03333333333333333
103636463	L-Tyrosine	-0.9428571428571428	0.016666666666666666
103646542	L-Tyrosine	-0.6571428571428571	0.175
103643332	L-Tyrosine	-0.7142857142857143	0.1361111111111111
100272958	L-Tyrosine	-0.8857142857142858	0.03333333333333333
542576	L-Tyrosine	0.7142857142857143	0.1361111111111111
541814	L-Tyrosine	-0.9428571428571428	0.016666666666666666
732716	L-Tyrosine	-1	0.002777777777777778
100274767	L-Tyrosine	-0.7714285714285715	0.10277777777777777
100280824	L-Tyrosine	-0.6571428571428571	0.175
541733	L-Tyrosine	-1	0.002777777777777778
103638604	L-Tyrosine	-0.7714285714285715	0.10277777777777777
542378	L-Tyrosine	-0.7714285714285715	0.10277777777777777
100273979	L-Tyrosine	-0.7714285714285715	0.10277777777777777
103634152	L-Tyrosine	-0.7714285714285715	0.10277777777777777
100194255	L-Tyrosine	-0.9428571428571428	0.016666666666666666
100273648	L-Tyrosine	0.7714285714285715	0.10277777777777777
100502471	L-Tyrosine	-1	0.002777777777777778
100282827	L-Tyrosine	-0.8285714285714285	0.058333333333333334
100192559	L-Tyrosine	0.8285714285714285	0.058333333333333334
100272836	L-Tyrosine	-0.9428571428571428	0.016666666666666666
103630738	L-Tyrosine	-0.9428571428571428	0.016666666666666666
100272269	L-Tyrosine	-0.8285714285714285	0.058333333333333334
100280488	L-Tyrosine	-0.7142857142857143	0.1361111111111111
100282276	L-Tyrosine	-0.9276336570439175	0.007665844187473129
100126898	L-Tyrosine	0.8116794499134278	0.04985758510134043
100279092	L-Tyrosine	-0.6	0.24166666666666667
103627316	L-Tyrosine	-0.9428571428571428	0.016666666666666666
100279830	L-Tyrosine	-0.8116794499134278	0.0498575851013405
103632960	L-Tyrosine	-1	0.002777777777777778
103654324	L-Tyrosine	-0.9428571428571428	0.016666666666666666
100382599	L-Tyrosine	-0.8285714285714285	0.058333333333333334
100217133	L-Tyrosine	-0.6571428571428571	0.175
100272870	L-Tyrosine	-0.7714285714285715	0.10277777777777777
103633099	L-Tyrosine	-1	0.002777777777777778
103650125	L-Tyrosine	-0.7142857142857143	0.1361111111111111
103627233	L-Tyrosine	-0.8285714285714285	0.058333333333333334
100284713	L-Tyrosine	-0.8285714285714285	0.058333333333333334
103639183	L-Tyrosine	0.8285714285714285	0.058333333333333334
100274623	L-Tyrosine	-0.7714285714285715	0.10277777777777777
542725	L-Tyrosine	1	0.002777777777777778
100283735	L-Tyrosine	-0.7714285714285715	0.10277777777777777
100381709	L-Tyrosine	0.7714285714285715	0.10277777777777777
100272795	L-Tyrosine	-0.8285714285714285	0.058333333333333334
103633127	L-Tyrosine	-0.8285714285714285	0.058333333333333334
542670	L-Tyrosine	-0.7714285714285715	0.10277777777777777
100284575	L-Tyrosine	-0.8406680016960502	0.036057572845159334
100193008	L-Tyrosine	-1	0.002777777777777778
103635822	L-Tyrosine	-0.8857142857142858	0.03333333333333333
103640866	L-Tyrosine	-0.7714285714285715	0.10277777777777777
100278004	L-Tyrosine	-0.9428571428571428	0.016666666666666666
103649730	L-Tyrosine	-0.8857142857142858	0.03333333333333333
100274484	L-Tyrosine	0.6377481392176934	0.17307111024125968
100193060	L-Tyrosine	-0.8285714285714285	0.058333333333333334
100382488	L-Tyrosine	-0.8857142857142858	0.03333333333333333
100282086	L-Tyrosine	-0.8857142857142858	0.03333333333333333
100501482	L-Tyrosine	-0.8285714285714285	0.058333333333333334
103638587	L-Tyrosine	-0.9428571428571428	0.016666666666666666
100280431	L-Tyrosine	-0.9428571428571428	0.016666666666666666
103633249	L-Tyrosine	-0.6571428571428571	0.175
100274216	L-Tyrosine	-0.9428571428571428	0.016666666666666666
103637950	L-Tyrosine	0.7714285714285715	0.10277777777777777
103653893	L-Tyrosine	0.7714285714285715	0.10277777777777777
100381673	L-Tyrosine	-0.9428571428571428	0.016666666666666666
100278091	L-Tyrosine	-0.9428571428571428	0.016666666666666666
103639611	L-Tyrosine	-0.8857142857142858	0.03333333333333333
103645931	L-Tyrosine	-0.7714285714285715	0.10277777777777777
100281595	L-Tyrosine	0.7714285714285715	0.10277777777777777
100273620	L-Tyrosine	-0.9428571428571428	0.016666666666666666
100273875	L-Tyrosine	-0.7944613465542747	0.05902759992532662
100502161	L-Tyrosine	-0.7714285714285715	0.10277777777777777
100280788	L-Tyrosine	-0.6571428571428571	0.175
100275492	L-Tyrosine	-0.9428571428571428	0.016666666666666666
103642052	L-Tyrosine	0.7142857142857143	0.1361111111111111
100381763	L-Tyrosine	-0.7142857142857143	0.1361111111111111
100272673	L-Tyrosine	0.8857142857142858	0.03333333333333333
100277715	L-Tyrosine	-1	0.002777777777777778
118476279	L-Tyrosine	0.8285714285714285	0.058333333333333334
100384430	L-Tyrosine	-0.6	0.24166666666666667
100280571	L-Tyrosine	-0.7714285714285715	0.10277777777777777
100501607	L-Tyrosine	-0.9428571428571428	0.016666666666666666
100193968	L-Tyrosine	0.7714285714285715	0.10277777777777777
100192744	L-Tyrosine	0.6571428571428571	0.175
103640631	L-Tyrosine	-0.9428571428571428	0.016666666666666666
100384320	L-Tyrosine	-0.7714285714285715	0.10277777777777777
103647499	L-Tyrosine	-0.8285714285714285	0.058333333333333334
103629612	L-Tyrosine	-0.7142857142857143	0.1361111111111111
100276383	L-Tyrosine	-0.9428571428571428	0.016666666666666666
100272761	L-Tyrosine	-0.7714285714285715	0.10277777777777777
103644190	L-Tyrosine	-0.9428571428571428	0.016666666666666666
100277693	L-Tyrosine	-0.8857142857142858	0.03333333333333333
100273332	L-Tyrosine	-0.7142857142857143	0.1361111111111111
100285804	L-Tyrosine	-0.8285714285714285	0.058333333333333334
100281705	L-Tyrosine	-0.9428571428571428	0.016666666666666666
100285726	L-Tyrosine	-0.8285714285714285	0.058333333333333334
542293	L-Tyrosine	0.8285714285714285	0.058333333333333334
103627668	L-Tyrosine	0.8285714285714285	0.058333333333333334
100502296	L-Tyrosine	-0.8857142857142858	0.03333333333333333
103654668	L-Tyrosine	0.7714285714285715	0.10277777777777777
100285936	L-Tyrosine	-0.8804062740424287	0.020598734774920458
100280638	L-Tyrosine	-0.9428571428571428	0.016666666666666666
100282829	L-Tyrosine	-0.8804062740424287	0.020598734774920458
100274322	L-Tyrosine	-0.7142857142857143	0.1361111111111111
109939245	L-Tyrosine	-0.8857142857142858	0.03333333333333333
100282216	L-Tyrosine	0.8857142857142858	0.03333333333333333
100284971	L-Tyrosine	0.7714285714285715	0.10277777777777777
100193480	L-Tyrosine	-0.7714285714285715	0.10277777777777777
100501424	L-Tyrosine	0.8285714285714285	0.058333333333333334
100279973	L-Tyrosine	-1	0.002777777777777778
103636298	L-Tyrosine	-0.7714285714285715	0.10277777777777777
100217298	L-Tyrosine	-0.6	0.24166666666666667
100383403	L-Tyrosine	-0.9428571428571428	0.016666666666666666
100272651	L-Tyrosine	-0.7714285714285715	0.10277777777777777
103636333	L-Tyrosine	-0.9428571428571428	0.016666666666666666
100283646	L-Tyrosine	-0.7142857142857143	0.1361111111111111
103640580	L-Tyrosine	0.9428571428571428	0.016666666666666666
100281616	L-Tyrosine	-1	0.002777777777777778
100282417	L-Tyrosine	0.8285714285714285	0.058333333333333334
778428	L-Tyrosine	-0.9428571428571428	0.016666666666666666
732815	L-Tyrosine	-0.7714285714285715	0.10277777777777777
100101513	L-Tyrosine	-1	0.002777777777777778
100279229	L-Tyrosine	-0.6	0.24166666666666667
100384463	L-Tyrosine	-0.7714285714285715	0.10277777777777777
100285556	L-Tyrosine	-0.7714285714285715	0.10277777777777777
100192049	L-Tyrosine	-0.7142857142857143	0.1361111111111111
103631817	L-Tyrosine	-0.9276336570439175	0.007665844187473129
100281771	L-Tyrosine	-0.6	0.24166666666666667
103641342	L-Tyrosine	-0.9428571428571428	0.016666666666666666
541881	L-Tyrosine	-0.8285714285714285	0.058333333333333334
542714	L-Tyrosine	0.9428571428571428	0.016666666666666666
103640657	L-Tyrosine	0.8285714285714285	0.058333333333333334
100273092	L-Tyrosine	-0.7714285714285715	0.10277777777777777
100277656	L-Tyrosine	-0.9428571428571428	0.016666666666666666
100502483	L-Tyrosine	-0.8857142857142858	0.03333333333333333
100283001	L-Tyrosine	0.8857142857142858	0.03333333333333333
100384000	L-Tyrosine	-0.9428571428571428	0.016666666666666666
100277728	L-Tyrosine	-0.6571428571428571	0.175
100281927	L-Tyrosine	-0.9428571428571428	0.016666666666666666
100274542	L-Tyrosine	-0.8857142857142858	0.03333333333333333
100285871	L-Tyrosine	-0.6	0.24166666666666667
103627746	L-Tyrosine	-0.7714285714285715	0.10277777777777777
100277865	L-Tyrosine	-0.8285714285714285	0.058333333333333334
100193136	L-Tyrosine	-0.9276336570439175	0.007665844187473129
118474113	L-Tyrosine	0.6546536707079772	0.1583024233754577
109621226	L-Tyrosine	1	0.002777777777777778
100281897	L-Tyrosine	-0.7714285714285715	0.10277777777777777
100283314	L-Tyrosine	-0.7714285714285715	0.10277777777777777
100383025	L-Tyrosine	-0.9276336570439175	0.007665844187473129
103627498	L-Tyrosine	-0.7714285714285715	0.10277777777777777
103631809	L-Tyrosine	-0.5797710356524485	0.2277839567150159
100280851	L-Tyrosine	-0.7142857142857143	0.1361111111111111
103627438	L-Tyrosine	-0.7142857142857143	0.1361111111111111
542723	Epigallocatechin 3-O-caffeate	-1	0.002777777777777778
103635404	Epigallocatechin 3-O-caffeate	0.7142857142857143	0.1361111111111111
103647110	Epigallocatechin 3-O-caffeate	-0.7714285714285715	0.10277777777777777
100272507	Epigallocatechin 3-O-caffeate	-0.7589709258986455	0.0801412280583236
103632803	Epigallocatechin 3-O-caffeate	0.8857142857142858	0.03333333333333333
118474987	Epigallocatechin 3-O-caffeate	0.8285714285714285	0.058333333333333334
109940988	Epigallocatechin 3-O-caffeate	1	0.002777777777777778
111590550	Epigallocatechin 3-O-caffeate	0.6571428571428571	0.175
100384791	Epigallocatechin 3-O-caffeate	0.9428571428571428	0.016666666666666666
100281180	Epigallocatechin 3-O-caffeate	0.6571428571428571	0.175
100274036	Epigallocatechin 3-O-caffeate	0.7714285714285715	0.10277777777777777
100279230	Epigallocatechin 3-O-caffeate	-0.8406680016960502	0.036057572845159334
100382104	Epigallocatechin 3-O-caffeate	0.7714285714285715	0.10277777777777777
109942364	Epigallocatechin 3-O-caffeate	-0.13093073414159542	0.8047261622231061
542299	Epigallocatechin 3-O-caffeate	0.8285714285714285	0.058333333333333334
103654425	Epigallocatechin 3-O-caffeate	0.9428571428571428	0.016666666666666666
100272531	Epigallocatechin 3-O-caffeate	0.8857142857142858	0.03333333333333333
103644191	Epigallocatechin 3-O-caffeate	0.7714285714285715	0.10277777777777777
100275451	Epigallocatechin 3-O-caffeate	-0.7714285714285715	0.10277777777777777
103631700	Epigallocatechin 3-O-caffeate	0.8857142857142858	0.03333333333333333
100276153	Epigallocatechin 3-O-caffeate	0.8857142857142858	0.03333333333333333
103632874	Epigallocatechin 3-O-caffeate	-0.7714285714285715	0.10277777777777777
100281860	Epigallocatechin 3-O-caffeate	0.8857142857142858	0.03333333333333333
103630419	Epigallocatechin 3-O-caffeate	0.9428571428571428	0.016666666666666666
100283592	Epigallocatechin 3-O-caffeate	0.9428571428571428	0.016666666666666666
100193234	Epigallocatechin 3-O-caffeate	0.9428571428571428	0.016666666666666666
100193331	Epigallocatechin 3-O-caffeate	0.4857142857142857	0.35555555555555557
103625838	Epigallocatechin 3-O-caffeate	0.6571428571428571	0.175
100381406	Epigallocatechin 3-O-caffeate	0.6	0.24166666666666667
541694	Epigallocatechin 3-O-caffeate	0.8857142857142858	0.03333333333333333
103636527	Epigallocatechin 3-O-caffeate	0.8857142857142858	0.03333333333333333
100274777	Epigallocatechin 3-O-caffeate	-0.8857142857142858	0.03333333333333333
100281688	Epigallocatechin 3-O-caffeate	0.6571428571428571	0.175
100501780	Epigallocatechin 3-O-caffeate	0.9428571428571428	0.016666666666666666
103651026	Epigallocatechin 3-O-caffeate	-0.7714285714285715	0.10277777777777777
103649651	Epigallocatechin 3-O-caffeate	0.8804062740424287	0.02059873477492041
109939243	Epigallocatechin 3-O-caffeate	1	0.002777777777777778
100192558	Epigallocatechin 3-O-caffeate	0.9428571428571428	0.016666666666666666
100279924	Epigallocatechin 3-O-caffeate	0.8857142857142858	0.03333333333333333
100217012	Epigallocatechin 3-O-caffeate	-0.7714285714285715	0.10277777777777777
100501815	Epigallocatechin 3-O-caffeate	0.6571428571428571	0.175
100272302	Epigallocatechin 3-O-caffeate	0.8857142857142858	0.03333333333333333
100272949	Epigallocatechin 3-O-caffeate	0.753702346348183	0.0835232813732598
103630247	Epigallocatechin 3-O-caffeate	0.7714285714285715	0.10277777777777777
100280263	Epigallocatechin 3-O-caffeate	0.9428571428571428	0.016666666666666666
100384839	Epigallocatechin 3-O-caffeate	0.8116794499134278	0.04985758510134043
100286356	Epigallocatechin 3-O-caffeate	0.9428571428571428	0.016666666666666666
732839	Epigallocatechin 3-O-caffeate	0.8857142857142858	0.03333333333333333
100501638	Epigallocatechin 3-O-caffeate	0.9428571428571428	0.016666666666666666
100280929	Epigallocatechin 3-O-caffeate	0.7714285714285715	0.10277777777777777
100285097	Epigallocatechin 3-O-caffeate	0.8285714285714285	0.058333333333333334
100272903	Epigallocatechin 3-O-caffeate	0.9428571428571428	0.016666666666666666
100191533	Epigallocatechin 3-O-caffeate	1	0.002777777777777778
103640490	Epigallocatechin 3-O-caffeate	-0.7714285714285715	0.10277777777777777
100383982	Epigallocatechin 3-O-caffeate	0.7142857142857143	0.1361111111111111
103652871	Epigallocatechin 3-O-caffeate	-0.8857142857142858	0.03333333333333333
100275439	Epigallocatechin 3-O-caffeate	0.9428571428571428	0.016666666666666666
100275412	Epigallocatechin 3-O-caffeate	0.8857142857142858	0.03333333333333333
542401	Epigallocatechin 3-O-caffeate	0.9428571428571428	0.016666666666666666
100284829	Epigallocatechin 3-O-caffeate	0.8857142857142858	0.03333333333333333
103638885	Epigallocatechin 3-O-caffeate	0.9428571428571428	0.016666666666666666
100274481	Epigallocatechin 3-O-caffeate	0.6571428571428571	0.175
100383329	Epigallocatechin 3-O-caffeate	0.7714285714285715	0.10277777777777777
100274394	Epigallocatechin 3-O-caffeate	0.4857142857142857	0.35555555555555557
103630640	Epigallocatechin 3-O-caffeate	0.7142857142857143	0.1361111111111111
103627642	Epigallocatechin 3-O-caffeate	0.6571428571428571	0.175
103642022	Epigallocatechin 3-O-caffeate	0.9276336570439175	0.0076658441874731574
100192753	Epigallocatechin 3-O-caffeate	0.9428571428571428	0.016666666666666666
100192891	Epigallocatechin 3-O-caffeate	-0.6571428571428571	0.175
100283098	Epigallocatechin 3-O-caffeate	0.8285714285714285	0.058333333333333334
542177	Epigallocatechin 3-O-caffeate	0.8857142857142858	0.03333333333333333
100276824	Epigallocatechin 3-O-caffeate	-0.8285714285714285	0.058333333333333334
100283011	Epigallocatechin 3-O-caffeate	-0.7142857142857143	0.1361111111111111
107275243	Epigallocatechin 3-O-caffeate	-0.8285714285714285	0.058333333333333334
541730	Epigallocatechin 3-O-caffeate	1	0.002777777777777778
103652912	Epigallocatechin 3-O-caffeate	0.9428571428571428	0.016666666666666666
100285494	Epigallocatechin 3-O-caffeate	0.8285714285714285	0.058333333333333334
100281437	Epigallocatechin 3-O-caffeate	0.7714285714285715	0.10277777777777777
100281599	Epigallocatechin 3-O-caffeate	-0.8857142857142858	0.03333333333333333
100502408	Epigallocatechin 3-O-caffeate	1	0.002777777777777778
118472911	Epigallocatechin 3-O-caffeate	0.7142857142857143	0.1361111111111111
100280419	Epigallocatechin 3-O-caffeate	0.9428571428571428	0.016666666666666666
100281346	Epigallocatechin 3-O-caffeate	0.7714285714285715	0.10277777777777777
103626973	Epigallocatechin 3-O-caffeate	0.7142857142857143	0.1361111111111111
100275151	Epigallocatechin 3-O-caffeate	0.7714285714285715	0.10277777777777777
100281319	Epigallocatechin 3-O-caffeate	0.9428571428571428	0.016666666666666666
542695	Epigallocatechin 3-O-caffeate	0.9428571428571428	0.016666666666666666
100284943	Epigallocatechin 3-O-caffeate	-0.7714285714285715	0.10277777777777777
103641355	Epigallocatechin 3-O-caffeate	0.9428571428571428	0.016666666666666666
100382491	Epigallocatechin 3-O-caffeate	0.8857142857142858	0.03333333333333333
113664105	Epigallocatechin 3-O-caffeate	0.8857142857142858	0.03333333333333333
103648311	Epigallocatechin 3-O-caffeate	-0.6	0.24166666666666667
100383525	Epigallocatechin 3-O-caffeate	0.8285714285714285	0.058333333333333334
100275216	Epigallocatechin 3-O-caffeate	0.4857142857142857	0.35555555555555557
100284998	Epigallocatechin 3-O-caffeate	0.7714285714285715	0.10277777777777777
100217274	Epigallocatechin 3-O-caffeate	1	0.002777777777777778
103626381	Epigallocatechin 3-O-caffeate	-0.7714285714285715	0.10277777777777777
103633075	Epigallocatechin 3-O-caffeate	-0.6571428571428571	0.175
103642284	Epigallocatechin 3-O-caffeate	1	0.002777777777777778
100383097	Epigallocatechin 3-O-caffeate	0.8857142857142858	0.03333333333333333
100217165	Epigallocatechin 3-O-caffeate	0.7714285714285715	0.10277777777777777
100281284	Epigallocatechin 3-O-caffeate	0.7142857142857143	0.1361111111111111
100193182	Epigallocatechin 3-O-caffeate	0.8857142857142858	0.03333333333333333
100274473	Epigallocatechin 3-O-caffeate	0.8857142857142858	0.03333333333333333
100281424	Epigallocatechin 3-O-caffeate	0.6	0.24166666666666667
100502336	Epigallocatechin 3-O-caffeate	-0.9428571428571428	0.016666666666666666
100037803	Epigallocatechin 3-O-caffeate	0.7142857142857143	0.1361111111111111
100281764	Epigallocatechin 3-O-caffeate	0.8857142857142858	0.03333333333333333
103626019	Epigallocatechin 3-O-caffeate	0.9428571428571428	0.016666666666666666
100281373	Epigallocatechin 3-O-caffeate	0.6571428571428571	0.175
103629010	Epigallocatechin 3-O-caffeate	0.9428571428571428	0.016666666666666666
103641936	Epigallocatechin 3-O-caffeate	0.9428571428571428	0.016666666666666666
100281042	Epigallocatechin 3-O-caffeate	0.7714285714285715	0.10277777777777777
100274597	Epigallocatechin 3-O-caffeate	0.8857142857142858	0.03333333333333333
103636463	Epigallocatechin 3-O-caffeate	0.9428571428571428	0.016666666666666666
103646542	Epigallocatechin 3-O-caffeate	0.6571428571428571	0.175
103643332	Epigallocatechin 3-O-caffeate	0.7142857142857143	0.1361111111111111
100272958	Epigallocatechin 3-O-caffeate	0.8857142857142858	0.03333333333333333
542576	Epigallocatechin 3-O-caffeate	-0.7142857142857143	0.1361111111111111
541814	Epigallocatechin 3-O-caffeate	0.9428571428571428	0.016666666666666666
732716	Epigallocatechin 3-O-caffeate	1	0.002777777777777778
100274767	Epigallocatechin 3-O-caffeate	0.7714285714285715	0.10277777777777777
100280824	Epigallocatechin 3-O-caffeate	0.6571428571428571	0.175
541733	Epigallocatechin 3-O-caffeate	1	0.002777777777777778
103638604	Epigallocatechin 3-O-caffeate	0.7714285714285715	0.10277777777777777
542378	Epigallocatechin 3-O-caffeate	0.7714285714285715	0.10277777777777777
100273979	Epigallocatechin 3-O-caffeate	0.7714285714285715	0.10277777777777777
103634152	Epigallocatechin 3-O-caffeate	0.7714285714285715	0.10277777777777777
100194255	Epigallocatechin 3-O-caffeate	0.9428571428571428	0.016666666666666666
100273648	Epigallocatechin 3-O-caffeate	-0.7714285714285715	0.10277777777777777
100502471	Epigallocatechin 3-O-caffeate	1	0.002777777777777778
100282827	Epigallocatechin 3-O-caffeate	0.8285714285714285	0.058333333333333334
100192559	Epigallocatechin 3-O-caffeate	-0.8285714285714285	0.058333333333333334
100272836	Epigallocatechin 3-O-caffeate	0.9428571428571428	0.016666666666666666
103630738	Epigallocatechin 3-O-caffeate	0.9428571428571428	0.016666666666666666
100272269	Epigallocatechin 3-O-caffeate	0.8285714285714285	0.058333333333333334
100280488	Epigallocatechin 3-O-caffeate	0.7142857142857143	0.1361111111111111
100282276	Epigallocatechin 3-O-caffeate	0.9276336570439175	0.0076658441874731574
100126898	Epigallocatechin 3-O-caffeate	-0.8116794499134278	0.0498575851013405
100279092	Epigallocatechin 3-O-caffeate	0.6	0.24166666666666667
103627316	Epigallocatechin 3-O-caffeate	0.9428571428571428	0.016666666666666666
100279830	Epigallocatechin 3-O-caffeate	0.8116794499134278	0.04985758510134043
103632960	Epigallocatechin 3-O-caffeate	1	0.002777777777777778
103654324	Epigallocatechin 3-O-caffeate	0.9428571428571428	0.016666666666666666
[truncated: 31,126 more rows]
