# Supplementary material for: Multi-omics analysis of the metabolic and transcriptional regulatory mechanisms underlying strontium-induced anthocyanin accumulation in fresh purple maize
Source: Front Plant Sci. 2026 Mar 12;17:1777794. doi: 10.3389/fpls.2026.1777794 (PMC13019636; doi:10.3389/fpls.2026.1777794)
Supplement: Supplementary file 3 [file Table3.xls]

Node1	Node2	Coefficient	Pvalue
100286084	Gallic acid trimethyl ether	-0.7589709258986455	0.0801412280583236
103630306	Gallic acid trimethyl ether	0.9411239481143203	0.005097540564861457
103631761	Gallic acid trimethyl ether	-0.6571428571428571	0.175
541658	Gallic acid trimethyl ether	0.9428571428571428	0.016666666666666666
109942364	Gallic acid trimethyl ether	-0.3927922024247863	0.4411128091213039
100280672	Gallic acid trimethyl ether	1	0.002777777777777778
100383317	Gallic acid trimethyl ether	-0.6	0.24166666666666667
100277605	Gallic acid trimethyl ether	0.8857142857142858	0.03333333333333333
103631700	Gallic acid trimethyl ether	0.9428571428571428	0.016666666666666666
100191598	Gallic acid trimethyl ether	-0.6571428571428571	0.175
109944874	Gallic acid trimethyl ether	-0.6571428571428571	0.175
100276153	Gallic acid trimethyl ether	0.9428571428571428	0.016666666666666666
103631961	Gallic acid trimethyl ether	-0.6571428571428571	0.175
100383453	Gallic acid trimethyl ether	0.8285714285714285	0.058333333333333334
111589235	Gallic acid trimethyl ether	0.7714285714285715	0.10277777777777777
100285989	Gallic acid trimethyl ether	0.7714285714285715	0.10277777777777777
103646190	Gallic acid trimethyl ether	0.9428571428571428	0.016666666666666666
100217079	Gallic acid trimethyl ether	0.9428571428571428	0.016666666666666666
103636527	Gallic acid trimethyl ether	0.7714285714285715	0.10277777777777777
100286044	Gallic acid trimethyl ether	-0.6	0.24166666666666667
100191169	Gallic acid trimethyl ether	0.8285714285714285	0.058333333333333334
100382042	Gallic acid trimethyl ether	0.8857142857142858	0.03333333333333333
100278820	Gallic acid trimethyl ether	0.8857142857142858	0.03333333333333333
100285610	Gallic acid trimethyl ether	-0.7714285714285715	0.10277777777777777
103630859	Gallic acid trimethyl ether	-0.6	0.24166666666666667
100274138	Gallic acid trimethyl ether	1	0.002777777777777778
100502454	Gallic acid trimethyl ether	0.6571428571428571	0.175
100216690	Gallic acid trimethyl ether	-0.8285714285714285	0.058333333333333334
100284495	Gallic acid trimethyl ether	0.8285714285714285	0.058333333333333334
100277576	Gallic acid trimethyl ether	-0.6571428571428571	0.175
100273235	Gallic acid trimethyl ether	-0.6546536707079772	0.1583024233754577
100282012	Gallic acid trimethyl ether	-0.7142857142857143	0.1361111111111111
100273093	Gallic acid trimethyl ether	0.6	0.24166666666666667
100191625	Gallic acid trimethyl ether	-0.6	0.24166666666666667
100272451	Gallic acid trimethyl ether	0.7714285714285715	0.10277777777777777
100285564	Gallic acid trimethyl ether	0.6	0.24166666666666667
100286331	Gallic acid trimethyl ether	0.6	0.24166666666666667
100281063	Gallic acid trimethyl ether	0.7714285714285715	0.10277777777777777
100216803	Gallic acid trimethyl ether	0.7142857142857143	0.1361111111111111
100280736	Gallic acid trimethyl ether	-0.6	0.24166666666666667
103633443	Gallic acid trimethyl ether	-0.7142857142857143	0.1361111111111111
109945996	Gallic acid trimethyl ether	0.7142857142857143	0.1361111111111111
103633560	Gallic acid trimethyl ether	0.8285714285714285	0.058333333333333334
100274584	Gallic acid trimethyl ether	-0.6	0.24166666666666667
100191794	Gallic acid trimethyl ether	-0.6	0.24166666666666667
100501789	Gallic acid trimethyl ether	0.9428571428571428	0.016666666666666666
100285117	Gallic acid trimethyl ether	-0.6	0.24166666666666667
100283417	Gallic acid trimethyl ether	-0.6	0.24166666666666667
100384216	Gallic acid trimethyl ether	0.8857142857142858	0.03333333333333333
100192574	Gallic acid trimethyl ether	0.8285714285714285	0.058333333333333334
103633511	Gallic acid trimethyl ether	0.7714285714285715	0.10277777777777777
100280576	Gallic acid trimethyl ether	-0.6	0.24166666666666667
100284998	Gallic acid trimethyl ether	0.8285714285714285	0.058333333333333334
100276002	Gallic acid trimethyl ether	0.7142857142857143	0.1361111111111111
100193790	Gallic acid trimethyl ether	0.7714285714285715	0.10277777777777777
100286064	Gallic acid trimethyl ether	0.7714285714285715	0.10277777777777777
542010	Gallic acid trimethyl ether	0.7714285714285715	0.10277777777777777
100275085	Gallic acid trimethyl ether	0.7714285714285715	0.10277777777777777
118472983	Gallic acid trimethyl ether	0.5428571428571428	0.2972222222222222
100275405	Gallic acid trimethyl ether	-0.6	0.24166666666666667
100276384	Gallic acid trimethyl ether	0.7714285714285715	0.10277777777777777
100285687	Gallic acid trimethyl ether	0.7714285714285715	0.10277777777777777
100275569	Gallic acid trimethyl ether	0.9428571428571428	0.016666666666666666
100194164	Gallic acid trimethyl ether	-0.5428571428571428	0.2972222222222222
100273615	Gallic acid trimethyl ether	0.6	0.24166666666666667
732807	Gallic acid trimethyl ether	-0.2571428571428572	0.6583333333333333
100383401	Gallic acid trimethyl ether	0.8285714285714285	0.058333333333333334
100274767	Gallic acid trimethyl ether	1	0.002777777777777778
100191949	Gallic acid trimethyl ether	0.7714285714285715	0.10277777777777777
541627	Gallic acid trimethyl ether	0.9428571428571428	0.016666666666666666
100191327	Gallic acid trimethyl ether	-0.5428571428571428	0.2972222222222222
103653816	Gallic acid trimethyl ether	0.7714285714285715	0.10277777777777777
100280792	Gallic acid trimethyl ether	-0.7714285714285715	0.10277777777777777
100282066	Gallic acid trimethyl ether	1	0.002777777777777778
100381653	Gallic acid trimethyl ether	0.8857142857142858	0.03333333333333333
103638099	Gallic acid trimethyl ether	0.8857142857142858	0.03333333333333333
100281829	Gallic acid trimethyl ether	-0.7714285714285715	0.10277777777777777
100272557	Gallic acid trimethyl ether	-0.6	0.24166666666666667
100191680	Gallic acid trimethyl ether	0.8285714285714285	0.058333333333333334
100281698	Gallic acid trimethyl ether	0.6	0.24166666666666667
100275132	Gallic acid trimethyl ether	0.9428571428571428	0.016666666666666666
103631699	Gallic acid trimethyl ether	0.7714285714285715	0.10277777777777777
100286307	Gallic acid trimethyl ether	0.31428571428571433	0.5638888888888889
114108589	Gallic acid trimethyl ether	0.8857142857142858	0.03333333333333333
100286341	Gallic acid trimethyl ether	-0.6571428571428571	0.175
103650125	Gallic acid trimethyl ether	0.7714285714285715	0.10277777777777777
103650960	Gallic acid trimethyl ether	0.8285714285714285	0.058333333333333334
100274623	Gallic acid trimethyl ether	0.8406680016960502	0.036057572845159286
100381459	Gallic acid trimethyl ether	0.7714285714285715	0.10277777777777777
100275106	Gallic acid trimethyl ether	0.6	0.24166666666666667
103647367	Gallic acid trimethyl ether	-0.6	0.24166666666666667
100272959	Gallic acid trimethyl ether	0.7142857142857143	0.1361111111111111
100273826	Gallic acid trimethyl ether	0.7714285714285715	0.10277777777777777
100284575	Gallic acid trimethyl ether	0.7714285714285715	0.10277777777777777
103635822	Gallic acid trimethyl ether	0.7142857142857143	0.1361111111111111
100278004	Gallic acid trimethyl ether	0.7714285714285715	0.10277777777777777
100286364	Gallic acid trimethyl ether	-0.8285714285714285	0.058333333333333334
103649730	Gallic acid trimethyl ether	0.9428571428571428	0.016666666666666666
100191278	Gallic acid trimethyl ether	0.8857142857142858	0.03333333333333333
103639592	Gallic acid trimethyl ether	-0.7714285714285715	0.10277777777777777
100193380	Gallic acid trimethyl ether	0.13093073414159542	0.8047261622231062
541744	Gallic acid trimethyl ether	0.8857142857142858	0.03333333333333333
100281701	Gallic acid trimethyl ether	-0.6	0.24166666666666667
100383581	Gallic acid trimethyl ether	0.8857142857142858	0.03333333333333333
103645931	Gallic acid trimethyl ether	0.8285714285714285	0.058333333333333334
100273561	Gallic acid trimethyl ether	0.7142857142857143	0.1361111111111111
100192603	Gallic acid trimethyl ether	0.7714285714285715	0.10277777777777777
103634898	Gallic acid trimethyl ether	0.6571428571428571	0.175
542184	Gallic acid trimethyl ether	0.9428571428571428	0.016666666666666666
103641145	Gallic acid trimethyl ether	0.7714285714285715	0.10277777777777777
100502305	Gallic acid trimethyl ether	-0.6	0.24166666666666667
103638297	Gallic acid trimethyl ether	0.7142857142857143	0.1361111111111111
103643820	Gallic acid trimethyl ether	0.8285714285714285	0.058333333333333334
100281178	Gallic acid trimethyl ether	0.8857142857142858	0.03333333333333333
100278133	Gallic acid trimethyl ether	0.7714285714285715	0.10277777777777777
109939492	Gallic acid trimethyl ether	-0.9276336570439175	0.007665844187473129
100285628	Gallic acid trimethyl ether	-0.5428571428571428	0.2972222222222222
100279109	Gallic acid trimethyl ether	0.9428571428571428	0.016666666666666666
100283030	Gallic acid trimethyl ether	0.8285714285714285	0.058333333333333334
100194272	Gallic acid trimethyl ether	-0.5428571428571428	0.2972222222222222
100216895	Gallic acid trimethyl ether	-0.6	0.24166666666666667
103640631	Gallic acid trimethyl ether	0.8857142857142858	0.03333333333333333
103641918	Gallic acid trimethyl ether	0.7714285714285715	0.10277777777777777
100191398	Gallic acid trimethyl ether	0.8285714285714285	0.058333333333333334
100217228	Gallic acid trimethyl ether	0.6571428571428571	0.175
100382164	Gallic acid trimethyl ether	0.6571428571428571	0.175
100193143	Gallic acid trimethyl ether	0.7714285714285715	0.10277777777777777
100382612	Gallic acid trimethyl ether	-0.6	0.24166666666666667
100284342	Gallic acid trimethyl ether	-0.7142857142857143	0.1361111111111111
100273332	Gallic acid trimethyl ether	0.9428571428571428	0.016666666666666666
541907	Gallic acid trimethyl ether	0.6	0.24166666666666667
100275184	Gallic acid trimethyl ether	0.8857142857142858	0.03333333333333333
103633352	Gallic acid trimethyl ether	0.9428571428571428	0.016666666666666666
100275443	Gallic acid trimethyl ether	0.7142857142857143	0.1361111111111111
100285642	Gallic acid trimethyl ether	-0.8857142857142858	0.03333333333333333
103647976	Gallic acid trimethyl ether	1	0.002777777777777778
100275415	Gallic acid trimethyl ether	-0.6	0.24166666666666667
103654125	Gallic acid trimethyl ether	0.5428571428571428	0.2972222222222222
100285936	Gallic acid trimethyl ether	0.7714285714285715	0.10277777777777777
103635866	Gallic acid trimethyl ether	-0.6	0.24166666666666667
100501519	Gallic acid trimethyl ether	0.8285714285714285	0.058333333333333334
100282216	Gallic acid trimethyl ether	-0.7714285714285715	0.10277777777777777
100193480	Gallic acid trimethyl ether	0.9428571428571428	0.016666666666666666
103625810	Gallic acid trimethyl ether	-0.6571428571428571	0.175
100191161	Gallic acid trimethyl ether	0.7142857142857143	0.1361111111111111
100280158	Gallic acid trimethyl ether	0.7714285714285715	0.10277777777777777
100216914	Gallic acid trimethyl ether	-0.7714285714285715	0.10277777777777777
100191238	Gallic acid trimethyl ether	0.7714285714285715	0.10277777777777777
100274398	Gallic acid trimethyl ether	0.7142857142857143	0.1361111111111111
100274805	Gallic acid trimethyl ether	-0.6	0.24166666666666667
100276769	Gallic acid trimethyl ether	0.8857142857142858	0.03333333333333333
103631817	Gallic acid trimethyl ether	0.7714285714285715	0.10277777777777777
542376	Gallic acid trimethyl ether	0.6571428571428571	0.175
100277143	Gallic acid trimethyl ether	0.8857142857142858	0.03333333333333333
100216827	Gallic acid trimethyl ether	0.8857142857142858	0.03333333333333333
100101527	Gallic acid trimethyl ether	-0.6	0.24166666666666667
542592	Gallic acid trimethyl ether	0.8285714285714285	0.058333333333333334
103634496	Gallic acid trimethyl ether	0.6	0.24166666666666667
100278938	Gallic acid trimethyl ether	0.8285714285714285	0.058333333333333334
100274542	Gallic acid trimethyl ether	0.7714285714285715	0.10277777777777777
100280416	Gallic acid trimethyl ether	0.6571428571428571	0.175
100279180	Gallic acid trimethyl ether	0.753702346348183	0.0835232813732598
100279274	Gallic acid trimethyl ether	0.6	0.24166666666666667
100281589	Gallic acid trimethyl ether	0.7714285714285715	0.10277777777777777
100272381	Gallic acid trimethyl ether	0.31428571428571433	0.5638888888888889
103651102	Gallic acid trimethyl ether	-0.6	0.24166666666666667
100101533	Gallic acid trimethyl ether	0.7142857142857143	0.1361111111111111
100280530	Gallic acid trimethyl ether	0.9428571428571428	0.016666666666666666
100282930	Gallic acid trimethyl ether	0.6	0.24166666666666667
100285223	Gallic acid trimethyl ether	-0.8285714285714285	0.058333333333333334
100286084	Volemitol; D-glycero-D-manno-Heptitol;	-0.6982532518267537	0.12283946337339616
103630306	Volemitol; D-glycero-D-manno-Heptitol;	0.6982532518267537	0.12283946337339596
103631761	Volemitol; D-glycero-D-manno-Heptitol;	-0.7142857142857143	0.1361111111111111
541658	Volemitol; D-glycero-D-manno-Heptitol;	0.7714285714285715	0.10277777777777777
109942364	Volemitol; D-glycero-D-manno-Heptitol;	-0.6546536707079772	0.1583024233754577
100280672	Volemitol; D-glycero-D-manno-Heptitol;	0.7142857142857143	0.1361111111111111
100383317	Volemitol; D-glycero-D-manno-Heptitol;	-0.7714285714285715	0.10277777777777777
100277605	Volemitol; D-glycero-D-manno-Heptitol;	0.8285714285714285	0.058333333333333334
103631700	Volemitol; D-glycero-D-manno-Heptitol;	0.6	0.24166666666666667
100191598	Volemitol; D-glycero-D-manno-Heptitol;	-0.8857142857142858	0.03333333333333333
109944874	Volemitol; D-glycero-D-manno-Heptitol;	-0.8857142857142858	0.03333333333333333
100276153	Volemitol; D-glycero-D-manno-Heptitol;	0.5428571428571428	0.2972222222222222
103631961	Volemitol; D-glycero-D-manno-Heptitol;	-0.7142857142857143	0.1361111111111111
100383453	Volemitol; D-glycero-D-manno-Heptitol;	0.5428571428571428	0.2972222222222222
111589235	Volemitol; D-glycero-D-manno-Heptitol;	0.6	0.24166666666666667
100285989	Volemitol; D-glycero-D-manno-Heptitol;	0.7714285714285715	0.10277777777777777
103646190	Volemitol; D-glycero-D-manno-Heptitol;	0.7714285714285715	0.10277777777777777
100217079	Volemitol; D-glycero-D-manno-Heptitol;	0.7714285714285715	0.10277777777777777
103636527	Volemitol; D-glycero-D-manno-Heptitol;	0.6	0.24166666666666667
100286044	Volemitol; D-glycero-D-manno-Heptitol;	-0.7714285714285715	0.10277777777777777
100191169	Volemitol; D-glycero-D-manno-Heptitol;	0.8857142857142858	0.03333333333333333
100382042	Volemitol; D-glycero-D-manno-Heptitol;	0.8285714285714285	0.058333333333333334
100278820	Volemitol; D-glycero-D-manno-Heptitol;	0.8285714285714285	0.058333333333333334
100285610	Volemitol; D-glycero-D-manno-Heptitol;	-0.9428571428571428	0.016666666666666666
103630859	Volemitol; D-glycero-D-manno-Heptitol;	-0.9428571428571428	0.016666666666666666
100274138	Volemitol; D-glycero-D-manno-Heptitol;	0.7142857142857143	0.1361111111111111
100502454	Volemitol; D-glycero-D-manno-Heptitol;	0.8857142857142858	0.03333333333333333
100216690	Volemitol; D-glycero-D-manno-Heptitol;	-0.8857142857142858	0.03333333333333333
100284495	Volemitol; D-glycero-D-manno-Heptitol;	0.5428571428571428	0.2972222222222222
100277576	Volemitol; D-glycero-D-manno-Heptitol;	-0.7142857142857143	0.1361111111111111
100273235	Volemitol; D-glycero-D-manno-Heptitol;	-0.3927922024247863	0.4411128091213039
100282012	Volemitol; D-glycero-D-manno-Heptitol;	-0.6571428571428571	0.175
100273093	Volemitol; D-glycero-D-manno-Heptitol;	0.7714285714285715	0.10277777777777777
100191625	Volemitol; D-glycero-D-manno-Heptitol;	-0.7714285714285715	0.10277777777777777
100272451	Volemitol; D-glycero-D-manno-Heptitol;	0.7714285714285715	0.10277777777777777
100285564	Volemitol; D-glycero-D-manno-Heptitol;	0.7714285714285715	0.10277777777777777
100286331	Volemitol; D-glycero-D-manno-Heptitol;	0.7714285714285715	0.10277777777777777
100281063	Volemitol; D-glycero-D-manno-Heptitol;	0.7714285714285715	0.10277777777777777
100216803	Volemitol; D-glycero-D-manno-Heptitol;	1	0.002777777777777778
100280736	Volemitol; D-glycero-D-manno-Heptitol;	-0.9428571428571428	0.016666666666666666
103633443	Volemitol; D-glycero-D-manno-Heptitol;	-1	0.002777777777777778
109945996	Volemitol; D-glycero-D-manno-Heptitol;	0.6571428571428571	0.175
103633560	Volemitol; D-glycero-D-manno-Heptitol;	0.7142857142857143	0.1361111111111111
100274584	Volemitol; D-glycero-D-manno-Heptitol;	-0.9428571428571428	0.016666666666666666
100191794	Volemitol; D-glycero-D-manno-Heptitol;	-0.9428571428571428	0.016666666666666666
100501789	Volemitol; D-glycero-D-manno-Heptitol;	0.7714285714285715	0.10277777777777777
100285117	Volemitol; D-glycero-D-manno-Heptitol;	-0.7714285714285715	0.10277777777777777
100283417	Volemitol; D-glycero-D-manno-Heptitol;	-0.7714285714285715	0.10277777777777777
100384216	Volemitol; D-glycero-D-manno-Heptitol;	0.8285714285714285	0.058333333333333334
100192574	Volemitol; D-glycero-D-manno-Heptitol;	0.7142857142857143	0.1361111111111111
103633511	Volemitol; D-glycero-D-manno-Heptitol;	0.7714285714285715	0.10277777777777777
100280576	Volemitol; D-glycero-D-manno-Heptitol;	-0.7714285714285715	0.10277777777777777
100284998	Volemitol; D-glycero-D-manno-Heptitol;	0.5428571428571428	0.2972222222222222
100276002	Volemitol; D-glycero-D-manno-Heptitol;	0.6571428571428571	0.175
100193790	Volemitol; D-glycero-D-manno-Heptitol;	0.7714285714285715	0.10277777777777777
100286064	Volemitol; D-glycero-D-manno-Heptitol;	0.7714285714285715	0.10277777777777777
542010	Volemitol; D-glycero-D-manno-Heptitol;	0.6	0.24166666666666667
100275085	Volemitol; D-glycero-D-manno-Heptitol;	0.7714285714285715	0.10277777777777777
118472983	Volemitol; D-glycero-D-manno-Heptitol;	0.8285714285714285	0.058333333333333334
100275405	Volemitol; D-glycero-D-manno-Heptitol;	-0.7714285714285715	0.10277777777777777
100276384	Volemitol; D-glycero-D-manno-Heptitol;	0.7714285714285715	0.10277777777777777
100285687	Volemitol; D-glycero-D-manno-Heptitol;	0.7714285714285715	0.10277777777777777
100275569	Volemitol; D-glycero-D-manno-Heptitol;	0.7714285714285715	0.10277777777777777
100194164	Volemitol; D-glycero-D-manno-Heptitol;	-0.8285714285714285	0.058333333333333334
100273615	Volemitol; D-glycero-D-manno-Heptitol;	0.7714285714285715	0.10277777777777777
732807	Volemitol; D-glycero-D-manno-Heptitol;	-0.7142857142857143	0.1361111111111111
100383401	Volemitol; D-glycero-D-manno-Heptitol;	0.7142857142857143	0.1361111111111111
100274767	Volemitol; D-glycero-D-manno-Heptitol;	0.7142857142857143	0.1361111111111111
100191949	Volemitol; D-glycero-D-manno-Heptitol;	0.7714285714285715	0.10277777777777777
541627	Volemitol; D-glycero-D-manno-Heptitol;	0.7714285714285715	0.10277777777777777
100191327	Volemitol; D-glycero-D-manno-Heptitol;	-0.8285714285714285	0.058333333333333334
103653816	Volemitol; D-glycero-D-manno-Heptitol;	0.9428571428571428	0.016666666666666666
100280792	Volemitol; D-glycero-D-manno-Heptitol;	-0.9428571428571428	0.016666666666666666
100282066	Volemitol; D-glycero-D-manno-Heptitol;	0.7142857142857143	0.1361111111111111
100381653	Volemitol; D-glycero-D-manno-Heptitol;	0.6571428571428571	0.175
103638099	Volemitol; D-glycero-D-manno-Heptitol;	0.6571428571428571	0.175
100281829	Volemitol; D-glycero-D-manno-Heptitol;	-0.9428571428571428	0.016666666666666666
100272557	Volemitol; D-glycero-D-manno-Heptitol;	-0.9428571428571428	0.016666666666666666
100191680	Volemitol; D-glycero-D-manno-Heptitol;	0.7142857142857143	0.1361111111111111
100281698	Volemitol; D-glycero-D-manno-Heptitol;	0.7714285714285715	0.10277777777777777
100275132	Volemitol; D-glycero-D-manno-Heptitol;	0.7714285714285715	0.10277777777777777
103631699	Volemitol; D-glycero-D-manno-Heptitol;	0.6	0.24166666666666667
100286307	Volemitol; D-glycero-D-manno-Heptitol;	0.6571428571428571	0.175
114108589	Volemitol; D-glycero-D-manno-Heptitol;	0.8285714285714285	0.058333333333333334
100286341	Volemitol; D-glycero-D-manno-Heptitol;	-0.8857142857142858	0.03333333333333333
103650125	Volemitol; D-glycero-D-manno-Heptitol;	0.37142857142857144	0.49722222222222223
103650960	Volemitol; D-glycero-D-manno-Heptitol;	0.7142857142857143	0.1361111111111111
100274623	Volemitol; D-glycero-D-manno-Heptitol;	0.8116794499134278	0.04985758510134043
100381459	Volemitol; D-glycero-D-manno-Heptitol;	0.7714285714285715	0.10277777777777777
100275106	Volemitol; D-glycero-D-manno-Heptitol;	0.7714285714285715	0.10277777777777777
103647367	Volemitol; D-glycero-D-manno-Heptitol;	-0.7714285714285715	0.10277777777777777
100272959	Volemitol; D-glycero-D-manno-Heptitol;	1	0.002777777777777778
100273826	Volemitol; D-glycero-D-manno-Heptitol;	0.7714285714285715	0.10277777777777777
100284575	Volemitol; D-glycero-D-manno-Heptitol;	0.7714285714285715	0.10277777777777777
103635822	Volemitol; D-glycero-D-manno-Heptitol;	0.6571428571428571	0.175
100278004	Volemitol; D-glycero-D-manno-Heptitol;	0.6	0.24166666666666667
100286364	Volemitol; D-glycero-D-manno-Heptitol;	-0.8857142857142858	0.03333333333333333
103649730	Volemitol; D-glycero-D-manno-Heptitol;	0.7714285714285715	0.10277777777777777
100191278	Volemitol; D-glycero-D-manno-Heptitol;	0.6571428571428571	0.175
103639592	Volemitol; D-glycero-D-manno-Heptitol;	-0.9428571428571428	0.016666666666666666
100193380	Volemitol; D-glycero-D-manno-Heptitol;	0.6546536707079772	0.1583024233754577
541744	Volemitol; D-glycero-D-manno-Heptitol;	0.8285714285714285	0.058333333333333334
100281701	Volemitol; D-glycero-D-manno-Heptitol;	-0.7714285714285715	0.10277777777777777
100383581	Volemitol; D-glycero-D-manno-Heptitol;	0.8285714285714285	0.058333333333333334
103645931	Volemitol; D-glycero-D-manno-Heptitol;	0.7142857142857143	0.1361111111111111
100273561	Volemitol; D-glycero-D-manno-Heptitol;	0.6571428571428571	0.175
100192603	Volemitol; D-glycero-D-manno-Heptitol;	0.9428571428571428	0.016666666666666666
103634898	Volemitol; D-glycero-D-manno-Heptitol;	0.8857142857142858	0.03333333333333333
542184	Volemitol; D-glycero-D-manno-Heptitol;	0.7714285714285715	0.10277777777777777
103641145	Volemitol; D-glycero-D-manno-Heptitol;	0.7714285714285715	0.10277777777777777
100502305	Volemitol; D-glycero-D-manno-Heptitol;	-0.7714285714285715	0.10277777777777777
103638297	Volemitol; D-glycero-D-manno-Heptitol;	0.6571428571428571	0.175
103643820	Volemitol; D-glycero-D-manno-Heptitol;	0.7142857142857143	0.1361111111111111
100281178	Volemitol; D-glycero-D-manno-Heptitol;	0.8285714285714285	0.058333333333333334
100278133	Volemitol; D-glycero-D-manno-Heptitol;	0.6	0.24166666666666667
109939492	Volemitol; D-glycero-D-manno-Heptitol;	-0.8116794499134278	0.0498575851013405
100285628	Volemitol; D-glycero-D-manno-Heptitol;	-0.8285714285714285	0.058333333333333334
100279109	Volemitol; D-glycero-D-manno-Heptitol;	0.7714285714285715	0.10277777777777777
100283030	Volemitol; D-glycero-D-manno-Heptitol;	0.7142857142857143	0.1361111111111111
100194272	Volemitol; D-glycero-D-manno-Heptitol;	-0.8285714285714285	0.058333333333333334
100216895	Volemitol; D-glycero-D-manno-Heptitol;	-0.7714285714285715	0.10277777777777777
103640631	Volemitol; D-glycero-D-manno-Heptitol;	0.8285714285714285	0.058333333333333334
103641918	Volemitol; D-glycero-D-manno-Heptitol;	0.6	0.24166666666666667
100191398	Volemitol; D-glycero-D-manno-Heptitol;	0.7142857142857143	0.1361111111111111
100217228	Volemitol; D-glycero-D-manno-Heptitol;	0.8857142857142858	0.03333333333333333
100382164	Volemitol; D-glycero-D-manno-Heptitol;	0.8857142857142858	0.03333333333333333
100193143	Volemitol; D-glycero-D-manno-Heptitol;	0.6	0.24166666666666667
100382612	Volemitol; D-glycero-D-manno-Heptitol;	-0.7714285714285715	0.10277777777777777
100284342	Volemitol; D-glycero-D-manno-Heptitol;	-1	0.002777777777777778
100273332	Volemitol; D-glycero-D-manno-Heptitol;	0.7714285714285715	0.10277777777777777
541907	Volemitol; D-glycero-D-manno-Heptitol;	0.7714285714285715	0.10277777777777777
100275184	Volemitol; D-glycero-D-manno-Heptitol;	0.6	0.24166666666666667
103633352	Volemitol; D-glycero-D-manno-Heptitol;	0.7714285714285715	0.10277777777777777
100275443	Volemitol; D-glycero-D-manno-Heptitol;	0.6571428571428571	0.175
100285642	Volemitol; D-glycero-D-manno-Heptitol;	-0.6571428571428571	0.175
103647976	Volemitol; D-glycero-D-manno-Heptitol;	0.7142857142857143	0.1361111111111111
100275415	Volemitol; D-glycero-D-manno-Heptitol;	-0.7714285714285715	0.10277777777777777
103654125	Volemitol; D-glycero-D-manno-Heptitol;	0.42857142857142855	0.41944444444444445
100285936	Volemitol; D-glycero-D-manno-Heptitol;	0.6	0.24166666666666667
103635866	Volemitol; D-glycero-D-manno-Heptitol;	-0.7714285714285715	0.10277777777777777
100501519	Volemitol; D-glycero-D-manno-Heptitol;	0.7142857142857143	0.1361111111111111
100282216	Volemitol; D-glycero-D-manno-Heptitol;	-0.9428571428571428	0.016666666666666666
100193480	Volemitol; D-glycero-D-manno-Heptitol;	0.7714285714285715	0.10277777777777777
103625810	Volemitol; D-glycero-D-manno-Heptitol;	-0.7142857142857143	0.1361111111111111
100191161	Volemitol; D-glycero-D-manno-Heptitol;	0.6571428571428571	0.175
100280158	Volemitol; D-glycero-D-manno-Heptitol;	0.6	0.24166666666666667
100216914	Volemitol; D-glycero-D-manno-Heptitol;	-0.9428571428571428	0.016666666666666666
100191238	Volemitol; D-glycero-D-manno-Heptitol;	0.6	0.24166666666666667
100274398	Volemitol; D-glycero-D-manno-Heptitol;	0.6571428571428571	0.175
100274805	Volemitol; D-glycero-D-manno-Heptitol;	-0.7714285714285715	0.10277777777777777
100276769	Volemitol; D-glycero-D-manno-Heptitol;	0.6571428571428571	0.175
103631817	Volemitol; D-glycero-D-manno-Heptitol;	0.6	0.24166666666666667
542376	Volemitol; D-glycero-D-manno-Heptitol;	0.7142857142857143	0.1361111111111111
100277143	Volemitol; D-glycero-D-manno-Heptitol;	0.8285714285714285	0.058333333333333334
100216827	Volemitol; D-glycero-D-manno-Heptitol;	0.8285714285714285	0.058333333333333334
100101527	Volemitol; D-glycero-D-manno-Heptitol;	-0.7714285714285715	0.10277777777777777
542592	Volemitol; D-glycero-D-manno-Heptitol;	0.7142857142857143	0.1361111111111111
103634496	Volemitol; D-glycero-D-manno-Heptitol;	0.7714285714285715	0.10277777777777777
100278938	Volemitol; D-glycero-D-manno-Heptitol;	0.8857142857142858	0.03333333333333333
100274542	Volemitol; D-glycero-D-manno-Heptitol;	0.7714285714285715	0.10277777777777777
100280416	Volemitol; D-glycero-D-manno-Heptitol;	0.8857142857142858	0.03333333333333333
100279180	Volemitol; D-glycero-D-manno-Heptitol;	0.7247137945655605	0.10324280462370763
100279274	Volemitol; D-glycero-D-manno-Heptitol;	0.9428571428571428	0.016666666666666666
100281589	Volemitol; D-glycero-D-manno-Heptitol;	0.9428571428571428	0.016666666666666666
100272381	Volemitol; D-glycero-D-manno-Heptitol;	0.6571428571428571	0.175
103651102	Volemitol; D-glycero-D-manno-Heptitol;	-0.7714285714285715	0.10277777777777777
100101533	Volemitol; D-glycero-D-manno-Heptitol;	1	0.002777777777777778
100280530	Volemitol; D-glycero-D-manno-Heptitol;	0.7714285714285715	0.10277777777777777
100282930	Volemitol; D-glycero-D-manno-Heptitol;	0.7714285714285715	0.10277777777777777
100285223	Volemitol; D-glycero-D-manno-Heptitol;	-0.8857142857142858	0.03333333333333333
100286084	delta-Gluconic acid delta-lactone	0.6982532518267537	0.12283946337339596
103630306	delta-Gluconic acid delta-lactone	-0.6982532518267537	0.12283946337339616
103631761	delta-Gluconic acid delta-lactone	0.7142857142857143	0.1361111111111111
541658	delta-Gluconic acid delta-lactone	-0.7714285714285715	0.10277777777777777
109942364	delta-Gluconic acid delta-lactone	0.6546536707079772	0.1583024233754577
100280672	delta-Gluconic acid delta-lactone	-0.7142857142857143	0.1361111111111111
100383317	delta-Gluconic acid delta-lactone	0.7714285714285715	0.10277777777777777
100277605	delta-Gluconic acid delta-lactone	-0.8285714285714285	0.058333333333333334
103631700	delta-Gluconic acid delta-lactone	-0.6	0.24166666666666667
100191598	delta-Gluconic acid delta-lactone	0.8857142857142858	0.03333333333333333
109944874	delta-Gluconic acid delta-lactone	0.8857142857142858	0.03333333333333333
100276153	delta-Gluconic acid delta-lactone	-0.5428571428571428	0.2972222222222222
103631961	delta-Gluconic acid delta-lactone	0.7142857142857143	0.1361111111111111
100383453	delta-Gluconic acid delta-lactone	-0.5428571428571428	0.2972222222222222
111589235	delta-Gluconic acid delta-lactone	-0.6	0.24166666666666667
100285989	delta-Gluconic acid delta-lactone	-0.7714285714285715	0.10277777777777777
103646190	delta-Gluconic acid delta-lactone	-0.7714285714285715	0.10277777777777777
100217079	delta-Gluconic acid delta-lactone	-0.7714285714285715	0.10277777777777777
103636527	delta-Gluconic acid delta-lactone	-0.6	0.24166666666666667
100286044	delta-Gluconic acid delta-lactone	0.7714285714285715	0.10277777777777777
100191169	delta-Gluconic acid delta-lactone	-0.8857142857142858	0.03333333333333333
100382042	delta-Gluconic acid delta-lactone	-0.8285714285714285	0.058333333333333334
100278820	delta-Gluconic acid delta-lactone	-0.8285714285714285	0.058333333333333334
100285610	delta-Gluconic acid delta-lactone	0.9428571428571428	0.016666666666666666
103630859	delta-Gluconic acid delta-lactone	0.9428571428571428	0.016666666666666666
100274138	delta-Gluconic acid delta-lactone	-0.7142857142857143	0.1361111111111111
100502454	delta-Gluconic acid delta-lactone	-0.8857142857142858	0.03333333333333333
100216690	delta-Gluconic acid delta-lactone	0.8857142857142858	0.03333333333333333
100284495	delta-Gluconic acid delta-lactone	-0.5428571428571428	0.2972222222222222
100277576	delta-Gluconic acid delta-lactone	0.7142857142857143	0.1361111111111111
100273235	delta-Gluconic acid delta-lactone	0.3927922024247863	0.4411128091213042
100282012	delta-Gluconic acid delta-lactone	0.6571428571428571	0.175
100273093	delta-Gluconic acid delta-lactone	-0.7714285714285715	0.10277777777777777
100191625	delta-Gluconic acid delta-lactone	0.7714285714285715	0.10277777777777777
100272451	delta-Gluconic acid delta-lactone	-0.7714285714285715	0.10277777777777777
100285564	delta-Gluconic acid delta-lactone	-0.7714285714285715	0.10277777777777777
100286331	delta-Gluconic acid delta-lactone	-0.7714285714285715	0.10277777777777777
100281063	delta-Gluconic acid delta-lactone	-0.7714285714285715	0.10277777777777777
100216803	delta-Gluconic acid delta-lactone	-1	0.002777777777777778
100280736	delta-Gluconic acid delta-lactone	0.9428571428571428	0.016666666666666666
103633443	delta-Gluconic acid delta-lactone	1	0.002777777777777778
109945996	delta-Gluconic acid delta-lactone	-0.6571428571428571	0.175
103633560	delta-Gluconic acid delta-lactone	-0.7142857142857143	0.1361111111111111
100274584	delta-Gluconic acid delta-lactone	0.9428571428571428	0.016666666666666666
100191794	delta-Gluconic acid delta-lactone	0.9428571428571428	0.016666666666666666
100501789	delta-Gluconic acid delta-lactone	-0.7714285714285715	0.10277777777777777
100285117	delta-Gluconic acid delta-lactone	0.7714285714285715	0.10277777777777777
100283417	delta-Gluconic acid delta-lactone	0.7714285714285715	0.10277777777777777
100384216	delta-Gluconic acid delta-lactone	-0.8285714285714285	0.058333333333333334
100192574	delta-Gluconic acid delta-lactone	-0.7142857142857143	0.1361111111111111
103633511	delta-Gluconic acid delta-lactone	-0.7714285714285715	0.10277777777777777
100280576	delta-Gluconic acid delta-lactone	0.7714285714285715	0.10277777777777777
100284998	delta-Gluconic acid delta-lactone	-0.5428571428571428	0.2972222222222222
100276002	delta-Gluconic acid delta-lactone	-0.6571428571428571	0.175
100193790	delta-Gluconic acid delta-lactone	-0.7714285714285715	0.10277777777777777
100286064	delta-Gluconic acid delta-lactone	-0.7714285714285715	0.10277777777777777
542010	delta-Gluconic acid delta-lactone	-0.6	0.24166666666666667
100275085	delta-Gluconic acid delta-lactone	-0.7714285714285715	0.10277777777777777
118472983	delta-Gluconic acid delta-lactone	-0.8285714285714285	0.058333333333333334
100275405	delta-Gluconic acid delta-lactone	0.7714285714285715	0.10277777777777777
100276384	delta-Gluconic acid delta-lactone	-0.7714285714285715	0.10277777777777777
100285687	delta-Gluconic acid delta-lactone	-0.7714285714285715	0.10277777777777777
100275569	delta-Gluconic acid delta-lactone	-0.7714285714285715	0.10277777777777777
100194164	delta-Gluconic acid delta-lactone	0.8285714285714285	0.058333333333333334
100273615	delta-Gluconic acid delta-lactone	-0.7714285714285715	0.10277777777777777
732807	delta-Gluconic acid delta-lactone	0.7142857142857143	0.1361111111111111
100383401	delta-Gluconic acid delta-lactone	-0.7142857142857143	0.1361111111111111
100274767	delta-Gluconic acid delta-lactone	-0.7142857142857143	0.1361111111111111
100191949	delta-Gluconic acid delta-lactone	-0.7714285714285715	0.10277777777777777
541627	delta-Gluconic acid delta-lactone	-0.7714285714285715	0.10277777777777777
100191327	delta-Gluconic acid delta-lactone	0.8285714285714285	0.058333333333333334
103653816	delta-Gluconic acid delta-lactone	-0.9428571428571428	0.016666666666666666
100280792	delta-Gluconic acid delta-lactone	0.9428571428571428	0.016666666666666666
100282066	delta-Gluconic acid delta-lactone	-0.7142857142857143	0.1361111111111111
100381653	delta-Gluconic acid delta-lactone	-0.6571428571428571	0.175
103638099	delta-Gluconic acid delta-lactone	-0.6571428571428571	0.175
100281829	delta-Gluconic acid delta-lactone	0.9428571428571428	0.016666666666666666
100272557	delta-Gluconic acid delta-lactone	0.9428571428571428	0.016666666666666666
100191680	delta-Gluconic acid delta-lactone	-0.7142857142857143	0.1361111111111111
100281698	delta-Gluconic acid delta-lactone	-0.7714285714285715	0.10277777777777777
100275132	delta-Gluconic acid delta-lactone	-0.7714285714285715	0.10277777777777777
103631699	delta-Gluconic acid delta-lactone	-0.6	0.24166666666666667
100286307	delta-Gluconic acid delta-lactone	-0.6571428571428571	0.175
114108589	delta-Gluconic acid delta-lactone	-0.8285714285714285	0.058333333333333334
100286341	delta-Gluconic acid delta-lactone	0.8857142857142858	0.03333333333333333
103650125	delta-Gluconic acid delta-lactone	-0.37142857142857144	0.49722222222222223
103650960	delta-Gluconic acid delta-lactone	-0.7142857142857143	0.1361111111111111
100274623	delta-Gluconic acid delta-lactone	-0.8116794499134278	0.0498575851013405
100381459	delta-Gluconic acid delta-lactone	-0.7714285714285715	0.10277777777777777
100275106	delta-Gluconic acid delta-lactone	-0.7714285714285715	0.10277777777777777
103647367	delta-Gluconic acid delta-lactone	0.7714285714285715	0.10277777777777777
100272959	delta-Gluconic acid delta-lactone	-1	0.002777777777777778
100273826	delta-Gluconic acid delta-lactone	-0.7714285714285715	0.10277777777777777
100284575	delta-Gluconic acid delta-lactone	-0.7714285714285715	0.10277777777777777
103635822	delta-Gluconic acid delta-lactone	-0.6571428571428571	0.175
100278004	delta-Gluconic acid delta-lactone	-0.6	0.24166666666666667
100286364	delta-Gluconic acid delta-lactone	0.8857142857142858	0.03333333333333333
103649730	delta-Gluconic acid delta-lactone	-0.7714285714285715	0.10277777777777777
100191278	delta-Gluconic acid delta-lactone	-0.6571428571428571	0.175
103639592	delta-Gluconic acid delta-lactone	0.9428571428571428	0.016666666666666666
100193380	delta-Gluconic acid delta-lactone	-0.6546536707079772	0.1583024233754577
541744	delta-Gluconic acid delta-lactone	-0.8285714285714285	0.058333333333333334
100281701	delta-Gluconic acid delta-lactone	0.7714285714285715	0.10277777777777777
100383581	delta-Gluconic acid delta-lactone	-0.8285714285714285	0.058333333333333334
103645931	delta-Gluconic acid delta-lactone	-0.7142857142857143	0.1361111111111111
100273561	delta-Gluconic acid delta-lactone	-0.6571428571428571	0.175
100192603	delta-Gluconic acid delta-lactone	-0.9428571428571428	0.016666666666666666
103634898	delta-Gluconic acid delta-lactone	-0.8857142857142858	0.03333333333333333
542184	delta-Gluconic acid delta-lactone	-0.7714285714285715	0.10277777777777777
103641145	delta-Gluconic acid delta-lactone	-0.7714285714285715	0.10277777777777777
100502305	delta-Gluconic acid delta-lactone	0.7714285714285715	0.10277777777777777
103638297	delta-Gluconic acid delta-lactone	-0.6571428571428571	0.175
103643820	delta-Gluconic acid delta-lactone	-0.7142857142857143	0.1361111111111111
100281178	delta-Gluconic acid delta-lactone	-0.8285714285714285	0.058333333333333334
100278133	delta-Gluconic acid delta-lactone	-0.6	0.24166666666666667
109939492	delta-Gluconic acid delta-lactone	0.8116794499134278	0.04985758510134043
100285628	delta-Gluconic acid delta-lactone	0.8285714285714285	0.058333333333333334
100279109	delta-Gluconic acid delta-lactone	-0.7714285714285715	0.10277777777777777
100283030	delta-Gluconic acid delta-lactone	-0.7142857142857143	0.1361111111111111
100194272	delta-Gluconic acid delta-lactone	0.8285714285714285	0.058333333333333334
100216895	delta-Gluconic acid delta-lactone	0.7714285714285715	0.10277777777777777
103640631	delta-Gluconic acid delta-lactone	-0.8285714285714285	0.058333333333333334
103641918	delta-Gluconic acid delta-lactone	-0.6	0.24166666666666667
100191398	delta-Gluconic acid delta-lactone	-0.7142857142857143	0.1361111111111111
100217228	delta-Gluconic acid delta-lactone	-0.8857142857142858	0.03333333333333333
100382164	delta-Gluconic acid delta-lactone	-0.8857142857142858	0.03333333333333333
100193143	delta-Gluconic acid delta-lactone	-0.6	0.24166666666666667
100382612	delta-Gluconic acid delta-lactone	0.7714285714285715	0.10277777777777777
100284342	delta-Gluconic acid delta-lactone	1	0.002777777777777778
100273332	delta-Gluconic acid delta-lactone	-0.7714285714285715	0.10277777777777777
541907	delta-Gluconic acid delta-lactone	-0.7714285714285715	0.10277777777777777
100275184	delta-Gluconic acid delta-lactone	-0.6	0.24166666666666667
103633352	delta-Gluconic acid delta-lactone	-0.7714285714285715	0.10277777777777777
100275443	delta-Gluconic acid delta-lactone	-0.6571428571428571	0.175
100285642	delta-Gluconic acid delta-lactone	0.6571428571428571	0.175
103647976	delta-Gluconic acid delta-lactone	-0.7142857142857143	0.1361111111111111
100275415	delta-Gluconic acid delta-lactone	0.7714285714285715	0.10277777777777777
103654125	delta-Gluconic acid delta-lactone	-0.42857142857142855	0.41944444444444445
100285936	delta-Gluconic acid delta-lactone	-0.6	0.24166666666666667
103635866	delta-Gluconic acid delta-lactone	0.7714285714285715	0.10277777777777777
100501519	delta-Gluconic acid delta-lactone	-0.7142857142857143	0.1361111111111111
100282216	delta-Gluconic acid delta-lactone	0.9428571428571428	0.016666666666666666
100193480	delta-Gluconic acid delta-lactone	-0.7714285714285715	0.10277777777777777
103625810	delta-Gluconic acid delta-lactone	0.7142857142857143	0.1361111111111111
100191161	delta-Gluconic acid delta-lactone	-0.6571428571428571	0.175
100280158	delta-Gluconic acid delta-lactone	-0.6	0.24166666666666667
100216914	delta-Gluconic acid delta-lactone	0.9428571428571428	0.016666666666666666
100191238	delta-Gluconic acid delta-lactone	-0.6	0.24166666666666667
100274398	delta-Gluconic acid delta-lactone	-0.6571428571428571	0.175
100274805	delta-Gluconic acid delta-lactone	0.7714285714285715	0.10277777777777777
100276769	delta-Gluconic acid delta-lactone	-0.6571428571428571	0.175
103631817	delta-Gluconic acid delta-lactone	-0.6	0.24166666666666667
542376	delta-Gluconic acid delta-lactone	-0.7142857142857143	0.1361111111111111
100277143	delta-Gluconic acid delta-lactone	-0.8285714285714285	0.058333333333333334
100216827	delta-Gluconic acid delta-lactone	-0.8285714285714285	0.058333333333333334
100101527	delta-Gluconic acid delta-lactone	0.7714285714285715	0.10277777777777777
542592	delta-Gluconic acid delta-lactone	-0.7142857142857143	0.1361111111111111
103634496	delta-Gluconic acid delta-lactone	-0.7714285714285715	0.10277777777777777
100278938	delta-Gluconic acid delta-lactone	-0.8857142857142858	0.03333333333333333
100274542	delta-Gluconic acid delta-lactone	-0.7714285714285715	0.10277777777777777
100280416	delta-Gluconic acid delta-lactone	-0.8857142857142858	0.03333333333333333
100279180	delta-Gluconic acid delta-lactone	-0.7247137945655605	0.10324280462370772
100279274	delta-Gluconic acid delta-lactone	-0.9428571428571428	0.016666666666666666
100281589	delta-Gluconic acid delta-lactone	-0.9428571428571428	0.016666666666666666
100272381	delta-Gluconic acid delta-lactone	-0.6571428571428571	0.175
103651102	delta-Gluconic acid delta-lactone	0.7714285714285715	0.10277777777777777
100101533	delta-Gluconic acid delta-lactone	-1	0.002777777777777778
100280530	delta-Gluconic acid delta-lactone	-0.7714285714285715	0.10277777777777777
100282930	delta-Gluconic acid delta-lactone	-0.7714285714285715	0.10277777777777777
100285223	delta-Gluconic acid delta-lactone	0.8857142857142858	0.03333333333333333
100286084	L-(+)-Arginine	-0.8804062740424287	0.020598734774920458
103630306	L-(+)-Arginine	0.8804062740424287	0.02059873477492041
103631761	L-(+)-Arginine	-0.8857142857142858	0.03333333333333333
541658	L-(+)-Arginine	0.7714285714285715	0.10277777777777777
109942364	L-(+)-Arginine	-0.13093073414159542	0.8047261622231061
100280672	L-(+)-Arginine	0.8857142857142858	0.03333333333333333
100383317	L-(+)-Arginine	-0.7714285714285715	0.10277777777777777
100277605	L-(+)-Arginine	0.6571428571428571	0.175
103631700	L-(+)-Arginine	0.9428571428571428	0.016666666666666666
100191598	L-(+)-Arginine	-0.7142857142857143	0.1361111111111111
109944874	L-(+)-Arginine	-0.5428571428571428	0.2972222222222222
100276153	L-(+)-Arginine	0.7142857142857143	0.1361111111111111
103631961	L-(+)-Arginine	-0.8857142857142858	0.03333333333333333
100383453	L-(+)-Arginine	0.8857142857142858	0.03333333333333333
111589235	L-(+)-Arginine	0.7714285714285715	0.10277777777777777
100285989	L-(+)-Arginine	0.7714285714285715	0.10277777777777777
103646190	L-(+)-Arginine	0.7714285714285715	0.10277777777777777
100217079	L-(+)-Arginine	0.7714285714285715	0.10277777777777777
103636527	L-(+)-Arginine	0.7714285714285715	0.10277777777777777
100286044	L-(+)-Arginine	-0.6	0.24166666666666667
100191169	L-(+)-Arginine	0.7142857142857143	0.1361111111111111
100382042	L-(+)-Arginine	0.6571428571428571	0.175
100278820	L-(+)-Arginine	0.6571428571428571	0.175
100285610	L-(+)-Arginine	-0.6	0.24166666666666667
103630859	L-(+)-Arginine	-0.6	0.24166666666666667
100274138	L-(+)-Arginine	0.8857142857142858	0.03333333333333333
100502454	L-(+)-Arginine	0.7142857142857143	0.1361111111111111
100216690	L-(+)-Arginine	-0.7142857142857143	0.1361111111111111
100284495	L-(+)-Arginine	0.8857142857142858	0.03333333333333333
100277576	L-(+)-Arginine	-0.7142857142857143	0.1361111111111111
100273235	L-(+)-Arginine	-0.6546536707079772	0.1583024233754577
100282012	L-(+)-Arginine	-0.6571428571428571	0.175
100273093	L-(+)-Arginine	0.6	0.24166666666666667
100191625	L-(+)-Arginine	-0.7714285714285715	0.10277777777777777
100272451	L-(+)-Arginine	0.6	0.24166666666666667
100285564	L-(+)-Arginine	0.6	0.24166666666666667
100286331	L-(+)-Arginine	0.7714285714285715	0.10277777777777777
100281063	L-(+)-Arginine	0.6	0.24166666666666667
100216803	L-(+)-Arginine	0.6571428571428571	0.175
100280736	L-(+)-Arginine	-0.6	0.24166666666666667
103633443	L-(+)-Arginine	-0.6571428571428571	0.175
109945996	L-(+)-Arginine	0.6571428571428571	0.175
103633560	L-(+)-Arginine	0.7142857142857143	0.1361111111111111
100274584	L-(+)-Arginine	-0.6	0.24166666666666667
100191794	L-(+)-Arginine	-0.6	0.24166666666666667
100501789	L-(+)-Arginine	0.9428571428571428	0.016666666666666666
100285117	L-(+)-Arginine	-0.6	0.24166666666666667
100283417	L-(+)-Arginine	-0.6	0.24166666666666667
100384216	L-(+)-Arginine	0.6571428571428571	0.175
100192574	L-(+)-Arginine	0.7142857142857143	0.1361111111111111
103633511	L-(+)-Arginine	0.7714285714285715	0.10277777777777777
100280576	L-(+)-Arginine	-0.6	0.24166666666666667
100284998	L-(+)-Arginine	0.8857142857142858	0.03333333333333333
100276002	L-(+)-Arginine	0.6571428571428571	0.175
100193790	L-(+)-Arginine	0.6	0.24166666666666667
100286064	L-(+)-Arginine	0.6	0.24166666666666667
542010	L-(+)-Arginine	0.7714285714285715	0.10277777777777777
100275085	L-(+)-Arginine	0.6	0.24166666666666667
118472983	L-(+)-Arginine	0.6571428571428571	0.175
100275405	L-(+)-Arginine	-0.7714285714285715	0.10277777777777777
100276384	L-(+)-Arginine	0.6	0.24166666666666667
100285687	L-(+)-Arginine	0.6	0.24166666666666667
100275569	L-(+)-Arginine	0.7714285714285715	0.10277777777777777
100194164	L-(+)-Arginine	-0.6571428571428571	0.175
100273615	L-(+)-Arginine	0.7714285714285715	0.10277777777777777
732807	L-(+)-Arginine	-0.37142857142857144	0.49722222222222223
100383401	L-(+)-Arginine	0.7142857142857143	0.1361111111111111
100274767	L-(+)-Arginine	0.8857142857142858	0.03333333333333333
100191949	L-(+)-Arginine	0.7714285714285715	0.10277777777777777
541627	L-(+)-Arginine	0.7714285714285715	0.10277777777777777
100191327	L-(+)-Arginine	-0.6571428571428571	0.175
103653816	L-(+)-Arginine	0.6	0.24166666666666667
100280792	L-(+)-Arginine	-0.7714285714285715	0.10277777777777777
100282066	L-(+)-Arginine	0.8857142857142858	0.03333333333333333
100381653	L-(+)-Arginine	0.8285714285714285	0.058333333333333334
103638099	L-(+)-Arginine	0.8285714285714285	0.058333333333333334
100281829	L-(+)-Arginine	-0.7714285714285715	0.10277777777777777
100272557	L-(+)-Arginine	-0.6	0.24166666666666667
100191680	L-(+)-Arginine	0.7142857142857143	0.1361111111111111
100281698	L-(+)-Arginine	0.6	0.24166666666666667
100275132	L-(+)-Arginine	0.7714285714285715	0.10277777777777777
103631699	L-(+)-Arginine	0.7714285714285715	0.10277777777777777
100286307	L-(+)-Arginine	0.31428571428571433	0.5638888888888889
114108589	L-(+)-Arginine	0.6571428571428571	0.175
100286341	L-(+)-Arginine	-0.7142857142857143	0.1361111111111111
103650125	L-(+)-Arginine	0.7142857142857143	0.1361111111111111
103650960	L-(+)-Arginine	0.7142857142857143	0.1361111111111111
100274623	L-(+)-Arginine	0.6377481392176934	0.17307111024125968
100381459	L-(+)-Arginine	0.7714285714285715	0.10277777777777777
100275106	L-(+)-Arginine	0.6	0.24166666666666667
103647367	L-(+)-Arginine	-0.7714285714285715	0.10277777777777777
100272959	L-(+)-Arginine	0.6571428571428571	0.175
100273826	L-(+)-Arginine	0.7714285714285715	0.10277777777777777
100284575	L-(+)-Arginine	0.7714285714285715	0.10277777777777777
103635822	L-(+)-Arginine	0.6571428571428571	0.175
100278004	L-(+)-Arginine	0.7714285714285715	0.10277777777777777
100286364	L-(+)-Arginine	-0.8857142857142858	0.03333333333333333
103649730	L-(+)-Arginine	0.7714285714285715	0.10277777777777777
100191278	L-(+)-Arginine	0.8285714285714285	0.058333333333333334
103639592	L-(+)-Arginine	-0.6	0.24166666666666667
100193380	L-(+)-Arginine	0.3927922024247863	0.4411128091213042
541744	L-(+)-Arginine	0.6571428571428571	0.175
100281701	L-(+)-Arginine	-0.7714285714285715	0.10277777777777777
100383581	L-(+)-Arginine	0.6571428571428571	0.175
103645931	L-(+)-Arginine	0.7142857142857143	0.1361111111111111
100273561	L-(+)-Arginine	0.6571428571428571	0.175
100192603	L-(+)-Arginine	0.6	0.24166666666666667
103634898	L-(+)-Arginine	0.5428571428571428	0.2972222222222222
542184	L-(+)-Arginine	0.7714285714285715	0.10277777777777777
103641145	L-(+)-Arginine	0.6	0.24166666666666667
100502305	L-(+)-Arginine	-0.7714285714285715	0.10277777777777777
103638297	L-(+)-Arginine	0.8285714285714285	0.058333333333333334
103643820	L-(+)-Arginine	0.7142857142857143	0.1361111111111111
100281178	L-(+)-Arginine	0.8285714285714285	0.058333333333333334
100278133	L-(+)-Arginine	0.7714285714285715	0.10277777777777777
109939492	L-(+)-Arginine	-0.8116794499134278	0.0498575851013405
100285628	L-(+)-Arginine	-0.6571428571428571	0.175
100279109	L-(+)-Arginine	0.7714285714285715	0.10277777777777777
100283030	L-(+)-Arginine	0.7142857142857143	0.1361111111111111
100194272	L-(+)-Arginine	-0.6571428571428571	0.175
100216895	L-(+)-Arginine	-0.6	0.24166666666666667
103640631	L-(+)-Arginine	0.6571428571428571	0.175
103641918	L-(+)-Arginine	0.7714285714285715	0.10277777777777777
100191398	L-(+)-Arginine	0.7142857142857143	0.1361111111111111
100217228	L-(+)-Arginine	0.5428571428571428	0.2972222222222222
100382164	L-(+)-Arginine	0.7142857142857143	0.1361111111111111
100193143	L-(+)-Arginine	0.7714285714285715	0.10277777777777777
100382612	L-(+)-Arginine	-0.6	0.24166666666666667
100284342	L-(+)-Arginine	-0.6571428571428571	0.175
100273332	L-(+)-Arginine	0.7714285714285715	0.10277777777777777
541907	L-(+)-Arginine	0.7714285714285715	0.10277777777777777
100275184	L-(+)-Arginine	0.6	0.24166666666666667
103633352	L-(+)-Arginine	0.7714285714285715	0.10277777777777777
100275443	L-(+)-Arginine	0.6571428571428571	0.175
100285642	L-(+)-Arginine	-1	0.002777777777777778
103647976	L-(+)-Arginine	0.8857142857142858	0.03333333333333333
100275415	L-(+)-Arginine	-0.7714285714285715	0.10277777777777777
103654125	L-(+)-Arginine	0.42857142857142855	0.41944444444444445
100285936	L-(+)-Arginine	0.7714285714285715	0.10277777777777777
103635866	L-(+)-Arginine	-0.7714285714285715	0.10277777777777777
100501519	L-(+)-Arginine	0.7142857142857143	0.1361111111111111
100282216	L-(+)-Arginine	-0.7714285714285715	0.10277777777777777
100193480	L-(+)-Arginine	0.7714285714285715	0.10277777777777777
103625810	L-(+)-Arginine	-0.7142857142857143	0.1361111111111111
100191161	L-(+)-Arginine	0.6571428571428571	0.175
100280158	L-(+)-Arginine	0.7714285714285715	0.10277777777777777
100216914	L-(+)-Arginine	-0.7714285714285715	0.10277777777777777
100191238	L-(+)-Arginine	0.9428571428571428	0.016666666666666666
100274398	L-(+)-Arginine	0.8285714285714285	0.058333333333333334
100274805	L-(+)-Arginine	-0.7714285714285715	0.10277777777777777
100276769	L-(+)-Arginine	0.8285714285714285	0.058333333333333334
103631817	L-(+)-Arginine	0.7714285714285715	0.10277777777777777
542376	L-(+)-Arginine	0.7142857142857143	0.1361111111111111
100277143	L-(+)-Arginine	0.6571428571428571	0.175
100216827	L-(+)-Arginine	0.8285714285714285	0.058333333333333334
100101527	L-(+)-Arginine	-0.7714285714285715	0.10277777777777777
542592	L-(+)-Arginine	0.7142857142857143	0.1361111111111111
103634496	L-(+)-Arginine	0.7714285714285715	0.10277777777777777
100278938	L-(+)-Arginine	0.7142857142857143	0.1361111111111111
100274542	L-(+)-Arginine	0.6	0.24166666666666667
100280416	L-(+)-Arginine	0.5428571428571428	0.2972222222222222
100279180	L-(+)-Arginine	0.6377481392176934	0.17307111024125968
100279274	L-(+)-Arginine	0.6	0.24166666666666667
100281589	L-(+)-Arginine	0.6	0.24166666666666667
100272381	L-(+)-Arginine	0.31428571428571433	0.5638888888888889
103651102	L-(+)-Arginine	-0.7714285714285715	0.10277777777777777
100101533	L-(+)-Arginine	0.6571428571428571	0.175
100280530	L-(+)-Arginine	0.7714285714285715	0.10277777777777777
100282930	L-(+)-Arginine	0.6	0.24166666666666667
100285223	L-(+)-Arginine	-0.8857142857142858	0.03333333333333333
100286084	Moxalactam; Latamoxef;	0.8804062740424287	0.02059873477492041
103630306	Moxalactam; Latamoxef;	-0.7589709258986455	0.0801412280583236
103631761	Moxalactam; Latamoxef;	0.9428571428571428	0.016666666666666666
541658	Moxalactam; Latamoxef;	-0.7142857142857143	0.1361111111111111
109942364	Moxalactam; Latamoxef;	0.13093073414159542	0.8047261622231062
100280672	Moxalactam; Latamoxef;	-0.7714285714285715	0.10277777777777777
100383317	Moxalactam; Latamoxef;	0.8857142857142858	0.03333333333333333
100277605	Moxalactam; Latamoxef;	-0.6	0.24166666666666667
103631700	Moxalactam; Latamoxef;	-0.8285714285714285	0.058333333333333334
100191598	Moxalactam; Latamoxef;	0.7714285714285715	0.10277777777777777
109944874	Moxalactam; Latamoxef;	0.6	0.24166666666666667
100276153	Moxalactam; Latamoxef;	-0.5428571428571428	0.2972222222222222
103631961	Moxalactam; Latamoxef;	0.9428571428571428	0.016666666666666666
100383453	Moxalactam; Latamoxef;	-0.7714285714285715	0.10277777777777777
111589235	Moxalactam; Latamoxef;	-0.7142857142857143	0.1361111111111111
100285989	Moxalactam; Latamoxef;	-0.7142857142857143	0.1361111111111111
103646190	Moxalactam; Latamoxef;	-0.7142857142857143	0.1361111111111111
100217079	Moxalactam; Latamoxef;	-0.6571428571428571	0.175
103636527	Moxalactam; Latamoxef;	-0.6571428571428571	0.175
100286044	Moxalactam; Latamoxef;	0.6571428571428571	0.175
100191169	Moxalactam; Latamoxef;	-0.7714285714285715	0.10277777777777777
100382042	Moxalactam; Latamoxef;	-0.6	0.24166666666666667
100278820	Moxalactam; Latamoxef;	-0.6	0.24166666666666667
100285610	Moxalactam; Latamoxef;	0.6571428571428571	0.175
103630859	Moxalactam; Latamoxef;	0.7142857142857143	0.1361111111111111
100274138	Moxalactam; Latamoxef;	-0.7714285714285715	0.10277777777777777
100502454	Moxalactam; Latamoxef;	-0.7714285714285715	0.10277777777777777
100216690	Moxalactam; Latamoxef;	0.7714285714285715	0.10277777777777777
100284495	Moxalactam; Latamoxef;	-0.7714285714285715	0.10277777777777777
100277576	Moxalactam; Latamoxef;	0.7714285714285715	0.10277777777777777
100273235	Moxalactam; Latamoxef;	0.6546536707079772	0.1583024233754577
100282012	Moxalactam; Latamoxef;	0.6	0.24166666666666667
100273093	Moxalactam; Latamoxef;	-0.6571428571428571	0.175
100191625	Moxalactam; Latamoxef;	0.8857142857142858	0.03333333333333333
100272451	Moxalactam; Latamoxef;	-0.5428571428571428	0.2972222222222222
100285564	Moxalactam; Latamoxef;	-0.6571428571428571	0.175
100286331	Moxalactam; Latamoxef;	-0.8857142857142858	0.03333333333333333
100281063	Moxalactam; Latamoxef;	-0.5428571428571428	0.2972222222222222
100216803	Moxalactam; Latamoxef;	-0.7714285714285715	0.10277777777777777
100280736	Moxalactam; Latamoxef;	0.7142857142857143	0.1361111111111111
103633443	Moxalactam; Latamoxef;	0.7714285714285715	0.10277777777777777
109945996	Moxalactam; Latamoxef;	-0.6	0.24166666666666667
103633560	Moxalactam; Latamoxef;	-0.6	0.24166666666666667
100274584	Moxalactam; Latamoxef;	0.7142857142857143	0.1361111111111111
100191794	Moxalactam; Latamoxef;	0.7142857142857143	0.1361111111111111
100501789	Moxalactam; Latamoxef;	-0.8857142857142858	0.03333333333333333
100285117	Moxalactam; Latamoxef;	0.6571428571428571	0.175
100283417	Moxalactam; Latamoxef;	0.6571428571428571	0.175
100384216	Moxalactam; Latamoxef;	-0.6	0.24166666666666667
100192574	Moxalactam; Latamoxef;	-0.6	0.24166666666666667
103633511	Moxalactam; Latamoxef;	-0.8285714285714285	0.058333333333333334
100280576	Moxalactam; Latamoxef;	0.6571428571428571	0.175
100284998	Moxalactam; Latamoxef;	-0.7714285714285715	0.10277777777777777
100276002	Moxalactam; Latamoxef;	-0.6	0.24166666666666667
100193790	Moxalactam; Latamoxef;	-0.5428571428571428	0.2972222222222222
100286064	Moxalactam; Latamoxef;	-0.5428571428571428	0.2972222222222222
542010	Moxalactam; Latamoxef;	-0.6571428571428571	0.175
100275085	Moxalactam; Latamoxef;	-0.5428571428571428	0.2972222222222222
118472983	Moxalactam; Latamoxef;	-0.7714285714285715	0.10277777777777777
100275405	Moxalactam; Latamoxef;	0.8285714285714285	0.058333333333333334
100276384	Moxalactam; Latamoxef;	-0.5428571428571428	0.2972222222222222
100285687	Moxalactam; Latamoxef;	-0.5428571428571428	0.2972222222222222
100275569	Moxalactam; Latamoxef;	-0.6571428571428571	0.175
100194164	Moxalactam; Latamoxef;	0.7714285714285715	0.10277777777777777
100273615	Moxalactam; Latamoxef;	-0.8857142857142858	0.03333333333333333
732807	Moxalactam; Latamoxef;	0.5428571428571428	0.2972222222222222
100383401	Moxalactam; Latamoxef;	-0.6	0.24166666666666667
100274767	Moxalactam; Latamoxef;	-0.7714285714285715	0.10277777777777777
100191949	Moxalactam; Latamoxef;	-0.8285714285714285	0.058333333333333334
541627	Moxalactam; Latamoxef;	-0.6571428571428571	0.175
100191327	Moxalactam; Latamoxef;	0.7714285714285715	0.10277777777777777
103653816	Moxalactam; Latamoxef;	-0.6571428571428571	0.175
100280792	Moxalactam; Latamoxef;	0.8285714285714285	0.058333333333333334
100282066	Moxalactam; Latamoxef;	-0.7714285714285715	0.10277777777777777
100381653	Moxalactam; Latamoxef;	-0.7714285714285715	0.10277777777777777
103638099	Moxalactam; Latamoxef;	-0.7714285714285715	0.10277777777777777
100281829	Moxalactam; Latamoxef;	0.8857142857142858	0.03333333333333333
100272557	Moxalactam; Latamoxef;	0.7142857142857143	0.1361111111111111
100191680	Moxalactam; Latamoxef;	-0.6	0.24166666666666667
100281698	Moxalactam; Latamoxef;	-0.6571428571428571	0.175
100275132	Moxalactam; Latamoxef;	-0.7142857142857143	0.1361111111111111
103631699	Moxalactam; Latamoxef;	-0.7142857142857143	0.1361111111111111
100286307	Moxalactam; Latamoxef;	-0.42857142857142855	0.41944444444444445
114108589	Moxalactam; Latamoxef;	-0.6	0.24166666666666667
100286341	Moxalactam; Latamoxef;	0.7714285714285715	0.10277777777777777
103650125	Moxalactam; Latamoxef;	-0.6	0.24166666666666667
103650960	Moxalactam; Latamoxef;	-0.6	0.24166666666666667
100274623	Moxalactam; Latamoxef;	-0.5797710356524485	0.2277839567150159
100381459	Moxalactam; Latamoxef;	-0.8285714285714285	0.058333333333333334
100275106	Moxalactam; Latamoxef;	-0.6571428571428571	0.175
103647367	Moxalactam; Latamoxef;	0.8285714285714285	0.058333333333333334
100272959	Moxalactam; Latamoxef;	-0.7714285714285715	0.10277777777777777
100273826	Moxalactam; Latamoxef;	-0.8285714285714285	0.058333333333333334
100284575	Moxalactam; Latamoxef;	-0.7142857142857143	0.1361111111111111
103635822	Moxalactam; Latamoxef;	-0.6	0.24166666666666667
100278004	Moxalactam; Latamoxef;	-0.7142857142857143	0.1361111111111111
100286364	Moxalactam; Latamoxef;	0.9428571428571428	0.016666666666666666
103649730	Moxalactam; Latamoxef;	-0.7142857142857143	0.1361111111111111
100191278	Moxalactam; Latamoxef;	-0.7714285714285715	0.10277777777777777
103639592	Moxalactam; Latamoxef;	0.6571428571428571	0.175
100193380	Moxalactam; Latamoxef;	-0.6546536707079772	0.1583024233754577
541744	Moxalactam; Latamoxef;	-0.6	0.24166666666666667
100281701	Moxalactam; Latamoxef;	0.8285714285714285	0.058333333333333334
100383581	Moxalactam; Latamoxef;	-0.6	0.24166666666666667
103645931	Moxalactam; Latamoxef;	-0.6	0.24166666666666667
100273561	Moxalactam; Latamoxef;	-0.6	0.24166666666666667
100192603	Moxalactam; Latamoxef;	-0.6571428571428571	0.175
103634898	Moxalactam; Latamoxef;	-0.6	0.24166666666666667
542184	Moxalactam; Latamoxef;	-0.7142857142857143	0.1361111111111111
103641145	Moxalactam; Latamoxef;	-0.5428571428571428	0.2972222222222222
100502305	Moxalactam; Latamoxef;	0.8285714285714285	0.058333333333333334
103638297	Moxalactam; Latamoxef;	-0.7714285714285715	0.10277777777777777
103643820	Moxalactam; Latamoxef;	-0.6	0.24166666666666667
100281178	Moxalactam; Latamoxef;	-0.7714285714285715	0.10277777777777777
100278133	Moxalactam; Latamoxef;	-0.7142857142857143	0.1361111111111111
109939492	Moxalactam; Latamoxef;	0.7247137945655605	0.10324280462370763
100285628	Moxalactam; Latamoxef;	0.7714285714285715	0.10277777777777777
100279109	Moxalactam; Latamoxef;	-0.7142857142857143	0.1361111111111111
100283030	Moxalactam; Latamoxef;	-0.6	0.24166666666666667
100194272	Moxalactam; Latamoxef;	0.7714285714285715	0.10277777777777777
100216895	Moxalactam; Latamoxef;	0.6571428571428571	0.175
103640631	Moxalactam; Latamoxef;	-0.6	0.24166666666666667
103641918	Moxalactam; Latamoxef;	-0.6571428571428571	0.175
100191398	Moxalactam; Latamoxef;	-0.6	0.24166666666666667
100217228	Moxalactam; Latamoxef;	-0.6	0.24166666666666667
100382164	Moxalactam; Latamoxef;	-0.7714285714285715	0.10277777777777777
100193143	Moxalactam; Latamoxef;	-0.7142857142857143	0.1361111111111111
100382612	Moxalactam; Latamoxef;	0.6571428571428571	0.175
100284342	Moxalactam; Latamoxef;	0.7714285714285715	0.10277777777777777
100273332	Moxalactam; Latamoxef;	-0.6571428571428571	0.175
541907	Moxalactam; Latamoxef;	-0.8857142857142858	0.03333333333333333
100275184	Moxalactam; Latamoxef;	-0.42857142857142855	0.41944444444444445
103633352	Moxalactam; Latamoxef;	-0.6571428571428571	0.175
100275443	Moxalactam; Latamoxef;	-0.6	0.24166666666666667
100285642	Moxalactam; Latamoxef;	0.9428571428571428	0.016666666666666666
103647976	Moxalactam; Latamoxef;	-0.7714285714285715	0.10277777777777777
100275415	Moxalactam; Latamoxef;	0.8857142857142858	0.03333333333333333
103654125	Moxalactam; Latamoxef;	-0.31428571428571433	0.5638888888888889
100285936	Moxalactam; Latamoxef;	-0.6571428571428571	0.175
103635866	Moxalactam; Latamoxef;	0.8285714285714285	0.058333333333333334
100501519	Moxalactam; Latamoxef;	-0.6	0.24166666666666667
100282216	Moxalactam; Latamoxef;	0.8857142857142858	0.03333333333333333
100193480	Moxalactam; Latamoxef;	-0.7142857142857143	0.1361111111111111
103625810	Moxalactam; Latamoxef;	0.7714285714285715	0.10277777777777777
100191161	Moxalactam; Latamoxef;	-0.6	0.24166666666666667
100280158	Moxalactam; Latamoxef;	-0.7142857142857143	0.1361111111111111
100216914	Moxalactam; Latamoxef;	0.8857142857142858	0.03333333333333333
100191238	Moxalactam; Latamoxef;	-0.8857142857142858	0.03333333333333333
100274398	Moxalactam; Latamoxef;	-0.7714285714285715	0.10277777777777777
100274805	Moxalactam; Latamoxef;	0.8857142857142858	0.03333333333333333
100276769	Moxalactam; Latamoxef;	-0.7714285714285715	0.10277777777777777
103631817	Moxalactam; Latamoxef;	-0.6571428571428571	0.175
542376	Moxalactam; Latamoxef;	-0.7714285714285715	0.10277777777777777
100277143	Moxalactam; Latamoxef;	-0.6	0.24166666666666667
100216827	Moxalactam; Latamoxef;	-0.7714285714285715	0.10277777777777777
100101527	Moxalactam; Latamoxef;	0.8285714285714285	0.058333333333333334
542592	Moxalactam; Latamoxef;	-0.6	0.24166666666666667
103634496	Moxalactam; Latamoxef;	-0.8857142857142858	0.03333333333333333
100278938	Moxalactam; Latamoxef;	-0.7714285714285715	0.10277777777777777
100274542	Moxalactam; Latamoxef;	-0.5428571428571428	0.2972222222222222
100280416	Moxalactam; Latamoxef;	-0.6	0.24166666666666667
100279180	Moxalactam; Latamoxef;	-0.5797710356524485	0.2277839567150159
100279274	Moxalactam; Latamoxef;	-0.7142857142857143	0.1361111111111111
100281589	Moxalactam; Latamoxef;	-0.6571428571428571	0.175
100272381	Moxalactam; Latamoxef;	-0.42857142857142855	0.41944444444444445
103651102	Moxalactam; Latamoxef;	0.8285714285714285	0.058333333333333334
100101533	Moxalactam; Latamoxef;	-0.7714285714285715	0.10277777777777777
100280530	Moxalactam; Latamoxef;	-0.6571428571428571	0.175
100282930	Moxalactam; Latamoxef;	-0.6571428571428571	0.175
100285223	Moxalactam; Latamoxef;	0.9428571428571428	0.016666666666666666
100286084	4-Guanidinobutyric acid	0.8804062740424287	0.02059873477492041
103630306	4-Guanidinobutyric acid	-0.6982532518267537	0.12283946337339616
103631761	4-Guanidinobutyric acid	0.8857142857142858	0.03333333333333333
541658	4-Guanidinobutyric acid	-0.6	0.24166666666666667
109942364	4-Guanidinobutyric acid	0.3927922024247863	0.4411128091213042
100280672	4-Guanidinobutyric acid	-0.5428571428571428	0.2972222222222222
100383317	4-Guanidinobutyric acid	0.9428571428571428	0.016666666666666666
100277605	4-Guanidinobutyric acid	-0.6571428571428571	0.175
103631700	4-Guanidinobutyric acid	-0.6	0.24166666666666667
100191598	4-Guanidinobutyric acid	0.8857142857142858	0.03333333333333333
109944874	4-Guanidinobutyric acid	0.8857142857142858	0.03333333333333333
100276153	4-Guanidinobutyric acid	-0.2571428571428572	0.6583333333333333
103631961	4-Guanidinobutyric acid	0.8857142857142858	0.03333333333333333
100383453	4-Guanidinobutyric acid	-0.7142857142857143	0.1361111111111111
111589235	4-Guanidinobutyric acid	-0.7714285714285715	0.10277777777777777
100285989	4-Guanidinobutyric acid	-0.7714285714285715	0.10277777777777777
103646190	4-Guanidinobutyric acid	-0.6	0.24166666666666667
100217079	4-Guanidinobutyric acid	-0.6	0.24166666666666667
103636527	4-Guanidinobutyric acid	-0.7714285714285715	0.10277777777777777
100286044	4-Guanidinobutyric acid	0.9428571428571428	0.016666666666666666
100191169	4-Guanidinobutyric acid	-0.7142857142857143	0.1361111111111111
100382042	4-Guanidinobutyric acid	-0.6571428571428571	0.175
100278820	4-Guanidinobutyric acid	-0.6571428571428571	0.175
100285610	4-Guanidinobutyric acid	0.7714285714285715	0.10277777777777777
103630859	4-Guanidinobutyric acid	0.9428571428571428	0.016666666666666666
100274138	4-Guanidinobutyric acid	-0.5428571428571428	0.2972222222222222
100502454	4-Guanidinobutyric acid	-0.8857142857142858	0.03333333333333333
100216690	4-Guanidinobutyric acid	0.7142857142857143	0.1361111111111111
100284495	4-Guanidinobutyric acid	-0.7142857142857143	0.1361111111111111
100277576	4-Guanidinobutyric acid	0.8857142857142858	0.03333333333333333
100273235	4-Guanidinobutyric acid	0.13093073414159542	0.8047261622231062
100282012	4-Guanidinobutyric acid	0.8285714285714285	0.058333333333333334
100273093	4-Guanidinobutyric acid	-0.9428571428571428	0.016666666666666666
100191625	4-Guanidinobutyric acid	0.9428571428571428	0.016666666666666666
100272451	4-Guanidinobutyric acid	-0.7714285714285715	0.10277777777777777
100285564	4-Guanidinobutyric acid	-0.9428571428571428	0.016666666666666666
100286331	4-Guanidinobutyric acid	-0.9428571428571428	0.016666666666666666
100281063	4-Guanidinobutyric acid	-0.7714285714285715	0.10277777777777777
100216803	4-Guanidinobutyric acid	-0.8285714285714285	0.058333333333333334
100280736	4-Guanidinobutyric acid	0.9428571428571428	0.016666666666666666
103633443	4-Guanidinobutyric acid	0.8285714285714285	0.058333333333333334
109945996	4-Guanidinobutyric acid	-0.8285714285714285	0.058333333333333334
103633560	4-Guanidinobutyric acid	-0.7142857142857143	0.1361111111111111
100274584	4-Guanidinobutyric acid	0.9428571428571428	0.016666666666666666
100191794	4-Guanidinobutyric acid	0.9428571428571428	0.016666666666666666
100501789	4-Guanidinobutyric acid	-0.6	0.24166666666666667
100285117	4-Guanidinobutyric acid	0.9428571428571428	0.016666666666666666
100283417	4-Guanidinobutyric acid	0.9428571428571428	0.016666666666666666
100384216	4-Guanidinobutyric acid	-0.6571428571428571	0.175
100192574	4-Guanidinobutyric acid	-0.7142857142857143	0.1361111111111111
103633511	4-Guanidinobutyric acid	-0.7714285714285715	0.10277777777777777
100280576	4-Guanidinobutyric acid	0.9428571428571428	0.016666666666666666
100284998	4-Guanidinobutyric acid	-0.7142857142857143	0.1361111111111111
100276002	4-Guanidinobutyric acid	-0.8285714285714285	0.058333333333333334
100193790	4-Guanidinobutyric acid	-0.7714285714285715	0.10277777777777777
100286064	4-Guanidinobutyric acid	-0.7714285714285715	0.10277777777777777
542010	4-Guanidinobutyric acid	-0.7714285714285715	0.10277777777777777
100275085	4-Guanidinobutyric acid	-0.7714285714285715	0.10277777777777777
118472983	4-Guanidinobutyric acid	-1	0.002777777777777778
100275405	4-Guanidinobutyric acid	0.9428571428571428	0.016666666666666666
100276384	4-Guanidinobutyric acid	-0.7714285714285715	0.10277777777777777
100285687	4-Guanidinobutyric acid	-0.7714285714285715	0.10277777777777777
100275569	4-Guanidinobutyric acid	-0.6	0.24166666666666667
100194164	4-Guanidinobutyric acid	1	0.002777777777777778
100273615	4-Guanidinobutyric acid	-0.9428571428571428	0.016666666666666666
732807	4-Guanidinobutyric acid	0.9428571428571428	0.016666666666666666
100383401	4-Guanidinobutyric acid	-0.7142857142857143	0.1361111111111111
100274767	4-Guanidinobutyric acid	-0.5428571428571428	0.2972222222222222
100191949	4-Guanidinobutyric acid	-0.7714285714285715	0.10277777777777777
541627	4-Guanidinobutyric acid	-0.6	0.24166666666666667
100191327	4-Guanidinobutyric acid	1	0.002777777777777778
103653816	4-Guanidinobutyric acid	-0.7714285714285715	0.10277777777777777
100280792	4-Guanidinobutyric acid	0.7714285714285715	0.10277777777777777
100282066	4-Guanidinobutyric acid	-0.5428571428571428	0.2972222222222222
100381653	4-Guanidinobutyric acid	-0.6571428571428571	0.175
103638099	4-Guanidinobutyric acid	-0.6571428571428571	0.175
100281829	4-Guanidinobutyric acid	0.7714285714285715	0.10277777777777777
100272557	4-Guanidinobutyric acid	0.9428571428571428	0.016666666666666666
100191680	4-Guanidinobutyric acid	-0.7142857142857143	0.1361111111111111
100281698	4-Guanidinobutyric acid	-0.9428571428571428	0.016666666666666666
100275132	4-Guanidinobutyric acid	-0.6	0.24166666666666667
103631699	4-Guanidinobutyric acid	-0.7714285714285715	0.10277777777777777
100286307	4-Guanidinobutyric acid	-0.8857142857142858	0.03333333333333333
114108589	4-Guanidinobutyric acid	-0.6571428571428571	0.175
100286341	4-Guanidinobutyric acid	0.8857142857142858	0.03333333333333333
103650125	4-Guanidinobutyric acid	-0.42857142857142855	0.41944444444444445
103650960	4-Guanidinobutyric acid	-0.7142857142857143	0.1361111111111111
100274623	4-Guanidinobutyric acid	-0.7247137945655605	0.10324280462370772
100381459	4-Guanidinobutyric acid	-0.7714285714285715	0.10277777777777777
100275106	4-Guanidinobutyric acid	-0.9428571428571428	0.016666666666666666
103647367	4-Guanidinobutyric acid	0.9428571428571428	0.016666666666666666
100272959	4-Guanidinobutyric acid	-0.8285714285714285	0.058333333333333334
100273826	4-Guanidinobutyric acid	-0.7714285714285715	0.10277777777777777
100284575	4-Guanidinobutyric acid	-0.7714285714285715	0.10277777777777777
103635822	4-Guanidinobutyric acid	-0.8285714285714285	0.058333333333333334
100278004	4-Guanidinobutyric acid	-0.7714285714285715	0.10277777777777777
100286364	4-Guanidinobutyric acid	0.7142857142857143	0.1361111111111111
103649730	4-Guanidinobutyric acid	-0.6	0.24166666666666667
100191278	4-Guanidinobutyric acid	-0.6571428571428571	0.175
103639592	4-Guanidinobutyric acid	0.7714285714285715	0.10277777777777777
100193380	4-Guanidinobutyric acid	-0.6546536707079772	0.1583024233754577
541744	4-Guanidinobutyric acid	-0.6571428571428571	0.175
100281701	4-Guanidinobutyric acid	0.9428571428571428	0.016666666666666666
100383581	4-Guanidinobutyric acid	-0.6571428571428571	0.175
103645931	4-Guanidinobutyric acid	-0.7142857142857143	0.1361111111111111
100273561	4-Guanidinobutyric acid	-0.8285714285714285	0.058333333333333334
100192603	4-Guanidinobutyric acid	-0.7714285714285715	0.10277777777777777
103634898	4-Guanidinobutyric acid	-0.8857142857142858	0.03333333333333333
542184	4-Guanidinobutyric acid	-0.6	0.24166666666666667
103641145	4-Guanidinobutyric acid	-0.7714285714285715	0.10277777777777777
100502305	4-Guanidinobutyric acid	0.9428571428571428	0.016666666666666666
103638297	4-Guanidinobutyric acid	-0.8285714285714285	0.058333333333333334
103643820	4-Guanidinobutyric acid	-0.7142857142857143	0.1361111111111111
100281178	4-Guanidinobutyric acid	-0.6571428571428571	0.175
100278133	4-Guanidinobutyric acid	-0.7714285714285715	0.10277777777777777
109939492	4-Guanidinobutyric acid	0.6377481392176934	0.17307111024125968
100285628	4-Guanidinobutyric acid	1	0.002777777777777778
100279109	4-Guanidinobutyric acid	-0.6	0.24166666666666667
100283030	4-Guanidinobutyric acid	-0.7142857142857143	0.1361111111111111
100194272	4-Guanidinobutyric acid	1	0.002777777777777778
100216895	4-Guanidinobutyric acid	0.9428571428571428	0.016666666666666666
103640631	4-Guanidinobutyric acid	-0.6571428571428571	0.175
103641918	4-Guanidinobutyric acid	-0.7714285714285715	0.10277777777777777
100191398	4-Guanidinobutyric acid	-0.7142857142857143	0.1361111111111111
100217228	4-Guanidinobutyric acid	-0.8857142857142858	0.03333333333333333
100382164	4-Guanidinobutyric acid	-0.8857142857142858	0.03333333333333333
100193143	4-Guanidinobutyric acid	-0.7714285714285715	0.10277777777777777
100382612	4-Guanidinobutyric acid	0.9428571428571428	0.016666666666666666
100284342	4-Guanidinobutyric acid	0.8285714285714285	0.058333333333333334
100273332	4-Guanidinobutyric acid	-0.6	0.24166666666666667
541907	4-Guanidinobutyric acid	-0.9428571428571428	0.016666666666666666
100275184	4-Guanidinobutyric acid	-0.31428571428571433	0.5638888888888889
103633352	4-Guanidinobutyric acid	-0.6	0.24166666666666667
100275443	4-Guanidinobutyric acid	-0.8285714285714285	0.058333333333333334
100285642	4-Guanidinobutyric acid	0.6571428571428571	0.175
103647976	4-Guanidinobutyric acid	-0.5428571428571428	0.2972222222222222
100275415	4-Guanidinobutyric acid	0.9428571428571428	0.016666666666666666
103654125	4-Guanidinobutyric acid	-0.6571428571428571	0.175
100285936	4-Guanidinobutyric acid	-0.7714285714285715	0.10277777777777777
103635866	4-Guanidinobutyric acid	0.9428571428571428	0.016666666666666666
100501519	4-Guanidinobutyric acid	-0.7142857142857143	0.1361111111111111
100282216	4-Guanidinobutyric acid	0.7714285714285715	0.10277777777777777
100193480	4-Guanidinobutyric acid	-0.6	0.24166666666666667
103625810	4-Guanidinobutyric acid	0.8857142857142858	0.03333333333333333
100191161	4-Guanidinobutyric acid	-0.8285714285714285	0.058333333333333334
100280158	4-Guanidinobutyric acid	-0.7714285714285715	0.10277777777777777
100216914	4-Guanidinobutyric acid	0.7714285714285715	0.10277777777777777
100191238	4-Guanidinobutyric acid	-0.7714285714285715	0.10277777777777777
100274398	4-Guanidinobutyric acid	-0.8285714285714285	0.058333333333333334
100274805	4-Guanidinobutyric acid	0.9428571428571428	0.016666666666666666
100276769	4-Guanidinobutyric acid	-0.6571428571428571	0.175
103631817	4-Guanidinobutyric acid	-0.7714285714285715	0.10277777777777777
542376	4-Guanidinobutyric acid	-0.8857142857142858	0.03333333333333333
100277143	4-Guanidinobutyric acid	-0.6571428571428571	0.175
100216827	4-Guanidinobutyric acid	-0.6571428571428571	0.175
100101527	4-Guanidinobutyric acid	0.9428571428571428	0.016666666666666666
542592	4-Guanidinobutyric acid	-0.7142857142857143	0.1361111111111111
103634496	4-Guanidinobutyric acid	-0.9428571428571428	0.016666666666666666
100278938	4-Guanidinobutyric acid	-0.7142857142857143	0.1361111111111111
100274542	4-Guanidinobutyric acid	-0.7714285714285715	0.10277777777777777
100280416	4-Guanidinobutyric acid	-0.8857142857142858	0.03333333333333333
100279180	4-Guanidinobutyric acid	-0.8116794499134278	0.0498575851013405
100279274	4-Guanidinobutyric acid	-0.9428571428571428	0.016666666666666666
100281589	4-Guanidinobutyric acid	-0.7714285714285715	0.10277777777777777
100272381	4-Guanidinobutyric acid	-0.8857142857142858	0.03333333333333333
103651102	4-Guanidinobutyric acid	0.9428571428571428	0.016666666666666666
100101533	4-Guanidinobutyric acid	-0.8285714285714285	0.058333333333333334
100280530	4-Guanidinobutyric acid	-0.6	0.24166666666666667
100282930	4-Guanidinobutyric acid	-0.9428571428571428	0.016666666666666666
100285223	4-Guanidinobutyric acid	0.7142857142857143	0.1361111111111111
100286084	Meprobamate	0.8804062740424287	0.02059873477492041
103630306	Meprobamate	-0.7589709258986455	0.0801412280583236
103631761	Meprobamate	0.9428571428571428	0.016666666666666666
541658	Meprobamate	-0.7142857142857143	0.1361111111111111
109942364	Meprobamate	0.13093073414159542	0.8047261622231062
100280672	Meprobamate	-0.7714285714285715	0.10277777777777777
100383317	Meprobamate	0.8857142857142858	0.03333333333333333
100277605	Meprobamate	-0.6	0.24166666666666667
103631700	Meprobamate	-0.8285714285714285	0.058333333333333334
100191598	Meprobamate	0.7714285714285715	0.10277777777777777
109944874	Meprobamate	0.6	0.24166666666666667
100276153	Meprobamate	-0.5428571428571428	0.2972222222222222
103631961	Meprobamate	0.9428571428571428	0.016666666666666666
100383453	Meprobamate	-0.7714285714285715	0.10277777777777777
111589235	Meprobamate	-0.7142857142857143	0.1361111111111111
100285989	Meprobamate	-0.7142857142857143	0.1361111111111111
103646190	Meprobamate	-0.7142857142857143	0.1361111111111111
100217079	Meprobamate	-0.6571428571428571	0.175
103636527	Meprobamate	-0.6571428571428571	0.175
100286044	Meprobamate	0.6571428571428571	0.175
100191169	Meprobamate	-0.7714285714285715	0.10277777777777777
100382042	Meprobamate	-0.6	0.24166666666666667
100278820	Meprobamate	-0.6	0.24166666666666667
100285610	Meprobamate	0.6571428571428571	0.175
103630859	Meprobamate	0.7142857142857143	0.1361111111111111
100274138	Meprobamate	-0.7714285714285715	0.10277777777777777
100502454	Meprobamate	-0.7714285714285715	0.10277777777777777
100216690	Meprobamate	0.7714285714285715	0.10277777777777777
100284495	Meprobamate	-0.7714285714285715	0.10277777777777777
100277576	Meprobamate	0.7714285714285715	0.10277777777777777
100273235	Meprobamate	0.6546536707079772	0.1583024233754577
100282012	Meprobamate	0.6	0.24166666666666667
100273093	Meprobamate	-0.6571428571428571	0.175
100191625	Meprobamate	0.8857142857142858	0.03333333333333333
100272451	Meprobamate	-0.5428571428571428	0.2972222222222222
100285564	Meprobamate	-0.6571428571428571	0.175
100286331	Meprobamate	-0.8857142857142858	0.03333333333333333
100281063	Meprobamate	-0.5428571428571428	0.2972222222222222
100216803	Meprobamate	-0.7714285714285715	0.10277777777777777
100280736	Meprobamate	0.7142857142857143	0.1361111111111111
103633443	Meprobamate	0.7714285714285715	0.10277777777777777
109945996	Meprobamate	-0.6	0.24166666666666667
103633560	Meprobamate	-0.6	0.24166666666666667
100274584	Meprobamate	0.7142857142857143	0.1361111111111111
100191794	Meprobamate	0.7142857142857143	0.1361111111111111
100501789	Meprobamate	-0.8857142857142858	0.03333333333333333
100285117	Meprobamate	0.6571428571428571	0.175
100283417	Meprobamate	0.6571428571428571	0.175
100384216	Meprobamate	-0.6	0.24166666666666667
100192574	Meprobamate	-0.6	0.24166666666666667
103633511	Meprobamate	-0.8285714285714285	0.058333333333333334
100280576	Meprobamate	0.6571428571428571	0.175
100284998	Meprobamate	-0.7714285714285715	0.10277777777777777
100276002	Meprobamate	-0.6	0.24166666666666667
100193790	Meprobamate	-0.5428571428571428	0.2972222222222222
100286064	Meprobamate	-0.5428571428571428	0.2972222222222222
542010	Meprobamate	-0.6571428571428571	0.175
100275085	Meprobamate	-0.5428571428571428	0.2972222222222222
118472983	Meprobamate	-0.7714285714285715	0.10277777777777777
100275405	Meprobamate	0.8285714285714285	0.058333333333333334
100276384	Meprobamate	-0.5428571428571428	0.2972222222222222
100285687	Meprobamate	-0.5428571428571428	0.2972222222222222
100275569	Meprobamate	-0.6571428571428571	0.175
100194164	Meprobamate	0.7714285714285715	0.10277777777777777
100273615	Meprobamate	-0.8857142857142858	0.03333333333333333
732807	Meprobamate	0.5428571428571428	0.2972222222222222
100383401	Meprobamate	-0.6	0.24166666666666667
100274767	Meprobamate	-0.7714285714285715	0.10277777777777777
100191949	Meprobamate	-0.8285714285714285	0.058333333333333334
541627	Meprobamate	-0.6571428571428571	0.175
100191327	Meprobamate	0.7714285714285715	0.10277777777777777
103653816	Meprobamate	-0.6571428571428571	0.175
100280792	Meprobamate	0.8285714285714285	0.058333333333333334
100282066	Meprobamate	-0.7714285714285715	0.10277777777777777
100381653	Meprobamate	-0.7714285714285715	0.10277777777777777
103638099	Meprobamate	-0.7714285714285715	0.10277777777777777
100281829	Meprobamate	0.8857142857142858	0.03333333333333333
100272557	Meprobamate	0.7142857142857143	0.1361111111111111
100191680	Meprobamate	-0.6	0.24166666666666667
100281698	Meprobamate	-0.6571428571428571	0.175
100275132	Meprobamate	-0.7142857142857143	0.1361111111111111
103631699	Meprobamate	-0.7142857142857143	0.1361111111111111
100286307	Meprobamate	-0.42857142857142855	0.41944444444444445
114108589	Meprobamate	-0.6	0.24166666666666667
100286341	Meprobamate	0.7714285714285715	0.10277777777777777
103650125	Meprobamate	-0.6	0.24166666666666667
103650960	Meprobamate	-0.6	0.24166666666666667
100274623	Meprobamate	-0.5797710356524485	0.2277839567150159
100381459	Meprobamate	-0.8285714285714285	0.058333333333333334
100275106	Meprobamate	-0.6571428571428571	0.175
103647367	Meprobamate	0.8285714285714285	0.058333333333333334
100272959	Meprobamate	-0.7714285714285715	0.10277777777777777
100273826	Meprobamate	-0.8285714285714285	0.058333333333333334
100284575	Meprobamate	-0.7142857142857143	0.1361111111111111
103635822	Meprobamate	-0.6	0.24166666666666667
100278004	Meprobamate	-0.7142857142857143	0.1361111111111111
100286364	Meprobamate	0.9428571428571428	0.016666666666666666
103649730	Meprobamate	-0.7142857142857143	0.1361111111111111
100191278	Meprobamate	-0.7714285714285715	0.10277777777777777
103639592	Meprobamate	0.6571428571428571	0.175
100193380	Meprobamate	-0.6546536707079772	0.1583024233754577
541744	Meprobamate	-0.6	0.24166666666666667
100281701	Meprobamate	0.8285714285714285	0.058333333333333334
100383581	Meprobamate	-0.6	0.24166666666666667
103645931	Meprobamate	-0.6	0.24166666666666667
100273561	Meprobamate	-0.6	0.24166666666666667
100192603	Meprobamate	-0.6571428571428571	0.175
103634898	Meprobamate	-0.6	0.24166666666666667
542184	Meprobamate	-0.7142857142857143	0.1361111111111111
103641145	Meprobamate	-0.5428571428571428	0.2972222222222222
100502305	Meprobamate	0.8285714285714285	0.058333333333333334
103638297	Meprobamate	-0.7714285714285715	0.10277777777777777
103643820	Meprobamate	-0.6	0.24166666666666667
100281178	Meprobamate	-0.7714285714285715	0.10277777777777777
100278133	Meprobamate	-0.7142857142857143	0.1361111111111111
109939492	Meprobamate	0.7247137945655605	0.10324280462370763
100285628	Meprobamate	0.7714285714285715	0.10277777777777777
100279109	Meprobamate	-0.7142857142857143	0.1361111111111111
100283030	Meprobamate	-0.6	0.24166666666666667
100194272	Meprobamate	0.7714285714285715	0.10277777777777777
100216895	Meprobamate	0.6571428571428571	0.175
103640631	Meprobamate	-0.6	0.24166666666666667
103641918	Meprobamate	-0.6571428571428571	0.175
100191398	Meprobamate	-0.6	0.24166666666666667
100217228	Meprobamate	-0.6	0.24166666666666667
100382164	Meprobamate	-0.7714285714285715	0.10277777777777777
100193143	Meprobamate	-0.7142857142857143	0.1361111111111111
100382612	Meprobamate	0.6571428571428571	0.175
100284342	Meprobamate	0.7714285714285715	0.10277777777777777
100273332	Meprobamate	-0.6571428571428571	0.175
541907	Meprobamate	-0.8857142857142858	0.03333333333333333
100275184	Meprobamate	-0.42857142857142855	0.41944444444444445
103633352	Meprobamate	-0.6571428571428571	0.175
100275443	Meprobamate	-0.6	0.24166666666666667
100285642	Meprobamate	0.9428571428571428	0.016666666666666666
103647976	Meprobamate	-0.7714285714285715	0.10277777777777777
100275415	Meprobamate	0.8857142857142858	0.03333333333333333
103654125	Meprobamate	-0.31428571428571433	0.5638888888888889
100285936	Meprobamate	-0.6571428571428571	0.175
103635866	Meprobamate	0.8285714285714285	0.058333333333333334
100501519	Meprobamate	-0.6	0.24166666666666667
100282216	Meprobamate	0.8857142857142858	0.03333333333333333
100193480	Meprobamate	-0.7142857142857143	0.1361111111111111
103625810	Meprobamate	0.7714285714285715	0.10277777777777777
100191161	Meprobamate	-0.6	0.24166666666666667
100280158	Meprobamate	-0.7142857142857143	0.1361111111111111
100216914	Meprobamate	0.8857142857142858	0.03333333333333333
100191238	Meprobamate	-0.8857142857142858	0.03333333333333333
100274398	Meprobamate	-0.7714285714285715	0.10277777777777777
100274805	Meprobamate	0.8857142857142858	0.03333333333333333
100276769	Meprobamate	-0.7714285714285715	0.10277777777777777
103631817	Meprobamate	-0.6571428571428571	0.175
542376	Meprobamate	-0.7714285714285715	0.10277777777777777
100277143	Meprobamate	-0.6	0.24166666666666667
100216827	Meprobamate	-0.7714285714285715	0.10277777777777777
100101527	Meprobamate	0.8285714285714285	0.058333333333333334
542592	Meprobamate	-0.6	0.24166666666666667
103634496	Meprobamate	-0.8857142857142858	0.03333333333333333
100278938	Meprobamate	-0.7714285714285715	0.10277777777777777
100274542	Meprobamate	-0.5428571428571428	0.2972222222222222
100280416	Meprobamate	-0.6	0.24166666666666667
100279180	Meprobamate	-0.5797710356524485	0.2277839567150159
100279274	Meprobamate	-0.7142857142857143	0.1361111111111111
100281589	Meprobamate	-0.6571428571428571	0.175
100272381	Meprobamate	-0.42857142857142855	0.41944444444444445
103651102	Meprobamate	0.8285714285714285	0.058333333333333334
100101533	Meprobamate	-0.7714285714285715	0.10277777777777777
100280530	Meprobamate	-0.6571428571428571	0.175
100282930	Meprobamate	-0.6571428571428571	0.175
100285223	Meprobamate	0.9428571428571428	0.016666666666666666
100286084	Fenitropan;	-0.9411239481143203	0.005097540564861416
103630306	Fenitropan;	0.6982532518267537	0.12283946337339596
103631761	Fenitropan;	-0.9428571428571428	0.016666666666666666
541658	Fenitropan;	0.6571428571428571	0.175
109942364	Fenitropan;	-0.13093073414159542	0.8047261622231061
100280672	Fenitropan;	0.6	0.24166666666666667
100383317	Fenitropan;	-1	0.002777777777777778
100277605	Fenitropan;	0.6	0.24166666666666667
103631700	Fenitropan;	0.7142857142857143	0.1361111111111111
100191598	Fenitropan;	-0.7714285714285715	0.10277777777777777
109944874	Fenitropan;	-0.7714285714285715	0.10277777777777777
100276153	Fenitropan;	0.31428571428571433	0.5638888888888889
103631961	Fenitropan;	-0.9428571428571428	0.016666666666666666
100383453	Fenitropan;	0.7714285714285715	0.10277777777777777
111589235	Fenitropan;	0.8285714285714285	0.058333333333333334
100285989	Fenitropan;	0.6571428571428571	0.175
103646190	Fenitropan;	0.6571428571428571	0.175
100217079	Fenitropan;	0.5428571428571428	0.2972222222222222
103636527	Fenitropan;	0.7142857142857143	0.1361111111111111
100286044	Fenitropan;	-0.8857142857142858	0.03333333333333333
100191169	Fenitropan;	0.7714285714285715	0.10277777777777777
100382042	Fenitropan;	0.6	0.24166666666666667
100278820	Fenitropan;	0.6	0.24166666666666667
100285610	Fenitropan;	-0.7142857142857143	0.1361111111111111
103630859	Fenitropan;	-0.8285714285714285	0.058333333333333334
100274138	Fenitropan;	0.6	0.24166666666666667
100502454	Fenitropan;	0.7714285714285715	0.10277777777777777
100216690	Fenitropan;	-0.7714285714285715	0.10277777777777777
100284495	Fenitropan;	0.7714285714285715	0.10277777777777777
100277576	Fenitropan;	-0.9428571428571428	0.016666666666666666
100273235	Fenitropan;	-0.3927922024247863	0.4411128091213039
100282012	Fenitropan;	-0.7714285714285715	0.10277777777777777
100273093	Fenitropan;	0.8857142857142858	0.03333333333333333
100191625	Fenitropan;	-1	0.002777777777777778
100272451	Fenitropan;	0.6571428571428571	0.175
100285564	Fenitropan;	0.8857142857142858	0.03333333333333333
100286331	Fenitropan;	1	0.002777777777777778
100281063	Fenitropan;	0.6571428571428571	0.175
100216803	Fenitropan;	0.7714285714285715	0.10277777777777777
100280736	Fenitropan;	-0.8285714285714285	0.058333333333333334
103633443	Fenitropan;	-0.7714285714285715	0.10277777777777777
109945996	Fenitropan;	0.7714285714285715	0.10277777777777777
103633560	Fenitropan;	0.6	0.24166666666666667
100274584	Fenitropan;	-0.8285714285714285	0.058333333333333334
100191794	Fenitropan;	-0.8285714285714285	0.058333333333333334
100501789	Fenitropan;	0.6571428571428571	0.175
100285117	Fenitropan;	-0.8857142857142858	0.03333333333333333
100283417	Fenitropan;	-0.8857142857142858	0.03333333333333333
100384216	Fenitropan;	0.6	0.24166666666666667
100192574	Fenitropan;	0.6	0.24166666666666667
103633511	Fenitropan;	0.8857142857142858	0.03333333333333333
100280576	Fenitropan;	-0.8857142857142858	0.03333333333333333
100284998	Fenitropan;	0.7714285714285715	0.10277777777777777
100276002	Fenitropan;	0.7714285714285715	0.10277777777777777
100193790	Fenitropan;	0.6571428571428571	0.175
100286064	Fenitropan;	0.6571428571428571	0.175
542010	Fenitropan;	0.7142857142857143	0.1361111111111111
100275085	Fenitropan;	0.6571428571428571	0.175
118472983	Fenitropan;	0.9428571428571428	0.016666666666666666
100275405	Fenitropan;	-0.8857142857142858	0.03333333333333333
100276384	Fenitropan;	0.6571428571428571	0.175
100285687	Fenitropan;	0.6571428571428571	0.175
100275569	Fenitropan;	0.5428571428571428	0.2972222222222222
100194164	Fenitropan;	-0.9428571428571428	0.016666666666666666
100273615	Fenitropan;	1	0.002777777777777778
732807	Fenitropan;	-0.8285714285714285	0.058333333333333334
100383401	Fenitropan;	0.6	0.24166666666666667
100274767	Fenitropan;	0.6	0.24166666666666667
100191949	Fenitropan;	0.8857142857142858	0.03333333333333333
541627	Fenitropan;	0.5428571428571428	0.2972222222222222
100191327	Fenitropan;	-0.9428571428571428	0.016666666666666666
103653816	Fenitropan;	0.7142857142857143	0.1361111111111111
100280792	Fenitropan;	-0.7142857142857143	0.1361111111111111
100282066	Fenitropan;	0.6	0.24166666666666667
100381653	Fenitropan;	0.7714285714285715	0.10277777777777777
103638099	Fenitropan;	0.7714285714285715	0.10277777777777777
100281829	Fenitropan;	-0.8285714285714285	0.058333333333333334
100272557	Fenitropan;	-0.8285714285714285	0.058333333333333334
100191680	Fenitropan;	0.6	0.24166666666666667
100281698	Fenitropan;	0.8857142857142858	0.03333333333333333
100275132	Fenitropan;	0.6571428571428571	0.175
103631699	Fenitropan;	0.8285714285714285	0.058333333333333334
100286307	Fenitropan;	0.7714285714285715	0.10277777777777777
114108589	Fenitropan;	0.6	0.24166666666666667
100286341	Fenitropan;	-0.7714285714285715	0.10277777777777777
103650125	Fenitropan;	0.6	0.24166666666666667
103650960	Fenitropan;	0.6	0.24166666666666667
100274623	Fenitropan;	0.6377481392176934	0.17307111024125968
100381459	Fenitropan;	0.8857142857142858	0.03333333333333333
100275106	Fenitropan;	0.8857142857142858	0.03333333333333333
103647367	Fenitropan;	-0.8857142857142858	0.03333333333333333
100272959	Fenitropan;	0.7714285714285715	0.10277777777777777
100273826	Fenitropan;	0.8857142857142858	0.03333333333333333
100284575	Fenitropan;	0.6571428571428571	0.175
103635822	Fenitropan;	0.7714285714285715	0.10277777777777777
100278004	Fenitropan;	0.8285714285714285	0.058333333333333334
100286364	Fenitropan;	-0.7714285714285715	0.10277777777777777
103649730	Fenitropan;	0.6571428571428571	0.175
100191278	Fenitropan;	0.7714285714285715	0.10277777777777777
103639592	Fenitropan;	-0.7142857142857143	0.1361111111111111
100193380	Fenitropan;	0.6546536707079772	0.1583024233754577
541744	Fenitropan;	0.6	0.24166666666666667
100281701	Fenitropan;	-0.8857142857142858	0.03333333333333333
100383581	Fenitropan;	0.6	0.24166666666666667
103645931	Fenitropan;	0.6	0.24166666666666667
100273561	Fenitropan;	0.7714285714285715	0.10277777777777777
100192603	Fenitropan;	0.7142857142857143	0.1361111111111111
103634898	Fenitropan;	0.7714285714285715	0.10277777777777777
542184	Fenitropan;	0.6571428571428571	0.175
103641145	Fenitropan;	0.6571428571428571	0.175
100502305	Fenitropan;	-0.8857142857142858	0.03333333333333333
103638297	Fenitropan;	0.7714285714285715	0.10277777777777777
103643820	Fenitropan;	0.6	0.24166666666666667
100281178	Fenitropan;	0.6	0.24166666666666667
100278133	Fenitropan;	0.8285714285714285	0.058333333333333334
109939492	Fenitropan;	-0.5797710356524485	0.2277839567150159
100285628	Fenitropan;	-0.9428571428571428	0.016666666666666666
100279109	Fenitropan;	0.6571428571428571	0.175
100283030	Fenitropan;	0.6	0.24166666666666667
100194272	Fenitropan;	-0.9428571428571428	0.016666666666666666
100216895	Fenitropan;	-0.8857142857142858	0.03333333333333333
103640631	Fenitropan;	0.6	0.24166666666666667
103641918	Fenitropan;	0.7142857142857143	0.1361111111111111
100191398	Fenitropan;	0.6	0.24166666666666667
100217228	Fenitropan;	0.7714285714285715	0.10277777777777777
100382164	Fenitropan;	0.7714285714285715	0.10277777777777777
100193143	Fenitropan;	0.8285714285714285	0.058333333333333334
100382612	Fenitropan;	-0.8857142857142858	0.03333333333333333
100284342	Fenitropan;	-0.7714285714285715	0.10277777777777777
100273332	Fenitropan;	0.5428571428571428	0.2972222222222222
541907	Fenitropan;	1	0.002777777777777778
100275184	Fenitropan;	0.2571428571428572	0.6583333333333333
103633352	Fenitropan;	0.5428571428571428	0.2972222222222222
100275443	Fenitropan;	0.7714285714285715	0.10277777777777777
100285642	Fenitropan;	-0.7714285714285715	0.10277777777777777
103647976	Fenitropan;	0.6	0.24166666666666667
100275415	Fenitropan;	-1	0.002777777777777778
103654125	Fenitropan;	0.5428571428571428	0.2972222222222222
100285936	Fenitropan;	0.7142857142857143	0.1361111111111111
103635866	Fenitropan;	-0.8857142857142858	0.03333333333333333
100501519	Fenitropan;	0.6	0.24166666666666667
100282216	Fenitropan;	-0.8285714285714285	0.058333333333333334
100193480	Fenitropan;	0.6571428571428571	0.175
103625810	Fenitropan;	-0.9428571428571428	0.016666666666666666
100191161	Fenitropan;	0.7714285714285715	0.10277777777777777
100280158	Fenitropan;	0.8285714285714285	0.058333333333333334
100216914	Fenitropan;	-0.8285714285714285	0.058333333333333334
100191238	Fenitropan;	0.8285714285714285	0.058333333333333334
100274398	Fenitropan;	0.7714285714285715	0.10277777777777777
100274805	Fenitropan;	-1	0.002777777777777778
100276769	Fenitropan;	0.7714285714285715	0.10277777777777777
103631817	Fenitropan;	0.7142857142857143	0.1361111111111111
542376	Fenitropan;	0.9428571428571428	0.016666666666666666
100277143	Fenitropan;	0.6	0.24166666666666667
100216827	Fenitropan;	0.6	0.24166666666666667
100101527	Fenitropan;	-0.8857142857142858	0.03333333333333333
542592	Fenitropan;	0.6	0.24166666666666667
103634496	Fenitropan;	1	0.002777777777777778
100278938	Fenitropan;	0.7714285714285715	0.10277777777777777
100274542	Fenitropan;	0.6571428571428571	0.175
100280416	Fenitropan;	0.7714285714285715	0.10277777777777777
100279180	Fenitropan;	0.7247137945655605	0.10324280462370763
100279274	Fenitropan;	0.8285714285714285	0.058333333333333334
100281589	Fenitropan;	0.7142857142857143	0.1361111111111111
100272381	Fenitropan;	0.7714285714285715	0.10277777777777777
103651102	Fenitropan;	-0.8857142857142858	0.03333333333333333
100101533	Fenitropan;	0.7714285714285715	0.10277777777777777
100280530	Fenitropan;	0.5428571428571428	0.2972222222222222
100282930	Fenitropan;	0.8857142857142858	0.03333333333333333
100285223	Fenitropan;	-0.7714285714285715	0.10277777777777777
100286084	4-Hydroxycoumarin	0.7589709258986455	0.08014122805832376
103630306	4-Hydroxycoumarin	-0.7589709258986455	0.0801412280583236
103631761	4-Hydroxycoumarin	0.6571428571428571	0.175
541658	4-Hydroxycoumarin	-0.9428571428571428	0.016666666666666666
109942364	4-Hydroxycoumarin	0.3927922024247863	0.4411128091213042
100280672	4-Hydroxycoumarin	-0.8285714285714285	0.058333333333333334
100383317	4-Hydroxycoumarin	0.7714285714285715	0.10277777777777777
100277605	4-Hydroxycoumarin	-0.8857142857142858	0.03333333333333333
103631700	4-Hydroxycoumarin	-0.7714285714285715	0.10277777777777777
100191598	4-Hydroxycoumarin	0.6571428571428571	0.175
109944874	4-Hydroxycoumarin	0.8285714285714285	0.058333333333333334
100276153	4-Hydroxycoumarin	-0.7142857142857143	0.1361111111111111
103631961	4-Hydroxycoumarin	0.6571428571428571	0.175
100383453	4-Hydroxycoumarin	-0.6571428571428571	0.175
111589235	4-Hydroxycoumarin	-0.7714285714285715	0.10277777777777777
100285989	4-Hydroxycoumarin	-0.6	0.24166666666666667
103646190	4-Hydroxycoumarin	-0.9428571428571428	0.016666666666666666
100217079	4-Hydroxycoumarin	-0.7714285714285715	0.10277777777777777
103636527	4-Hydroxycoumarin	-0.6	0.24166666666666667
100286044	4-Hydroxycoumarin	0.7714285714285715	0.10277777777777777
100191169	4-Hydroxycoumarin	-1	0.002777777777777778
100382042	4-Hydroxycoumarin	-0.8857142857142858	0.03333333333333333
100278820	4-Hydroxycoumarin	-0.8857142857142858	0.03333333333333333
100285610	4-Hydroxycoumarin	0.9428571428571428	0.016666666666666666
103630859	4-Hydroxycoumarin	0.7714285714285715	0.10277777777777777
100274138	4-Hydroxycoumarin	-0.8285714285714285	0.058333333333333334
100502454	4-Hydroxycoumarin	-0.6571428571428571	0.175
100216690	4-Hydroxycoumarin	1	0.002777777777777778
100284495	4-Hydroxycoumarin	-0.6571428571428571	0.175
100277576	4-Hydroxycoumarin	0.8285714285714285	0.058333333333333334
100273235	4-Hydroxycoumarin	0.6546536707079772	0.1583024233754577
100282012	4-Hydroxycoumarin	0.7142857142857143	0.1361111111111111
100273093	4-Hydroxycoumarin	-0.7714285714285715	0.10277777777777777
100191625	4-Hydroxycoumarin	0.7714285714285715	0.10277777777777777
100272451	4-Hydroxycoumarin	-0.7714285714285715	0.10277777777777777
100285564	4-Hydroxycoumarin	-0.7714285714285715	0.10277777777777777
100286331	4-Hydroxycoumarin	-0.7714285714285715	0.10277777777777777
100281063	4-Hydroxycoumarin	-0.7714285714285715	0.10277777777777777
100216803	4-Hydroxycoumarin	-0.8857142857142858	0.03333333333333333
100280736	4-Hydroxycoumarin	0.7714285714285715	0.10277777777777777
103633443	4-Hydroxycoumarin	0.8857142857142858	0.03333333333333333
109945996	4-Hydroxycoumarin	-0.7142857142857143	0.1361111111111111
103633560	4-Hydroxycoumarin	-0.6571428571428571	0.175
100274584	4-Hydroxycoumarin	0.7714285714285715	0.10277777777777777
100191794	4-Hydroxycoumarin	0.7714285714285715	0.10277777777777777
100501789	4-Hydroxycoumarin	-0.7714285714285715	0.10277777777777777
100285117	4-Hydroxycoumarin	0.7714285714285715	0.10277777777777777
100283417	4-Hydroxycoumarin	0.7714285714285715	0.10277777777777777
100384216	4-Hydroxycoumarin	-0.8857142857142858	0.03333333333333333
100192574	4-Hydroxycoumarin	-0.6571428571428571	0.175
103633511	4-Hydroxycoumarin	-0.9428571428571428	0.016666666666666666
100280576	4-Hydroxycoumarin	0.7714285714285715	0.10277777777777777
100284998	4-Hydroxycoumarin	-0.6571428571428571	0.175
100276002	4-Hydroxycoumarin	-0.7142857142857143	0.1361111111111111
100193790	4-Hydroxycoumarin	-0.7714285714285715	0.10277777777777777
100286064	4-Hydroxycoumarin	-0.7714285714285715	0.10277777777777777
542010	4-Hydroxycoumarin	-0.6	0.24166666666666667
100275085	4-Hydroxycoumarin	-0.7714285714285715	0.10277777777777777
118472983	4-Hydroxycoumarin	-0.7142857142857143	0.1361111111111111
100275405	4-Hydroxycoumarin	0.6	0.24166666666666667
100276384	4-Hydroxycoumarin	-0.7714285714285715	0.10277777777777777
100285687	4-Hydroxycoumarin	-0.7714285714285715	0.10277777777777777
100275569	4-Hydroxycoumarin	-0.7714285714285715	0.10277777777777777
100194164	4-Hydroxycoumarin	0.7142857142857143	0.1361111111111111
100273615	4-Hydroxycoumarin	-0.7714285714285715	0.10277777777777777
732807	4-Hydroxycoumarin	0.5428571428571428	0.2972222222222222
100383401	4-Hydroxycoumarin	-0.6571428571428571	0.175
100274767	4-Hydroxycoumarin	-0.8285714285714285	0.058333333333333334
100191949	4-Hydroxycoumarin	-0.9428571428571428	0.016666666666666666
541627	4-Hydroxycoumarin	-0.7714285714285715	0.10277777777777777
100191327	4-Hydroxycoumarin	0.7142857142857143	0.1361111111111111
103653816	4-Hydroxycoumarin	-0.9428571428571428	0.016666666666666666
100280792	4-Hydroxycoumarin	0.7714285714285715	0.10277777777777777
100282066	4-Hydroxycoumarin	-0.8285714285714285	0.058333333333333334
100381653	4-Hydroxycoumarin	-0.8857142857142858	0.03333333333333333
103638099	4-Hydroxycoumarin	-0.8857142857142858	0.03333333333333333
100281829	4-Hydroxycoumarin	0.9428571428571428	0.016666666666666666
100272557	4-Hydroxycoumarin	0.7714285714285715	0.10277777777777777
100191680	4-Hydroxycoumarin	-0.6571428571428571	0.175
100281698	4-Hydroxycoumarin	-0.7714285714285715	0.10277777777777777
100275132	4-Hydroxycoumarin	-0.9428571428571428	0.016666666666666666
103631699	4-Hydroxycoumarin	-0.7714285714285715	0.10277777777777777
100286307	4-Hydroxycoumarin	-0.6	0.24166666666666667
114108589	4-Hydroxycoumarin	-0.8857142857142858	0.03333333333333333
100286341	4-Hydroxycoumarin	0.6571428571428571	0.175
103650125	4-Hydroxycoumarin	-0.7142857142857143	0.1361111111111111
103650960	4-Hydroxycoumarin	-0.6571428571428571	0.175
100274623	4-Hydroxycoumarin	-0.8406680016960502	0.036057572845159334
100381459	4-Hydroxycoumarin	-0.9428571428571428	0.016666666666666666
100275106	4-Hydroxycoumarin	-0.7714285714285715	0.10277777777777777
103647367	4-Hydroxycoumarin	0.6	0.24166666666666667
100272959	4-Hydroxycoumarin	-0.8857142857142858	0.03333333333333333
100273826	4-Hydroxycoumarin	-0.9428571428571428	0.016666666666666666
100284575	4-Hydroxycoumarin	-0.6	0.24166666666666667
103635822	4-Hydroxycoumarin	-0.7142857142857143	0.1361111111111111
100278004	4-Hydroxycoumarin	-0.7714285714285715	0.10277777777777777
100286364	4-Hydroxycoumarin	0.8285714285714285	0.058333333333333334
103649730	4-Hydroxycoumarin	-0.9428571428571428	0.016666666666666666
100191278	4-Hydroxycoumarin	-0.8857142857142858	0.03333333333333333
103639592	4-Hydroxycoumarin	0.9428571428571428	0.016666666666666666
100193380	4-Hydroxycoumarin	-0.3927922024247863	0.4411128091213039
541744	4-Hydroxycoumarin	-0.8857142857142858	0.03333333333333333
100281701	4-Hydroxycoumarin	0.6	0.24166666666666667
100383581	4-Hydroxycoumarin	-0.8857142857142858	0.03333333333333333
103645931	4-Hydroxycoumarin	-0.6571428571428571	0.175
100273561	4-Hydroxycoumarin	-0.7142857142857143	0.1361111111111111
100192603	4-Hydroxycoumarin	-0.9428571428571428	0.016666666666666666
103634898	4-Hydroxycoumarin	-0.8285714285714285	0.058333333333333334
542184	4-Hydroxycoumarin	-0.9428571428571428	0.016666666666666666
103641145	4-Hydroxycoumarin	-0.7714285714285715	0.10277777777777777
100502305	4-Hydroxycoumarin	0.6	0.24166666666666667
103638297	4-Hydroxycoumarin	-0.5428571428571428	0.2972222222222222
103643820	4-Hydroxycoumarin	-0.6571428571428571	0.175
100281178	4-Hydroxycoumarin	-0.7142857142857143	0.1361111111111111
100278133	4-Hydroxycoumarin	-0.7714285714285715	0.10277777777777777
109939492	4-Hydroxycoumarin	0.753702346348183	0.0835232813732598
100285628	4-Hydroxycoumarin	0.7142857142857143	0.1361111111111111
100279109	4-Hydroxycoumarin	-0.9428571428571428	0.016666666666666666
100283030	4-Hydroxycoumarin	-0.6571428571428571	0.175
100194272	4-Hydroxycoumarin	0.7142857142857143	0.1361111111111111
100216895	4-Hydroxycoumarin	0.7714285714285715	0.10277777777777777
103640631	4-Hydroxycoumarin	-0.8857142857142858	0.03333333333333333
103641918	4-Hydroxycoumarin	-0.6	0.24166666666666667
100191398	4-Hydroxycoumarin	-0.6571428571428571	0.175
100217228	4-Hydroxycoumarin	-0.8285714285714285	0.058333333333333334
100382164	4-Hydroxycoumarin	-0.6571428571428571	0.175
100193143	4-Hydroxycoumarin	-0.7714285714285715	0.10277777777777777
100382612	4-Hydroxycoumarin	0.7714285714285715	0.10277777777777777
100284342	4-Hydroxycoumarin	0.8857142857142858	0.03333333333333333
100273332	4-Hydroxycoumarin	-0.7714285714285715	0.10277777777777777
541907	4-Hydroxycoumarin	-0.7714285714285715	0.10277777777777777
100275184	4-Hydroxycoumarin	-0.6571428571428571	0.175
103633352	4-Hydroxycoumarin	-0.7714285714285715	0.10277777777777777
100275443	4-Hydroxycoumarin	-0.7142857142857143	0.1361111111111111
100285642	4-Hydroxycoumarin	0.7142857142857143	0.1361111111111111
103647976	4-Hydroxycoumarin	-0.8285714285714285	0.058333333333333334
100275415	4-Hydroxycoumarin	0.7714285714285715	0.10277777777777777
103654125	4-Hydroxycoumarin	-0.4857142857142857	0.35555555555555557
100285936	4-Hydroxycoumarin	-0.6	0.24166666666666667
103635866	4-Hydroxycoumarin	0.6	0.24166666666666667
100501519	4-Hydroxycoumarin	-0.6571428571428571	0.175
100282216	4-Hydroxycoumarin	0.9428571428571428	0.016666666666666666
100193480	4-Hydroxycoumarin	-0.9428571428571428	0.016666666666666666
103625810	4-Hydroxycoumarin	0.8285714285714285	0.058333333333333334
100191161	4-Hydroxycoumarin	-0.7142857142857143	0.1361111111111111
100280158	4-Hydroxycoumarin	-0.7714285714285715	0.10277777777777777
100216914	4-Hydroxycoumarin	0.9428571428571428	0.016666666666666666
100191238	4-Hydroxycoumarin	-0.6	0.24166666666666667
100274398	4-Hydroxycoumarin	-0.5428571428571428	0.2972222222222222
100274805	4-Hydroxycoumarin	0.7714285714285715	0.10277777777777777
100276769	4-Hydroxycoumarin	-0.8857142857142858	0.03333333333333333
103631817	4-Hydroxycoumarin	-0.6	0.24166666666666667
542376	4-Hydroxycoumarin	-0.8285714285714285	0.058333333333333334
100277143	4-Hydroxycoumarin	-0.8857142857142858	0.03333333333333333
100216827	4-Hydroxycoumarin	-0.7142857142857143	0.1361111111111111
100101527	4-Hydroxycoumarin	0.6	0.24166666666666667
542592	4-Hydroxycoumarin	-0.6571428571428571	0.175
103634496	4-Hydroxycoumarin	-0.7714285714285715	0.10277777777777777
100278938	4-Hydroxycoumarin	-1	0.002777777777777778
100274542	4-Hydroxycoumarin	-0.7714285714285715	0.10277777777777777
100280416	4-Hydroxycoumarin	-0.8285714285714285	0.058333333333333334
100279180	4-Hydroxycoumarin	-0.753702346348183	0.08352328137325972
100279274	4-Hydroxycoumarin	-0.7714285714285715	0.10277777777777777
100281589	4-Hydroxycoumarin	-0.9428571428571428	0.016666666666666666
100272381	4-Hydroxycoumarin	-0.6	0.24166666666666667
103651102	4-Hydroxycoumarin	0.6	0.24166666666666667
100101533	4-Hydroxycoumarin	-0.8857142857142858	0.03333333333333333
100280530	4-Hydroxycoumarin	-0.7714285714285715	0.10277777777777777
100282930	4-Hydroxycoumarin	-0.7714285714285715	0.10277777777777777
100285223	4-Hydroxycoumarin	0.8285714285714285	0.058333333333333334
100286084	Isophylloflavanine	0.7589709258986455	0.08014122805832376
103630306	Isophylloflavanine	-0.7589709258986455	0.0801412280583236
103631761	Isophylloflavanine	0.6571428571428571	0.175
541658	Isophylloflavanine	-0.9428571428571428	0.016666666666666666
109942364	Isophylloflavanine	0.3927922024247863	0.4411128091213042
100280672	Isophylloflavanine	-0.8285714285714285	0.058333333333333334
100383317	Isophylloflavanine	0.7714285714285715	0.10277777777777777
100277605	Isophylloflavanine	-0.8857142857142858	0.03333333333333333
103631700	Isophylloflavanine	-0.7714285714285715	0.10277777777777777
100191598	Isophylloflavanine	0.6571428571428571	0.175
109944874	Isophylloflavanine	0.8285714285714285	0.058333333333333334
100276153	Isophylloflavanine	-0.7142857142857143	0.1361111111111111
103631961	Isophylloflavanine	0.6571428571428571	0.175
100383453	Isophylloflavanine	-0.6571428571428571	0.175
111589235	Isophylloflavanine	-0.7714285714285715	0.10277777777777777
100285989	Isophylloflavanine	-0.6	0.24166666666666667
103646190	Isophylloflavanine	-0.9428571428571428	0.016666666666666666
100217079	Isophylloflavanine	-0.7714285714285715	0.10277777777777777
103636527	Isophylloflavanine	-0.6	0.24166666666666667
100286044	Isophylloflavanine	0.7714285714285715	0.10277777777777777
100191169	Isophylloflavanine	-1	0.002777777777777778
100382042	Isophylloflavanine	-0.8857142857142858	0.03333333333333333
100278820	Isophylloflavanine	-0.8857142857142858	0.03333333333333333
100285610	Isophylloflavanine	0.9428571428571428	0.016666666666666666
103630859	Isophylloflavanine	0.7714285714285715	0.10277777777777777
100274138	Isophylloflavanine	-0.8285714285714285	0.058333333333333334
100502454	Isophylloflavanine	-0.6571428571428571	0.175
100216690	Isophylloflavanine	1	0.002777777777777778
100284495	Isophylloflavanine	-0.6571428571428571	0.175
100277576	Isophylloflavanine	0.8285714285714285	0.058333333333333334
100273235	Isophylloflavanine	0.6546536707079772	0.1583024233754577
100282012	Isophylloflavanine	0.7142857142857143	0.1361111111111111
100273093	Isophylloflavanine	-0.7714285714285715	0.10277777777777777
100191625	Isophylloflavanine	0.7714285714285715	0.10277777777777777
100272451	Isophylloflavanine	-0.7714285714285715	0.10277777777777777
100285564	Isophylloflavanine	-0.7714285714285715	0.10277777777777777
100286331	Isophylloflavanine	-0.7714285714285715	0.10277777777777777
100281063	Isophylloflavanine	-0.7714285714285715	0.10277777777777777
100216803	Isophylloflavanine	-0.8857142857142858	0.03333333333333333
100280736	Isophylloflavanine	0.7714285714285715	0.10277777777777777
103633443	Isophylloflavanine	0.8857142857142858	0.03333333333333333
109945996	Isophylloflavanine	-0.7142857142857143	0.1361111111111111
103633560	Isophylloflavanine	-0.6571428571428571	0.175
100274584	Isophylloflavanine	0.7714285714285715	0.10277777777777777
100191794	Isophylloflavanine	0.7714285714285715	0.10277777777777777
100501789	Isophylloflavanine	-0.7714285714285715	0.10277777777777777
100285117	Isophylloflavanine	0.7714285714285715	0.10277777777777777
100283417	Isophylloflavanine	0.7714285714285715	0.10277777777777777
100384216	Isophylloflavanine	-0.8857142857142858	0.03333333333333333
100192574	Isophylloflavanine	-0.6571428571428571	0.175
103633511	Isophylloflavanine	-0.9428571428571428	0.016666666666666666
100280576	Isophylloflavanine	0.7714285714285715	0.10277777777777777
100284998	Isophylloflavanine	-0.6571428571428571	0.175
100276002	Isophylloflavanine	-0.7142857142857143	0.1361111111111111
100193790	Isophylloflavanine	-0.7714285714285715	0.10277777777777777
100286064	Isophylloflavanine	-0.7714285714285715	0.10277777777777777
542010	Isophylloflavanine	-0.6	0.24166666666666667
100275085	Isophylloflavanine	-0.7714285714285715	0.10277777777777777
118472983	Isophylloflavanine	-0.7142857142857143	0.1361111111111111
100275405	Isophylloflavanine	0.6	0.24166666666666667
100276384	Isophylloflavanine	-0.7714285714285715	0.10277777777777777
100285687	Isophylloflavanine	-0.7714285714285715	0.10277777777777777
100275569	Isophylloflavanine	-0.7714285714285715	0.10277777777777777
100194164	Isophylloflavanine	0.7142857142857143	0.1361111111111111
100273615	Isophylloflavanine	-0.7714285714285715	0.10277777777777777
732807	Isophylloflavanine	0.5428571428571428	0.2972222222222222
100383401	Isophylloflavanine	-0.6571428571428571	0.175
100274767	Isophylloflavanine	-0.8285714285714285	0.058333333333333334
100191949	Isophylloflavanine	-0.9428571428571428	0.016666666666666666
541627	Isophylloflavanine	-0.7714285714285715	0.10277777777777777
100191327	Isophylloflavanine	0.7142857142857143	0.1361111111111111
103653816	Isophylloflavanine	-0.9428571428571428	0.016666666666666666
100280792	Isophylloflavanine	0.7714285714285715	0.10277777777777777
100282066	Isophylloflavanine	-0.8285714285714285	0.058333333333333334
100381653	Isophylloflavanine	-0.8857142857142858	0.03333333333333333
103638099	Isophylloflavanine	-0.8857142857142858	0.03333333333333333
100281829	Isophylloflavanine	0.9428571428571428	0.016666666666666666
100272557	Isophylloflavanine	0.7714285714285715	0.10277777777777777
100191680	Isophylloflavanine	-0.6571428571428571	0.175
100281698	Isophylloflavanine	-0.7714285714285715	0.10277777777777777
100275132	Isophylloflavanine	-0.9428571428571428	0.016666666666666666
103631699	Isophylloflavanine	-0.7714285714285715	0.10277777777777777
100286307	Isophylloflavanine	-0.6	0.24166666666666667
114108589	Isophylloflavanine	-0.8857142857142858	0.03333333333333333
100286341	Isophylloflavanine	0.6571428571428571	0.175
103650125	Isophylloflavanine	-0.7142857142857143	0.1361111111111111
103650960	Isophylloflavanine	-0.6571428571428571	0.175
100274623	Isophylloflavanine	-0.8406680016960502	0.036057572845159334
100381459	Isophylloflavanine	-0.9428571428571428	0.016666666666666666
100275106	Isophylloflavanine	-0.7714285714285715	0.10277777777777777
103647367	Isophylloflavanine	0.6	0.24166666666666667
100272959	Isophylloflavanine	-0.8857142857142858	0.03333333333333333
100273826	Isophylloflavanine	-0.9428571428571428	0.016666666666666666
100284575	Isophylloflavanine	-0.6	0.24166666666666667
103635822	Isophylloflavanine	-0.7142857142857143	0.1361111111111111
100278004	Isophylloflavanine	-0.7714285714285715	0.10277777777777777
100286364	Isophylloflavanine	0.8285714285714285	0.058333333333333334
103649730	Isophylloflavanine	-0.9428571428571428	0.016666666666666666
100191278	Isophylloflavanine	-0.8857142857142858	0.03333333333333333
103639592	Isophylloflavanine	0.9428571428571428	0.016666666666666666
100193380	Isophylloflavanine	-0.3927922024247863	0.4411128091213039
541744	Isophylloflavanine	-0.8857142857142858	0.03333333333333333
100281701	Isophylloflavanine	0.6	0.24166666666666667
100383581	Isophylloflavanine	-0.8857142857142858	0.03333333333333333
103645931	Isophylloflavanine	-0.6571428571428571	0.175
100273561	Isophylloflavanine	-0.7142857142857143	0.1361111111111111
100192603	Isophylloflavanine	-0.9428571428571428	0.016666666666666666
103634898	Isophylloflavanine	-0.8285714285714285	0.058333333333333334
542184	Isophylloflavanine	-0.9428571428571428	0.016666666666666666
103641145	Isophylloflavanine	-0.7714285714285715	0.10277777777777777
100502305	Isophylloflavanine	0.6	0.24166666666666667
103638297	Isophylloflavanine	-0.5428571428571428	0.2972222222222222
103643820	Isophylloflavanine	-0.6571428571428571	0.175
100281178	Isophylloflavanine	-0.7142857142857143	0.1361111111111111
100278133	Isophylloflavanine	-0.7714285714285715	0.10277777777777777
109939492	Isophylloflavanine	0.753702346348183	0.0835232813732598
100285628	Isophylloflavanine	0.7142857142857143	0.1361111111111111
100279109	Isophylloflavanine	-0.9428571428571428	0.016666666666666666
100283030	Isophylloflavanine	-0.6571428571428571	0.175
100194272	Isophylloflavanine	0.7142857142857143	0.1361111111111111
100216895	Isophylloflavanine	0.7714285714285715	0.10277777777777777
103640631	Isophylloflavanine	-0.8857142857142858	0.03333333333333333
103641918	Isophylloflavanine	-0.6	0.24166666666666667
100191398	Isophylloflavanine	-0.6571428571428571	0.175
100217228	Isophylloflavanine	-0.8285714285714285	0.058333333333333334
100382164	Isophylloflavanine	-0.6571428571428571	0.175
100193143	Isophylloflavanine	-0.7714285714285715	0.10277777777777777
100382612	Isophylloflavanine	0.7714285714285715	0.10277777777777777
100284342	Isophylloflavanine	0.8857142857142858	0.03333333333333333
100273332	Isophylloflavanine	-0.7714285714285715	0.10277777777777777
541907	Isophylloflavanine	-0.7714285714285715	0.10277777777777777
100275184	Isophylloflavanine	-0.6571428571428571	0.175
103633352	Isophylloflavanine	-0.7714285714285715	0.10277777777777777
100275443	Isophylloflavanine	-0.7142857142857143	0.1361111111111111
100285642	Isophylloflavanine	0.7142857142857143	0.1361111111111111
103647976	Isophylloflavanine	-0.8285714285714285	0.058333333333333334
100275415	Isophylloflavanine	0.7714285714285715	0.10277777777777777
103654125	Isophylloflavanine	-0.4857142857142857	0.35555555555555557
100285936	Isophylloflavanine	-0.6	0.24166666666666667
103635866	Isophylloflavanine	0.6	0.24166666666666667
100501519	Isophylloflavanine	-0.6571428571428571	0.175
100282216	Isophylloflavanine	0.9428571428571428	0.016666666666666666
100193480	Isophylloflavanine	-0.9428571428571428	0.016666666666666666
103625810	Isophylloflavanine	0.8285714285714285	0.058333333333333334
100191161	Isophylloflavanine	-0.7142857142857143	0.1361111111111111
100280158	Isophylloflavanine	-0.7714285714285715	0.10277777777777777
100216914	Isophylloflavanine	0.9428571428571428	0.016666666666666666
100191238	Isophylloflavanine	-0.6	0.24166666666666667
100274398	Isophylloflavanine	-0.5428571428571428	0.2972222222222222
100274805	Isophylloflavanine	0.7714285714285715	0.10277777777777777
100276769	Isophylloflavanine	-0.8857142857142858	0.03333333333333333
103631817	Isophylloflavanine	-0.6	0.24166666666666667
542376	Isophylloflavanine	-0.8285714285714285	0.058333333333333334
100277143	Isophylloflavanine	-0.8857142857142858	0.03333333333333333
100216827	Isophylloflavanine	-0.7142857142857143	0.1361111111111111
100101527	Isophylloflavanine	0.6	0.24166666666666667
542592	Isophylloflavanine	-0.6571428571428571	0.175
103634496	Isophylloflavanine	-0.7714285714285715	0.10277777777777777
100278938	Isophylloflavanine	-1	0.002777777777777778
100274542	Isophylloflavanine	-0.7714285714285715	0.10277777777777777
100280416	Isophylloflavanine	-0.8285714285714285	0.058333333333333334
100279180	Isophylloflavanine	-0.753702346348183	0.08352328137325972
100279274	Isophylloflavanine	-0.7714285714285715	0.10277777777777777
100281589	Isophylloflavanine	-0.9428571428571428	0.016666666666666666
100272381	Isophylloflavanine	-0.6	0.24166666666666667
103651102	Isophylloflavanine	0.6	0.24166666666666667
100101533	Isophylloflavanine	-0.8857142857142858	0.03333333333333333
100280530	Isophylloflavanine	-0.7714285714285715	0.10277777777777777
100282930	Isophylloflavanine	-0.7714285714285715	0.10277777777777777
100285223	Isophylloflavanine	0.8285714285714285	0.058333333333333334
100286084	Pyroquilon	0.8804062740424287	0.02059873477492041
103630306	Pyroquilon	-0.6982532518267537	0.12283946337339616
103631761	Pyroquilon	0.8857142857142858	0.03333333333333333
541658	Pyroquilon	-0.6	0.24166666666666667
109942364	Pyroquilon	0.3927922024247863	0.4411128091213042
100280672	Pyroquilon	-0.5428571428571428	0.2972222222222222
100383317	Pyroquilon	0.9428571428571428	0.016666666666666666
100277605	Pyroquilon	-0.6571428571428571	0.175
103631700	Pyroquilon	-0.6	0.24166666666666667
100191598	Pyroquilon	0.8857142857142858	0.03333333333333333
109944874	Pyroquilon	0.8857142857142858	0.03333333333333333
100276153	Pyroquilon	-0.2571428571428572	0.6583333333333333
103631961	Pyroquilon	0.8857142857142858	0.03333333333333333
100383453	Pyroquilon	-0.7142857142857143	0.1361111111111111
111589235	Pyroquilon	-0.7714285714285715	0.10277777777777777
100285989	Pyroquilon	-0.7714285714285715	0.10277777777777777
103646190	Pyroquilon	-0.6	0.24166666666666667
100217079	Pyroquilon	-0.6	0.24166666666666667
103636527	Pyroquilon	-0.7714285714285715	0.10277777777777777
100286044	Pyroquilon	0.9428571428571428	0.016666666666666666
100191169	Pyroquilon	-0.7142857142857143	0.1361111111111111
100382042	Pyroquilon	-0.6571428571428571	0.175
100278820	Pyroquilon	-0.6571428571428571	0.175
100285610	Pyroquilon	0.7714285714285715	0.10277777777777777
103630859	Pyroquilon	0.9428571428571428	0.016666666666666666
100274138	Pyroquilon	-0.5428571428571428	0.2972222222222222
100502454	Pyroquilon	-0.8857142857142858	0.03333333333333333
100216690	Pyroquilon	0.7142857142857143	0.1361111111111111
100284495	Pyroquilon	-0.7142857142857143	0.1361111111111111
100277576	Pyroquilon	0.8857142857142858	0.03333333333333333
100273235	Pyroquilon	0.13093073414159542	0.8047261622231062
100282012	Pyroquilon	0.8285714285714285	0.058333333333333334
100273093	Pyroquilon	-0.9428571428571428	0.016666666666666666
100191625	Pyroquilon	0.9428571428571428	0.016666666666666666
100272451	Pyroquilon	-0.7714285714285715	0.10277777777777777
100285564	Pyroquilon	-0.9428571428571428	0.016666666666666666
100286331	Pyroquilon	-0.9428571428571428	0.016666666666666666
100281063	Pyroquilon	-0.7714285714285715	0.10277777777777777
100216803	Pyroquilon	-0.8285714285714285	0.058333333333333334
100280736	Pyroquilon	0.9428571428571428	0.016666666666666666
103633443	Pyroquilon	0.8285714285714285	0.058333333333333334
109945996	Pyroquilon	-0.8285714285714285	0.058333333333333334
103633560	Pyroquilon	-0.7142857142857143	0.1361111111111111
100274584	Pyroquilon	0.9428571428571428	0.016666666666666666
100191794	Pyroquilon	0.9428571428571428	0.016666666666666666
100501789	Pyroquilon	-0.6	0.24166666666666667
100285117	Pyroquilon	0.9428571428571428	0.016666666666666666
100283417	Pyroquilon	0.9428571428571428	0.016666666666666666
100384216	Pyroquilon	-0.6571428571428571	0.175
100192574	Pyroquilon	-0.7142857142857143	0.1361111111111111
103633511	Pyroquilon	-0.7714285714285715	0.10277777777777777
100280576	Pyroquilon	0.9428571428571428	0.016666666666666666
100284998	Pyroquilon	-0.7142857142857143	0.1361111111111111
100276002	Pyroquilon	-0.8285714285714285	0.058333333333333334
100193790	Pyroquilon	-0.7714285714285715	0.10277777777777777
100286064	Pyroquilon	-0.7714285714285715	0.10277777777777777
542010	Pyroquilon	-0.7714285714285715	0.10277777777777777
100275085	Pyroquilon	-0.7714285714285715	0.10277777777777777
118472983	Pyroquilon	-1	0.002777777777777778
100275405	Pyroquilon	0.9428571428571428	0.016666666666666666
100276384	Pyroquilon	-0.7714285714285715	0.10277777777777777
100285687	Pyroquilon	-0.7714285714285715	0.10277777777777777
100275569	Pyroquilon	-0.6	0.24166666666666667
100194164	Pyroquilon	1	0.002777777777777778
100273615	Pyroquilon	-0.9428571428571428	0.016666666666666666
732807	Pyroquilon	0.9428571428571428	0.016666666666666666
100383401	Pyroquilon	-0.7142857142857143	0.1361111111111111
100274767	Pyroquilon	-0.5428571428571428	0.2972222222222222
100191949	Pyroquilon	-0.7714285714285715	0.10277777777777777
541627	Pyroquilon	-0.6	0.24166666666666667
100191327	Pyroquilon	1	0.002777777777777778
103653816	Pyroquilon	-0.7714285714285715	0.10277777777777777
100280792	Pyroquilon	0.7714285714285715	0.10277777777777777
100282066	Pyroquilon	-0.5428571428571428	0.2972222222222222
100381653	Pyroquilon	-0.6571428571428571	0.175
103638099	Pyroquilon	-0.6571428571428571	0.175
100281829	Pyroquilon	0.7714285714285715	0.10277777777777777
100272557	Pyroquilon	0.9428571428571428	0.016666666666666666
100191680	Pyroquilon	-0.7142857142857143	0.1361111111111111
100281698	Pyroquilon	-0.9428571428571428	0.016666666666666666
100275132	Pyroquilon	-0.6	0.24166666666666667
103631699	Pyroquilon	-0.7714285714285715	0.10277777777777777
100286307	Pyroquilon	-0.8857142857142858	0.03333333333333333
114108589	Pyroquilon	-0.6571428571428571	0.175
100286341	Pyroquilon	0.8857142857142858	0.03333333333333333
103650125	Pyroquilon	-0.42857142857142855	0.41944444444444445
103650960	Pyroquilon	-0.7142857142857143	0.1361111111111111
100274623	Pyroquilon	-0.7247137945655605	0.10324280462370772
100381459	Pyroquilon	-0.7714285714285715	0.10277777777777777
100275106	Pyroquilon	-0.9428571428571428	0.016666666666666666
103647367	Pyroquilon	0.9428571428571428	0.016666666666666666
100272959	Pyroquilon	-0.8285714285714285	0.058333333333333334
100273826	Pyroquilon	-0.7714285714285715	0.10277777777777777
100284575	Pyroquilon	-0.7714285714285715	0.10277777777777777
103635822	Pyroquilon	-0.8285714285714285	0.058333333333333334
100278004	Pyroquilon	-0.7714285714285715	0.10277777777777777
100286364	Pyroquilon	0.7142857142857143	0.1361111111111111
103649730	Pyroquilon	-0.6	0.24166666666666667
100191278	Pyroquilon	-0.6571428571428571	0.175
103639592	Pyroquilon	0.7714285714285715	0.10277777777777777
100193380	Pyroquilon	-0.6546536707079772	0.1583024233754577
541744	Pyroquilon	-0.6571428571428571	0.175
100281701	Pyroquilon	0.9428571428571428	0.016666666666666666
100383581	Pyroquilon	-0.6571428571428571	0.175
103645931	Pyroquilon	-0.7142857142857143	0.1361111111111111
100273561	Pyroquilon	-0.8285714285714285	0.058333333333333334
100192603	Pyroquilon	-0.7714285714285715	0.10277777777777777
103634898	Pyroquilon	-0.8857142857142858	0.03333333333333333
542184	Pyroquilon	-0.6	0.24166666666666667
103641145	Pyroquilon	-0.7714285714285715	0.10277777777777777
100502305	Pyroquilon	0.9428571428571428	0.016666666666666666
103638297	Pyroquilon	-0.8285714285714285	0.058333333333333334
103643820	Pyroquilon	-0.7142857142857143	0.1361111111111111
100281178	Pyroquilon	-0.6571428571428571	0.175
100278133	Pyroquilon	-0.7714285714285715	0.10277777777777777
109939492	Pyroquilon	0.6377481392176934	0.17307111024125968
100285628	Pyroquilon	1	0.002777777777777778
100279109	Pyroquilon	-0.6	0.24166666666666667
100283030	Pyroquilon	-0.7142857142857143	0.1361111111111111
100194272	Pyroquilon	1	0.002777777777777778
100216895	Pyroquilon	0.9428571428571428	0.016666666666666666
103640631	Pyroquilon	-0.6571428571428571	0.175
103641918	Pyroquilon	-0.7714285714285715	0.10277777777777777
100191398	Pyroquilon	-0.7142857142857143	0.1361111111111111
100217228	Pyroquilon	-0.8857142857142858	0.03333333333333333
100382164	Pyroquilon	-0.8857142857142858	0.03333333333333333
100193143	Pyroquilon	-0.7714285714285715	0.10277777777777777
100382612	Pyroquilon	0.9428571428571428	0.016666666666666666
100284342	Pyroquilon	0.8285714285714285	0.058333333333333334
100273332	Pyroquilon	-0.6	0.24166666666666667
541907	Pyroquilon	-0.9428571428571428	0.016666666666666666
100275184	Pyroquilon	-0.31428571428571433	0.5638888888888889
103633352	Pyroquilon	-0.6	0.24166666666666667
100275443	Pyroquilon	-0.8285714285714285	0.058333333333333334
100285642	Pyroquilon	0.6571428571428571	0.175
103647976	Pyroquilon	-0.5428571428571428	0.2972222222222222
100275415	Pyroquilon	0.9428571428571428	0.016666666666666666
103654125	Pyroquilon	-0.6571428571428571	0.175
100285936	Pyroquilon	-0.7714285714285715	0.10277777777777777
103635866	Pyroquilon	0.9428571428571428	0.016666666666666666
100501519	Pyroquilon	-0.7142857142857143	0.1361111111111111
100282216	Pyroquilon	0.7714285714285715	0.10277777777777777
100193480	Pyroquilon	-0.6	0.24166666666666667
103625810	Pyroquilon	0.8857142857142858	0.03333333333333333
100191161	Pyroquilon	-0.8285714285714285	0.058333333333333334
100280158	Pyroquilon	-0.7714285714285715	0.10277777777777777
100216914	Pyroquilon	0.7714285714285715	0.10277777777777777
100191238	Pyroquilon	-0.7714285714285715	0.10277777777777777
100274398	Pyroquilon	-0.8285714285714285	0.058333333333333334
100274805	Pyroquilon	0.9428571428571428	0.016666666666666666
100276769	Pyroquilon	-0.6571428571428571	0.175
103631817	Pyroquilon	-0.7714285714285715	0.10277777777777777
542376	Pyroquilon	-0.8857142857142858	0.03333333333333333
100277143	Pyroquilon	-0.6571428571428571	0.175
100216827	Pyroquilon	-0.6571428571428571	0.175
100101527	Pyroquilon	0.9428571428571428	0.016666666666666666
542592	Pyroquilon	-0.7142857142857143	0.1361111111111111
103634496	Pyroquilon	-0.9428571428571428	0.016666666666666666
100278938	Pyroquilon	-0.7142857142857143	0.1361111111111111
100274542	Pyroquilon	-0.7714285714285715	0.10277777777777777
100280416	Pyroquilon	-0.8857142857142858	0.03333333333333333
100279180	Pyroquilon	-0.8116794499134278	0.0498575851013405
100279274	Pyroquilon	-0.9428571428571428	0.016666666666666666
100281589	Pyroquilon	-0.7714285714285715	0.10277777777777777
100272381	Pyroquilon	-0.8857142857142858	0.03333333333333333
103651102	Pyroquilon	0.9428571428571428	0.016666666666666666
100101533	Pyroquilon	-0.8285714285714285	0.058333333333333334
100280530	Pyroquilon	-0.6	0.24166666666666667
100282930	Pyroquilon	-0.9428571428571428	0.016666666666666666
100285223	Pyroquilon	0.7142857142857143	0.1361111111111111
100286084	Pyraclostrobin;	-0.7589709258986455	0.0801412280583236
103630306	Pyraclostrobin;	0.7589709258986455	0.08014122805832376
103631761	Pyraclostrobin;	-0.6571428571428571	0.175
541658	Pyraclostrobin;	0.9428571428571428	0.016666666666666666
109942364	Pyraclostrobin;	-0.3927922024247863	0.4411128091213039
100280672	Pyraclostrobin;	0.8285714285714285	0.058333333333333334
100383317	Pyraclostrobin;	-0.7714285714285715	0.10277777777777777
100277605	Pyraclostrobin;	0.8857142857142858	0.03333333333333333
103631700	Pyraclostrobin;	0.7714285714285715	0.10277777777777777
100191598	Pyraclostrobin;	-0.6571428571428571	0.175
109944874	Pyraclostrobin;	-0.8285714285714285	0.058333333333333334
100276153	Pyraclostrobin;	0.7142857142857143	0.1361111111111111
103631961	Pyraclostrobin;	-0.6571428571428571	0.175
100383453	Pyraclostrobin;	0.6571428571428571	0.175
111589235	Pyraclostrobin;	0.7714285714285715	0.10277777777777777
100285989	Pyraclostrobin;	0.6	0.24166666666666667
103646190	Pyraclostrobin;	0.9428571428571428	0.016666666666666666
100217079	Pyraclostrobin;	0.7714285714285715	0.10277777777777777
103636527	Pyraclostrobin;	0.6	0.24166666666666667
100286044	Pyraclostrobin;	-0.7714285714285715	0.10277777777777777
100191169	Pyraclostrobin;	1	0.002777777777777778
100382042	Pyraclostrobin;	0.8857142857142858	0.03333333333333333
100278820	Pyraclostrobin;	0.8857142857142858	0.03333333333333333
100285610	Pyraclostrobin;	-0.9428571428571428	0.016666666666666666
103630859	Pyraclostrobin;	-0.7714285714285715	0.10277777777777777
100274138	Pyraclostrobin;	0.8285714285714285	0.058333333333333334
100502454	Pyraclostrobin;	0.6571428571428571	0.175
100216690	Pyraclostrobin;	-1	0.002777777777777778
100284495	Pyraclostrobin;	0.6571428571428571	0.175
100277576	Pyraclostrobin;	-0.8285714285714285	0.058333333333333334
100273235	Pyraclostrobin;	-0.6546536707079772	0.1583024233754577
100282012	Pyraclostrobin;	-0.7142857142857143	0.1361111111111111
100273093	Pyraclostrobin;	0.7714285714285715	0.10277777777777777
100191625	Pyraclostrobin;	-0.7714285714285715	0.10277777777777777
100272451	Pyraclostrobin;	0.7714285714285715	0.10277777777777777
100285564	Pyraclostrobin;	0.7714285714285715	0.10277777777777777
100286331	Pyraclostrobin;	0.7714285714285715	0.10277777777777777
100281063	Pyraclostrobin;	0.7714285714285715	0.10277777777777777
100216803	Pyraclostrobin;	0.8857142857142858	0.03333333333333333
100280736	Pyraclostrobin;	-0.7714285714285715	0.10277777777777777
103633443	Pyraclostrobin;	-0.8857142857142858	0.03333333333333333
109945996	Pyraclostrobin;	0.7142857142857143	0.1361111111111111
103633560	Pyraclostrobin;	0.6571428571428571	0.175
100274584	Pyraclostrobin;	-0.7714285714285715	0.10277777777777777
100191794	Pyraclostrobin;	-0.7714285714285715	0.10277777777777777
100501789	Pyraclostrobin;	0.7714285714285715	0.10277777777777777
100285117	Pyraclostrobin;	-0.7714285714285715	0.10277777777777777
100283417	Pyraclostrobin;	-0.7714285714285715	0.10277777777777777
100384216	Pyraclostrobin;	0.8857142857142858	0.03333333333333333
100192574	Pyraclostrobin;	0.6571428571428571	0.175
103633511	Pyraclostrobin;	0.9428571428571428	0.016666666666666666
100280576	Pyraclostrobin;	-0.7714285714285715	0.10277777777777777
100284998	Pyraclostrobin;	0.6571428571428571	0.175
100276002	Pyraclostrobin;	0.7142857142857143	0.1361111111111111
100193790	Pyraclostrobin;	0.7714285714285715	0.10277777777777777
100286064	Pyraclostrobin;	0.7714285714285715	0.10277777777777777
542010	Pyraclostrobin;	0.6	0.24166666666666667
100275085	Pyraclostrobin;	0.7714285714285715	0.10277777777777777
118472983	Pyraclostrobin;	0.7142857142857143	0.1361111111111111
100275405	Pyraclostrobin;	-0.6	0.24166666666666667
100276384	Pyraclostrobin;	0.7714285714285715	0.10277777777777777
100285687	Pyraclostrobin;	0.7714285714285715	0.10277777777777777
100275569	Pyraclostrobin;	0.7714285714285715	0.10277777777777777
100194164	Pyraclostrobin;	-0.7142857142857143	0.1361111111111111
100273615	Pyraclostrobin;	0.7714285714285715	0.10277777777777777
732807	Pyraclostrobin;	-0.5428571428571428	0.2972222222222222
100383401	Pyraclostrobin;	0.6571428571428571	0.175
100274767	Pyraclostrobin;	0.8285714285714285	0.058333333333333334
100191949	Pyraclostrobin;	0.9428571428571428	0.016666666666666666
541627	Pyraclostrobin;	0.7714285714285715	0.10277777777777777
100191327	Pyraclostrobin;	-0.7142857142857143	0.1361111111111111
103653816	Pyraclostrobin;	0.9428571428571428	0.016666666666666666
100280792	Pyraclostrobin;	-0.7714285714285715	0.10277777777777777
100282066	Pyraclostrobin;	0.8285714285714285	0.058333333333333334
100381653	Pyraclostrobin;	0.8857142857142858	0.03333333333333333
103638099	Pyraclostrobin;	0.8857142857142858	0.03333333333333333
100281829	Pyraclostrobin;	-0.9428571428571428	0.016666666666666666
100272557	Pyraclostrobin;	-0.7714285714285715	0.10277777777777777
100191680	Pyraclostrobin;	0.6571428571428571	0.175
100281698	Pyraclostrobin;	0.7714285714285715	0.10277777777777777
100275132	Pyraclostrobin;	0.9428571428571428	0.016666666666666666
103631699	Pyraclostrobin;	0.7714285714285715	0.10277777777777777
100286307	Pyraclostrobin;	0.6	0.24166666666666667
114108589	Pyraclostrobin;	0.8857142857142858	0.03333333333333333
100286341	Pyraclostrobin;	-0.6571428571428571	0.175
103650125	Pyraclostrobin;	0.7142857142857143	0.1361111111111111
103650960	Pyraclostrobin;	0.6571428571428571	0.175
100274623	Pyraclostrobin;	0.8406680016960502	0.036057572845159286
100381459	Pyraclostrobin;	0.9428571428571428	0.016666666666666666
100275106	Pyraclostrobin;	0.7714285714285715	0.10277777777777777
103647367	Pyraclostrobin;	-0.6	0.24166666666666667
100272959	Pyraclostrobin;	0.8857142857142858	0.03333333333333333
100273826	Pyraclostrobin;	0.9428571428571428	0.016666666666666666
100284575	Pyraclostrobin;	0.6	0.24166666666666667
103635822	Pyraclostrobin;	0.7142857142857143	0.1361111111111111
100278004	Pyraclostrobin;	0.7714285714285715	0.10277777777777777
100286364	Pyraclostrobin;	-0.8285714285714285	0.058333333333333334
103649730	Pyraclostrobin;	0.9428571428571428	0.016666666666666666
100191278	Pyraclostrobin;	0.8857142857142858	0.03333333333333333
103639592	Pyraclostrobin;	-0.9428571428571428	0.016666666666666666
100193380	Pyraclostrobin;	0.3927922024247863	0.4411128091213042
541744	Pyraclostrobin;	0.8857142857142858	0.03333333333333333
100281701	Pyraclostrobin;	-0.6	0.24166666666666667
100383581	Pyraclostrobin;	0.8857142857142858	0.03333333333333333
103645931	Pyraclostrobin;	0.6571428571428571	0.175
100273561	Pyraclostrobin;	0.7142857142857143	0.1361111111111111
100192603	Pyraclostrobin;	0.9428571428571428	0.016666666666666666
103634898	Pyraclostrobin;	0.8285714285714285	0.058333333333333334
542184	Pyraclostrobin;	0.9428571428571428	0.016666666666666666
103641145	Pyraclostrobin;	0.7714285714285715	0.10277777777777777
100502305	Pyraclostrobin;	-0.6	0.24166666666666667
103638297	Pyraclostrobin;	0.5428571428571428	0.2972222222222222
103643820	Pyraclostrobin;	0.6571428571428571	0.175
100281178	Pyraclostrobin;	0.7142857142857143	0.1361111111111111
100278133	Pyraclostrobin;	0.7714285714285715	0.10277777777777777
109939492	Pyraclostrobin;	-0.753702346348183	0.08352328137325972
100285628	Pyraclostrobin;	-0.7142857142857143	0.1361111111111111
100279109	Pyraclostrobin;	0.9428571428571428	0.016666666666666666
100283030	Pyraclostrobin;	0.6571428571428571	0.175
100194272	Pyraclostrobin;	-0.7142857142857143	0.1361111111111111
100216895	Pyraclostrobin;	-0.7714285714285715	0.10277777777777777
103640631	Pyraclostrobin;	0.8857142857142858	0.03333333333333333
103641918	Pyraclostrobin;	0.6	0.24166666666666667
100191398	Pyraclostrobin;	0.6571428571428571	0.175
100217228	Pyraclostrobin;	0.8285714285714285	0.058333333333333334
100382164	Pyraclostrobin;	0.6571428571428571	0.175
100193143	Pyraclostrobin;	0.7714285714285715	0.10277777777777777
100382612	Pyraclostrobin;	-0.7714285714285715	0.10277777777777777
100284342	Pyraclostrobin;	-0.8857142857142858	0.03333333333333333
[truncated: 3,951 more rows]
