# Supplementary material for: Multi-omics analysis of the metabolic and transcriptional regulatory mechanisms underlying strontium-induced anthocyanin accumulation in fresh purple maize
Source: Front Plant Sci. 2026 Mar 12;17:1777794. doi: 10.3389/fpls.2026.1777794 (PMC13019636; doi:10.3389/fpls.2026.1777794)
Supplement: Supplementary file 4 [file Table4.xls]

## Sheet: Sheet1
C4H	S0-13	S0-14	S0-15	S1-13	S1-14	S1-15
21	2.448	1.155	3.453	13.236	10.809	8.454
	S0-16	S0-17	S0-18	S1-16	S1-17	S1-18
23	0.844	4.428	2.283	11.126	13.068	24.074
	S0-19	S0-20	S0-21	S1-19	S1-20	S1-21
25	2.911	2.714	4.307	18.31	35.895	29.679
PAL	S0-13	S0-14	S0-15	S1-13	S1-14	S1-15
23	3.353	3.22	2.66	7.444	6.786	8.343
	S0-16	S0-17	S0-18	S1-16	S1-17	S1-18
25	0.913	0.622	0.38	7.445	9.414	5.995
	S0-19	S0-20	S0-21	S1-19	S1-20	S1-21
27	0.642	0.794	0.52	3.632	1.533	1.625
DFR	S0-13	S0-14	S0-15	S1-13	S1-14	S1-15
23	7.563	8.833	7.402	8.841	8.984	10.667
	S0-16	S0-17	S0-18	S1-16	S1-17	S1-18
25	7.977	7.499	8.931	8.675	10.871	9.744
	S0-19	S0-20	S0-21	S1-19	S1-20	S1-21
27	5.812	4.71	7.468	21.607	28.305	21.861
100501482	S0-13	S0-14	S0-15	S1-13	S1-14	S1-15
21	0.48325	0.3426	0.08225	1.12666	0.50717	0.58931
	S0-16	S0-17	S0-18	S1-16	S1-17	S1-18
23	0.1993	0.101	0.2595	0.2009	0.2494	0.445
	S0-19	S0-20	S0-21	S1-19	S1-20	S1-21
25	0.1571	0.1158	0.1301	0.9545	1.5401	0.8257
100279924	S0-13	S0-14	S0-15	S1-13	S1-14	S1-15
21	0.684	1.1707	0.6748	3.5394	3.5316	4.7448
	S0-16	S0-17	S0-18	S1-16	S1-17	S1-18
23	1.0993	0.9027	0.8893	1.59	1.51	2.7567
	S0-19	S0-20	S0-21	S1-19	S1-20	S1-21
25	0.8713	0.994	1.074	2.5793	3.148	2.7827
100274623	S0-13	S0-14	S0-15	S1-13	S1-14	S1-15
21	0.2524	0.3479	0.3803	8.6045	10.3985	9.5193
	S0-16	S0-17	S0-18	S1-16	S1-17	S1-18
23	0.012	0.0113	0.0567	2.4627	0.3807	0.6127
	S0-19	S0-20	S0-21	S1-19	S1-20	S1-21
25	0.364	0.2653	0.1387	1.428	1.6827	1.4593
