# Supplementary material for: Multi-omics analysis of the metabolic and transcriptional regulatory mechanisms underlying strontium-induced anthocyanin accumulation in fresh purple maize
Source: Front Plant Sci. 2026 Mar 12;17:1777794. doi: 10.3389/fpls.2026.1777794 (PMC13019636; doi:10.3389/fpls.2026.1777794)
Supplement: Supplementary file 5 [file Table5.xlsx]

## Sheet: Sheet1
anthocyanins
S0	1	2	3
15天	0.08601	0.08213	0.08334
17天	0.15496	0.14231	0.16924
19天	0.27622	0.23241	0.23658
21天	0.29312	0.25353	0.29469
23天	0.30803	0.32301	0.29132
25天	0.10809	0.1587	0.13421
27天	0.32629	0.33231	0.34231
S1	1	2	3
15天	0.13697	0.14312	0.14613
17天	0.26481	0.27212	0.25313
19天	0.31981	0.29231	0.30766
21天	0.34213	0.3314	0.3334
23天	0.44387	0.39132	0.43488
25天	0.36232	0.38124	0.37399
27天	0.53231	0.48076	0.49132
strontium
S0	1	2	3
15天	0.22078	0.24043	0.23213
17天	0.40192	0.41345	0.45213
19天	0.40134	0.35067	0.37215
21天	0.3252	0.3794	0.45607
23天	0.31348	0.67792	0.79165
25天	0.62145	0.60132	0.61646
27天	0.92014	0.93066	0.90474
S1	1	2	3
15天	7.32134	7.22134	7.51347
17天	7.13882	7.43214	7.58901
19天	15.0206	17.9738	12.9039
21天	17.2145	18.4142	17.4337
23天	26.2148	28.9322	25.4779
25天	8.92897	10.9769	11.4965
27天	11.6874	11.4012	9.60909
