# Supplementary material for: Multi-omics analysis of the metabolic and transcriptional regulatory mechanisms underlying strontium-induced anthocyanin accumulation in fresh purple maize
Source: Front Plant Sci. 2026 Mar 12;17:1777794. doi: 10.3389/fpls.2026.1777794 (PMC13019636; doi:10.3389/fpls.2026.1777794)
Supplement: Supplementary file 6 [file Table6.xls]

Pathway	Count	P-value	RichFactor	Pathway ID	Types
Arginine and proline metabolism	2	0.001139012	0.028985507246376812	map00330	Metabolite
alpha-Linolenic acid metabolism	1	0.03179659	0.022727272727272728	map00592	Metabolite
Biosynthesis of secondary metabolites	4	0.07360577	0.001774622892635315	map01110	Metabolite
Biosynthesis of secondary metabolites	12	6.71181e-7	0.007194244604316547	map01110	Gene
alpha-Linolenic acid metabolism	1	0.03378834	0.038461538461538464	map00592	Gene
Arginine and proline metabolism	1	0.1321122	0.009345794392523364	map00330	Gene
