# Supplementary material for: Multi-omics analysis of the metabolic and transcriptional regulatory mechanisms underlying strontium-induced anthocyanin accumulation in fresh purple maize
Source: Front Plant Sci. 2026 Mar 12;17:1777794. doi: 10.3389/fpls.2026.1777794 (PMC13019636; doi:10.3389/fpls.2026.1777794)
Supplement: Supplementary file 7 [file Table7.xls]

Pathway	Count	P-value	RichFactor	Pathway ID	Types
Amino sugar and nucleotide sugar metabolism	1	0.07171719	0.00847457627118644	map00520	Metabolite
Biosynthesis of secondary metabolites	1	0.7786559	4.4365572315882877e-4	map01110	Metabolite
Biosynthesis of secondary metabolites	19	2.593885e-7	0.011390887290167866	map01110	Gene
Amino sugar and nucleotide sugar metabolism	2	0.07687249	0.012987012987012988	map00520	Gene
