# Supplementary material for: Multi-omics analysis of the metabolic and transcriptional regulatory mechanisms underlying strontium-induced anthocyanin accumulation in fresh purple maize
Source: Front Plant Sci. 2026 Mar 12;17:1777794. doi: 10.3389/fpls.2026.1777794 (PMC13019636; doi:10.3389/fpls.2026.1777794)
Supplement: Supplementary file 8 [file Table8.xls]

Pathway	Count	P-value	RichFactor	Pathway ID	Types
Phenylpropanoid biosynthesis	6	6.230613e-8	0.10344827586206896	map00940	Metabolite
Phenylalanine metabolism	4	2.927928e-5	0.08163265306122448	map00360	Metabolite
Biosynthesis of amino acids	5	9.983146e-5	0.0390625	map01230	Metabolite
Glutathione metabolism	3	3.48101e-4	0.07894736842105263	map00480	Metabolite
Cyanoamino acid metabolism	3	5.750397e-4	0.06666666666666667	map00460	Metabolite
Galactose metabolism	2	0.01202547	0.043478260869565216	map00052	Metabolite
Arginine and proline metabolism	2	0.02584785	0.028985507246376812	map00330	Metabolite
Ubiquinone and other terpenoid-quinone biosynthesis	2	0.0272536	0.028169014084507043	map00130	Metabolite
Biosynthesis of secondary metabolites	14	0.02908626	0.006211180124223602	map01110	Metabolite
Tyrosine metabolism	2	0.03240896	0.02564102564102564	map00350	Metabolite
Biosynthesis of secondary metabolites	18	6.945159e-9	0.01079136690647482	map01110	Gene
Phenylpropanoid biosynthesis	3	2.478236e-5	0.11538461538461539	map00940	Gene
Galactose metabolism	3	6.692085e-4	0.038461538461538464	map00052	Gene
Glutathione metabolism	2	0.006935436	0.03508771929824561	map00480	Gene
Phenylalanine metabolism	2	0.01146292	0.02702702702702703	map00360	Gene
Biosynthesis of amino acids	3	0.01527635	0.012605042016806723	map01230	Gene
Cyanoamino acid metabolism	1	0.06974651	0.030303030303030304	map00460	Gene
Ubiquinone and other terpenoid-quinone biosynthesis	1	0.1174507	0.017543859649122806	map00130	Gene
Tyrosine metabolism	1	0.1627524	0.012345679012345678	map00350	Gene
Arginine and proline metabolism	1	0.2092558	0.009345794392523364	map00330	Gene
