# Supplementary material for: Multi-omics analysis of the metabolic and transcriptional regulatory mechanisms underlying strontium-induced anthocyanin accumulation in fresh purple maize
Source: Front Plant Sci. 2026 Mar 12;17:1777794. doi: 10.3389/fpls.2026.1777794 (PMC13019636; doi:10.3389/fpls.2026.1777794)
Supplement: Supplementary file 10 [file Table10.xls]

Component	Ck1	Ck2	Ck3	Ck4	Ck5	Ck6	Ck7	Ck8	Ck9	CK10	Ck11	Ck12	Ck13	Ck14	Ck15	Ck16	Ck17	Ck18	Ck19	Ck20	Ck21	Sr1	Sr2	Sr3	Sr4	Sr5	Sr6	Sr7	Sr8	Sr9	Sr10	Sr11	Sr12	Sr13	Sr14	Sr15	Sr16	Sr17	Sr18	Sr19	Sr20	Sr21
C00216	54065944.8269091	52695897.5109924	49836162.0174257	91931219.3652647	50367092.7272389	53688034.2790784	93407377.2813009	78745698.3884388	100700464.898821	58387652.640956	86232846.1945769	64911509.2360872	135052216.355023	112751378.887666	84022191.3915874	73625143.5920915	91342938.5211663	68930023.0296863	94984569.76	108497837.824811	82299969.4619637	83748284.2610277	85167451.3037035	117064198.257897	78513472.4349404	60137122.8977111	76292486.2385985	73533401.3537387	55427543.1093649	85620211.8043944	79352331.9960558	59035734.3915195	59738156.38	52251741.902202	79826177.8825053	57704943.543992	122213120.904442	68574275.8496383	61243835.1024046	95627983.2642846	87553107.3847569	74448005.223343
C05412	178806039.918285	122287784.187467	144637804.89195	16848842.3849761	193583167.103789	160544980.137362	197879763.079669	230693979.594147	183480060.496377	171132198.443663	270782101.088426	155935920.352377	203702825.124607	192711555.498709	165495704.893072	163327277.957395	175697924.43260401	164093236.568132	156787868.734012	129492368.911115	166136657.404484	202122705.303972	170325550.103056	198906830.933242	155956425.635551	136932879.006295	150544362.085658	148499291.058417	145337718.375341	151008852.937603	283648711.084705	119553986.313127	124928243.902208	139252601.782792	152271455.170283	157291626.168292	188953305.856313	119482961.270737	116490749.142437	123555920.913151	143288120.01217	328746020.560425
C02914	2133842.65329817	1654310.3782988	1691819.97860695	1556461.66600865	1539518.72924894	1496827.19185091	1354994.92937517	1354281.1431367	1212893.37641967	1362841.98307107	1614907.75398795	1486971.23334008	2229716.95241884	1987996.32605583	1934844.06796887	1536306.34004936	1134591.2286827	1151448.74934893	4566543.33922014	2385377.07335235	1972516.1407928	2206735.45840928	2318047.53189631	2019343.53026923	1911077.83718787	1620378.24357618	1863894.55988805	1450056.8889809	1553078.19674841	1632372.65946083	1756277.90645693	1246368.89673102	1146494.4915201	1007273.67229927	1212530.4620153499	838868.699521298	11395524.1115015	987848.679736893	1473922.37293627	2506323.15566386	3770014.1443407	4415754.93044991
HMDB0012881	1632136.2611024	1391649.63598556	1669739.08043258	1287863.0200355	1608231.01476315	980314.751320789	1216681.64269194	5171756.1461086	1693488.73514031	1215441.33590145	927399.691130164	1337220.63067728	6785136.11391296	7282083.2458468	5121602.08130918	1060366.85766591	2467785.55059967	5107618.1888708	4673497.65276612	10154944.4546813	648344.85740469	2380106.69005147	2200777.1102306	2201619.0598007	1787793.24261947	1201461.97419707	2097953.06177427	1094377.93674753	1035327.01113154	4651507.94408037	1049571.77944328	882988.566162432	1675723.88997318	1959154.22799938	1020618.09961194	1279283.59426411	3355579.43975373	4841936.02181876	4122691.76263162	945933.467816964	10254364.0056432	2032049.57079046
C00921	7373869.79327306	2893972.80106796	3536899.20044038	2553785.7514822	3644143.15750257	3622065.85448786	2585137.40640927	3368542.07143893	2484836.1721228	2094211.12799139	2206446.88673659	1845306.27522202	2353334.06704823	3688175.55379107	3227345.61208058	4480443.36354813	3274966.39344724	2534363.21647086	1367124.76250688	1671473.71892626	1119898.34460435	8519312.49253557	4278682.16146666	6389103.74666325	2958902.43149293	5418028.1625179	3762474.77771284	2108958.75175622	2669104.62225455	3512707.5239973	1756501.68031958	529184.407824629	1503491.19071985	2094938.30537283	1410347.84264425	1497174.45591853	3472210.4095232	1592316.96284612	1209466.59692756	1692920.34051116	1968202.10830043	1525340.11334355
1.363_546.27581	4629051.31866283	2285031.59312768	3952810.09679521	5358343.65110774	6960562.50021335	7372969.64708762	8168440.48091142	13715048.8298753	5088586.30355223	5148196.10402363	6841162.04409015	3429478.20979359	8254046.0782391	12099396.2114141	13536374.8450649	12626206.177694	13326439.6878899	17647515.533146	17021358.2164988	30445203.9303368	6898828.48368001	7427120.92041584	6817429.37553988	2722708.34043223	2082144.78976158	4316879.60476142	1487167.65804373	3825726.29096647	5177770.77008201	4206784.30737033	3695005.04164362	2158721.90729183	3532080.0381256	6316758.84905489	3065836.94911687	2464006.15243513	6430926.78385157	11710443.8381568	3877115.39118637	6065477.96276979	10469933.9059861	6909743.67928015
1.586_268.17542	1051813.02798784	635451.498604633	443704.998570853	1307042.3880437	1006689.64475804	1086352.10963611	4232907.57895831	3578973.85496049	1774035.94555725	1974236.05400776	3631776.44865698	1971093.97692922	6597743.5283318	14284649.7604754	9317908.76986891	3798693.67471689	4977882.57817267	11568977.9967393	6321851.86293828	4052864.25783754	3215910.25107957	2204658.46827313	736804.11178371	3030254.38854082	1767647.82350298	980193.026404567	466768.020856147	1301008.92314507	4420375.56791759	3110695.65298242	2206718.85431371	1335362.44243258	4639741.39939447	3526292.40068144	2088672.35489804	3997894.23204049	7409886.95424556	3006138.73534671	4827678.532	3458223.6021514	3644603.80510212	8828938.66254343
2.479_451.12499	121681.000404625	1813532.61069828	726885.175914367	781452.24099095	775352.572895384	396911.610559576	3060758.76838092	1451641.19314045	1587883.7522701	1563375.62824727	1600028.9508531	3672593.86609879	2666080.91260465	2589220.49721661	2933363.22303697	341002.847779764	581276.97496701	1512164.22988907	3589671.15853236	5097081.63407535	2590762.93352915	158006.066455334	601555.794194054	1745373.08310063	2526708.41280285	77330.7655293494	553448.317654827	592022.716957513	2338684.56732812	4932477.92207542	2823760.32386235	2530613.4568162	1473225.11560786	1869433.94588743	1279371.01557976	1800355.35531654	2498364.80151315	1497534.86791763	3210227.52785846	2003202.57833789	1876040.06650432	363865.250673554
2.573_226.07109	3926798.57336313	10219071.8333049	7556760.80437946	9775207.01096194	6253287.75847018	4913459.32862685	17906482.753225	7161202.33491959	5559770.95059169	5665776.56183477	9256588.96653368	7632447.06223104	7527688.09410881	9717593.12723579	9895795.01397932	6401791.2275839	12084694.985082	3496117.67981514	11697809.5414438	7732304.73889069	12976602.5023749	2610203.26727082	12887286.0735141	14089312.2579072	11464982.4738673	3481200.53543087	7973842.70218104	9154465.86427704	7967563.67168458	17806950.7843999	8961910.42169737	7796977.93292123	8413888.07972453	3915414.28203078	5906232.69818289	5575550.75779721	8777928.80829562	5271902.99623144	5518482.15670179	8904607.9561893	6689986.12591254	3527542.17993173
3.053_611.16439	1889995.28368832	1830237.64899803	1429822.18468431	1383009.48967413	3532544.16036801	2134524.71245648	6500252.83649203	4384660.86553106	2260378.81629567	7374049.36367911	4468749.49040954	4903495.05710217	4515313.08337549	5762612.77842466	5535985.57281715	1075156.857	1974534.95768425	3483923.85919553	2481505.1909072	4103137.34796876	5244755.888	1007134.12247235	1704797.98115862	1462427.34053623	2384724.42993726	668236.100941014	1155212.40563544	2109993.78276536	3230810.14074571	5079874.26257154	3760486.68335125	3514973.53940772	2600921.24629649	4277403.15706428	3081748.49181009	2872442.24738824	1903543.1344247	2443278.97179603	2760125.93259331	2917515.92747468	2707938.85071197	949994.313347078
C09775	138270.421955604	1506907.94765289	1257899.53919184	1328472.04098516	1212347.56024921	871702.46590032	3219194.09583911	2371355.56514471	1570384.1773613	2212484.18222777	2980587.33624543	3420329.23362481	3108508.91192115	2895765.72334991	3204253.2842627	738588.394473436	767327.109204504	2223695.7161859	1607737.7636087	3105422.25893662	2157060.61515332	685848.458377049	1089227.65701956	1828847.26340763	3209171.4934933	141579.325508777	1084304.50206734	946902.913052896	2233406.36163455	3294711.1175326	3606339.27323549	2638363.65607908	2299699.09876399	1557642.07287842	1901467.50040947	1766392.76908262	4036960.46902855	1464945.11591625	2070543.57186277	1917070.3782323	1612921.31634058	579348.756762542
C05911	649003.211045159	644509.316125435	1005178.05517615	375250.100542427	262033.761613179	214676.348224554	413209.735688951	407851.935316549	548843.162192774	1116566.92768716	1163330.31265839	1295720.48983629	1666247.28705665	2008592.94935374	1787566.12332565	310339.58098156	378004.859771166	1618956.97558331	859965.619634903	1629235.70497176	1344056.1255818	123790.962547762	344888.915716235	318362.486834462	812410.157664253	659988.469369518	280132.171118747	373516.802541912	937857.984963696	889252.438427172	1447586.88502992	784286.413205861	864249.911216747	666692.12887867	639949.170310073	1081144.85205994	887652.877911254	747955.168467427	862087.364581028	2671609.83885345	470862.900117118	1561618.17928112
3.571_275.09120	344770.184969792	997670.519059772	515399.534611831	664195.514496568	796428.448413349	862358.104088458	2599410.7022161	2266020.49927318	704267.33419215	2605325.25759303	3172312.44194514	1573425.64255213	1234652.91891688	1125755.73340145	2071686.60208897	333874.465033007	267590.00168158603	649031.55785162	760107.054670935	446700.34855874	1025878.26639012	448032.180524057	877405.891026578	1206141.87142279	2975707.8703703	308969.0609	532389.011406442	748047.150494285	1095317.28709547	2593548.51356744	1231873.03323003	1625072.95656259	1425280.48628926	728994.391768365	669945.425229935	546778.981152536	266740.534941544	532370.260458758	807543.451781578	599467.403688645	415966.305338059	578839.664851388
C09930	113439.133719688	396654.119709267	599646.277589822	663303.77737613	182746.01856979	165170.235346938	623287.942899065	169057.947450859	852955.328491492	426301.007611627	272299.963952242	450102.611027558	371553.880813252	217236.680737647	299462.029471319	1521297.37682348	1373775.40079757	275280.96598456	565086.803385201	478640.709194965	329492.382936618	124951.952075571	104242.639524834	467880.850436399	241492.807821091	96565.4538366347	695756.09413394	581933.792056554	528148.71965918	693375.093352457	567818.16040045	383312.350633954	265051.881859404	736365.627540872	743883.740278311	509341.297966171	641016.844583904	470631.941303815	504690.933722564	484978.436962234	327444.29204491	997538.305430721
3.861_407.22903	150556.779476436	186611.704276898	228104.756336049	618191.594318786	643130.736395912	346949.615447666	881661.007526295	942802.321612416	803987.675868033	555438.14397445	940630.812085883	505216.167192793	2053379.50852689	3253902.47234982	2802957.98150901	974479.410733589	1694503.6346161	1932321.08148553	2395155.47273849	1547014.16648309	1925032.89990101	339299.642787395	428170.349245368	352775.772156747	595255.28075598	173103.271536968	559404.575297339	675158.762643214	1940910.06701179	1529000.58679814	2360017.89121445	1800730.18161513	1179130.91203757	1670928.31287655	996733.250739828	1423493.78678057	772013.978152256	853137.326388666	1905866.48369019	523662.401702297	770081.824684101	1049968.13359633
3.975_637.14022	279769.732973891	2008669.20875266	1923712.66672291	1382940.60135247	1254075.60484421	1171409.75940464	1795954.01246761	1749144.19804781	617209.616168465	2030104.60902254	374687.63696091	1545527.01168162	180767.01086832	695468.741973558	605182.607210252	268437.618812627	474445.056182663	829999.9758	254353.708642461	704877.703673097	442040.134969345	389651.494181482	2358609.58304367	3615780.31973086	3400547.04482391	350358.620233841	1403606.23990417	844763.420336789	44853.8093579634	4629178.51884471	1676322.72043969	737961.9315	183491.492243245	50922.5921255482	60314.5882898254	62468.4787785698	126043.744365006	207038.49649581	879153.676387419	379430.279509301	51286.394084047	595119.889416098
HMDB0015224	304148.866992645	891089.563237581	910393.505617856	2390280.52249789	806052.595312175	1401556.62946482	1100488.72380906	735951.156163149	2140725.46649313	1354760.35833144	1419889.48289906	718634.381689547	691870.528639767	808175.358313804	659680.461655544	1695194.60350755	1739315.54562898	555903.671368868	735304.203923177	424898.381481881	762381.374262943	734726.763086685	2420802.87561293	555622.934250179	942028.842972358	740591.154592784	677614.392906743	878837.397404221	874508.972610419	1014006.4162949	244758.257874693	1126407.06269681	910885.078849469	959254.592909263	1225412.25524366	1215823.65373535	776650.089825409	720421.280486169	489536.867561915	526558.754858461	2308072.1573239	894436.375998185
4.704_559.27476	88552.0783276261	167622.509670749	488054.440450761	451449.21753419	115690.356735212	177664.915335203	392288.143849913	197270.72121009	1612169.22515387	214161.80534221	440571.605200046	753546.762797415	291689.11589688	202586.382677447	401527.985839464	382311.846001606	498726.42212102	382429.922813163	820143.337163144	468452.691730364	428361.81574742	221333.155040191	335928.780054075	454666.803506293	373590.152335012	249770.134484413	774110.143151828	344515.649312801	308335.53335404	737076.420450164	305773.110045638	355993.443246816	630784.629887524	468039.97655044	903286.746223025	637509.042646053	735050.356399436	1029210.89910206	301422.711787928	1166269.65886918	553187.037258657	173906.885919095
C09679	488851.613055798	493859.2976	289397.577533602	243734.711097037	491073.102823953	305393.954837621	506525.313044202	296500.113224387	94281.8917826832	76444.5249611688	122204.165050237	110202.952189135	432983.934284116	201989.879127614	278366.487974662	89588.3498171521	112312.864178867	114349.121285012	564111.929770517	76694.2311031077	256184.412008149	134595.954563461	251153.93218474	248516.742656193	232126.821605663	316242.222000316	221120.063867945	292658.600863083	178552.39255341	193228.526918434	141426.828173098	369199.270545265	157016.287309954	80048.2839502191	141368.636291991	93173.2639268554	1609207.35839787	347821.734891604	772252.362816211	238110.556518529	164683.987357735	99415.2516512622
5.135_347.18668	2389699.65764538	3138175.69060799	870702.082323315	1385394.67388702	1197320.28037031	1852418.78977477	692806.826142514	507115.454031286	567378.448708477	1385780.22609649	238062.383146973	389074.213569791	122211.088956348	56885.3656846017	59577.1794100814	85851.4868084744	98768.6202539592	133391.768995538	48257.9108778192	79650.6077629983	57098.4441054637	1583106.60690409	2265032.04839034	1442521.22739826	1099965.23935056	5448556.67442838	1425990.21264407	550873.624224596	497139.762388905	382138.637672255	81555.0196817545	516968.171055668	236613.044140551	286188.034557212	174398.250727245	162964.672900833	151342.501389276	199087.408262009	64225.4190014247	78826.6077080197	84441.1032439409	251655.119256634
5.217_352.24963	229475.856384103	128591.364353333	151630.163796255	560516.061561956	136012.716954503	148382.241607005	161795.183521202	177297.910921668	2552825.47547319	782825.045714543	408075.13200013	1395349.74576525	512203.222330657	962012.127212613	407505.427386158	6010881.03486737	1500107.87093588	975773.857693445	365937.255342271	1277185.74890309	274957.811605784	365329.902904221	184244.204535369	160058.105820328	158032.307059706	274408.157135759	147439.521111988	117560.210506429	1099659.34937681	166182.025090549	1352854.88766013	457486.266737093	1897028.79625945	1332906.00867814	3300432.27483011	1572008.2732973	3520182.79422713	4359228.56941834	959960.262649776	1043316.90372118	3269358.45554348	2780988.12051449
C19143	641710.057188313	951200.837736137	972995.449484879	2468637.63475729	544756.789665276	1253944.04652779	1194956.43315873	1145783.65598443	4177201.23231618	2816406.7073696	2170199.26575126	3870640.38771871	1712909.73842591	2940311.7516114	2017250.26418649	5581936.0452291	3390117.44631105	2780634.8566027	1995587.48802144	2318246.78582955	2029230.49025708	1755263.34303888	1258631.03654999	1064240.61967492	1551267.75649371	1057795.59304729	631108.03736723	1476111.43549384	2779193.17860982	1125447.9244191	2811678.99960325	1765933.63659727	5363767.36726974	3363237.30816931	5358790.7875638	3845599.65976103	5511592.24671192	6004870.28998865	2456129.16175284	3979981.48255373	5318255.29726094	4517624.23965826
5.862_235.09503	1675014.86671616	2821661.98049263	2093080.27997014	3535261.70089095	1016607.37910959	2211333.43827928	1955336.22091686	765521.560259272	1860238.10645852	2111971.85271547	1503764.76186439	1453941.55520036	262930.253280028	176779.284653056	428977.808818152	936661.782386937	568735.531628675	193731.614779852	536902.331498218	235382.272198781	112215.679220406	3028863.50571534	5509177.20344491	2982993.65009936	1624019.13834055	1931883.40619111	2341419.13488478	530125.144989863	357746.042668968	780366.813556329	323878.794255965	683195.454026678	398231.22334504	673445.102400409	1445240.58977986	1586704.08205462	353641.094460838	166426.391087053	332609.008127735	197648.381530192	416077.510924385	484040.144119821
6.145_329.23362	69955087.9476454	207054302.547416	164716015.554758	409691062.624249	66861167.9772182	139249792.883562	202074672.924662	78100003.4448089	377501481.203209	208858048.012365	181391556.275785	286113564.089409	127607403.049284	215490342.133902	139135015.391616	514830465.671747	295131227.132582	402969138.680261	114919524.100409	147812131.978438	150900965.284653	131654622.403886	315504060.533178	170579974.354988	168950713.045707	194883639.259369	243040023.73349	152318925.191867	257736923.951508	162313537.553128	212895175.806897	191647847.707155	414695018.517409	246870931.994072	368488158.143779	300846328.671573	548690522.816211	481112877.567656	223968238.00741	311677172.534858	662280544.971606	584414948.970077
C17158	235764.899531861	481654.123933338	576133.230361804	1194113.44475956	534039.730520816	803266.225230348	884400.500782019	788429.254333487	2753715.74683934	1157500.04506021	947051.849070501	1489524.90864119	440203.248101775	500259.138438047	335889.392452149	906159.884031567	827541.226257761	876544.140149019	460964.121761923	598006.154328399	419329.667033434	430252.812840592	1093360.22627478	583379.777159226	1296799.7497509	483525.310303276	905209.62196823	869144.750654681	897401.400005086	992510.77071443	864472.694093183	1506009.30833329	1176923.04120384	635111.649588198	824714.967481082	1024341.82530644	940521.064342384	1028409.93303315	521719.28909308	630186.140280092	1087327.91180214	3248028.65219569
7.854_335.25786	37563959.5083194	63086533.6456493	124424030.581854	66920810.1416756	38623387.9470464	46607187.8725289	81478020.6096854	36887963.1848621	52077670.5920165	41950630.1132971	38660624.2471777	49691463.1989224	34750349.3054731	34202568.9196131	30309580.1043574	37960427.2768527	51793207.5944376	56561016.248812	103615377.716532	64255386.3877835	100781156.538477	63323125.9086231	36979748.1857087	120151621.006166	36617515.555248	64098476.3347827	160206932.904077	103878360.06267	54119804.0442214	72651797.751682	80902109.0147668	52495215.172308	62421714.6726337	57204588.6142259	56746625.0792844	51019144.1779941	46372685.8924804	72159005.2969019	35853979.402329	64542376.96	44184131.0194536	25256950.6346954
7.874_464.27763	5076152.36585851	8827739.80990913	18976626.6267067	10305887.8905166	4850017.73832424	6097463.26443495	9070889.51671452	5645691.95599664	6917416.85895887	5714414.55039116	7641378.2891266	3648365.10824655	4802008.75950488	4372524.06274158	3783982.49410085	3969204.86303781	6911283.85583546	6928538.16344362	11523149.3766861	7426166.35679653	11713268.255599	10083337.1913601	6134934.81847173	17442646.1867194	5843001.09124725	9117208.90712153	22490112.1097205	12229807.8135265	6562811.24924558	9857993.55931336	9721125.97083222	6400079.6655056	7887804.96253955	5758115.81581667	7233053.04887249	6901835.0777812	6484589.79090861	7163658.80998683	4306029.65694596	7661371.93644546	5670782.11512529	3338544.62632469
7.989_645.43304	185107.853122179	85025.7720163803	89937.4631259866	317137.076176443	78397.1631609645	121788.875744709	141597.116342353	75101.1381514376	652551.58123398	119987.400500964	235972.800725987	185054.491186064	107233.894487837	105088.412433563	172139.266309877	653771.86008759	322343.875357447	793984.045472253	216646.040981357	319454.99507182	416613.885411765	149037.475241996	130266.004609275	77762.8030312652	154124.142819597	185174.050638753	85096.9037101436	110676.463352048	186508.016957606	115272.258208714	183168.171412727	120048.282327239	396579.506538698	231354.309450767	459964.653306827	297985.525957675	505387.412891615	1204651.71683809	277215.599700303	818225.39668824	976596.963610451	383006.396079296
C17070	58870.5007873702	51974.0862389501	71428.0067604959	83896.7089395844	28127.3526987354	54350.0705792394	41372.3078382509	38819.1399062892	345105.676753811	49775.9907435789	54273.8528468148	101762.517768622	74209.0977319549	73586.0263434065	64112.6061477484	319410.883057966	150241.710941922	318437.57903028	74782.5988762354	63258.4942931172	82950.4945560223	69213.5024360025	51237.8729145691	60418.0461490393	48722.3273197592	71136.7474096599	47470.9489941177	66113.8966844268	89165.5384620968	30571.4548030929	52604.0004790644	48617.2842114463	300897.530084158	158692.029735828	119043.634130689	97065.2860960657	149494.189704543	730431.519517424	62790.2210908255	335320.639102486	991087.412650485	212148.041261838
103626123	NA	NA	NA	NA	NA	NA	NA	NA	NA	NA	NA	NA	88.05	45.79	45.58	NA	NA	NA	NA	NA	NA	NA	NA	NA	NA	NA	NA	NA	NA	NA	NA	NA	NA	9.09	6.27	17.65	NA	NA	NA	NA	NA	NA
100216811	NA	NA	NA	NA	NA	NA	NA	NA	NA	NA	NA	NA	7.4	5.43	8.22	NA	NA	NA	NA	NA	NA	NA	NA	NA	NA	NA	NA	NA	NA	NA	NA	NA	NA	2.79	2.85	3.49	NA	NA	NA	NA	NA	NA
100193638	NA	NA	NA	NA	NA	NA	NA	NA	NA	NA	NA	NA	0.64	1.73	2.07	NA	NA	NA	NA	NA	NA	NA	NA	NA	NA	NA	NA	NA	NA	NA	NA	NA	NA	9.1	8.38	2.83	NA	NA	NA	NA	NA	NA
103654112	NA	NA	NA	NA	NA	NA	NA	NA	NA	NA	NA	NA	5.09	1.1	0.27	NA	NA	NA	NA	NA	NA	NA	NA	NA	NA	NA	NA	NA	NA	NA	NA	NA	NA	0	0	0	NA	NA	NA	NA	NA	NA
103633577	NA	NA	NA	NA	NA	NA	NA	NA	NA	NA	NA	NA	1.53	2.73	9.13	NA	NA	NA	NA	NA	NA	NA	NA	NA	NA	NA	NA	NA	NA	NA	NA	NA	NA	0.25	0.53	0.19	NA	NA	NA	NA	NA	NA
542061	NA	NA	NA	NA	NA	NA	NA	NA	NA	NA	NA	NA	17.81	16.77	39.8	NA	NA	NA	NA	NA	NA	NA	NA	NA	NA	NA	NA	NA	NA	NA	NA	NA	NA	90.59	86.33	63.31	NA	NA	NA	NA	NA	NA
100286041	NA	NA	NA	NA	NA	NA	NA	NA	NA	NA	NA	NA	5.83	8.44	107.14	NA	NA	NA	NA	NA	NA	NA	NA	NA	NA	NA	NA	NA	NA	NA	NA	NA	NA	1.33	0.58	2.5	NA	NA	NA	NA	NA	NA
103634861	NA	NA	NA	NA	NA	NA	NA	NA	NA	NA	NA	NA	1.85	1.67	3.66	NA	NA	NA	NA	NA	NA	NA	NA	NA	NA	NA	NA	NA	NA	NA	NA	NA	NA	0.03	0.14	0.06	NA	NA	NA	NA	NA	NA
100281706	NA	NA	NA	NA	NA	NA	NA	NA	NA	NA	NA	NA	30.18	11.48	31.63	NA	NA	NA	NA	NA	NA	NA	NA	NA	NA	NA	NA	NA	NA	NA	NA	NA	NA	4.37	6	5.61	NA	NA	NA	NA	NA	NA
103641657	NA	NA	NA	NA	NA	NA	NA	NA	NA	NA	NA	NA	60.3	51.27	17.3	NA	NA	NA	NA	NA	NA	NA	NA	NA	NA	NA	NA	NA	NA	NA	NA	NA	NA	1.68	1.07	12.59	NA	NA	NA	NA	NA	NA
103626636	NA	NA	NA	NA	NA	NA	NA	NA	NA	NA	NA	NA	39.76	40.73	21.06	NA	NA	NA	NA	NA	NA	NA	NA	NA	NA	NA	NA	NA	NA	NA	NA	NA	NA	3.1	0.81	9.97	NA	NA	NA	NA	NA	NA
100384637	NA	NA	NA	NA	NA	NA	NA	NA	NA	NA	NA	NA	0	0.41	5.34	NA	NA	NA	NA	NA	NA	NA	NA	NA	NA	NA	NA	NA	NA	NA	NA	NA	NA	0.02	0	0	NA	NA	NA	NA	NA	NA
542035	NA	NA	NA	NA	NA	NA	NA	NA	NA	NA	NA	NA	2.66	2.69	8.39	NA	NA	NA	NA	NA	NA	NA	NA	NA	NA	NA	NA	NA	NA	NA	NA	NA	NA	0.37	0.67	0.54	NA	NA	NA	NA	NA	NA
103626448	NA	NA	NA	NA	NA	NA	NA	NA	NA	NA	NA	NA	1.63	1.68	2.4	NA	NA	NA	NA	NA	NA	NA	NA	NA	NA	NA	NA	NA	NA	NA	NA	NA	NA	0.59	0.58	0.67	NA	NA	NA	NA	NA	NA
107403160	NA	NA	NA	NA	NA	NA	NA	NA	NA	NA	NA	NA	23.37	12.25	58.89	NA	NA	NA	NA	NA	NA	NA	NA	NA	NA	NA	NA	NA	NA	NA	NA	NA	NA	5.03	5.53	11.51	NA	NA	NA	NA	NA	NA
109944991	NA	NA	NA	NA	NA	NA	NA	NA	NA	NA	NA	NA	3.29	1.15	3.08	NA	NA	NA	NA	NA	NA	NA	NA	NA	NA	NA	NA	NA	NA	NA	NA	NA	NA	7.61	7.86	7.53	NA	NA	NA	NA	NA	NA
100217198	NA	NA	NA	NA	NA	NA	NA	NA	NA	NA	NA	NA	4.02	2.7	13.52	NA	NA	NA	NA	NA	NA	NA	NA	NA	NA	NA	NA	NA	NA	NA	NA	NA	NA	0.34	1.2	0.87	NA	NA	NA	NA	NA	NA
103649551	NA	NA	NA	NA	NA	NA	NA	NA	NA	NA	NA	NA	5.8	3.99	12.11	NA	NA	NA	NA	NA	NA	NA	NA	NA	NA	NA	NA	NA	NA	NA	NA	NA	NA	1.03	1.95	1.57	NA	NA	NA	NA	NA	NA
100194394	NA	NA	NA	NA	NA	NA	NA	NA	NA	NA	NA	NA	12.77	1.78	249.41	NA	NA	NA	NA	NA	NA	NA	NA	NA	NA	NA	NA	NA	NA	NA	NA	NA	NA	4.25	1.14	0.6	NA	NA	NA	NA	NA	NA
103647665	NA	NA	NA	NA	NA	NA	NA	NA	NA	NA	NA	NA	0.12	0.13	10.34	NA	NA	NA	NA	NA	NA	NA	NA	NA	NA	NA	NA	NA	NA	NA	NA	NA	NA	0	0.04	0	NA	NA	NA	NA	NA	NA
100381573	NA	NA	NA	NA	NA	NA	NA	NA	NA	NA	NA	NA	3.9	4.23	6.12	NA	NA	NA	NA	NA	NA	NA	NA	NA	NA	NA	NA	NA	NA	NA	NA	NA	NA	1.56	2	1.94	NA	NA	NA	NA	NA	NA
100191598	NA	NA	NA	NA	NA	NA	NA	NA	NA	NA	NA	NA	35.63	41.2	43.11	NA	NA	NA	NA	NA	NA	NA	NA	NA	NA	NA	NA	NA	NA	NA	NA	NA	NA	6.03	5.19	15.97	NA	NA	NA	NA	NA	NA
103645998	NA	NA	NA	NA	NA	NA	NA	NA	NA	NA	NA	NA	77.22	24.06	167.03	NA	NA	NA	NA	NA	NA	NA	NA	NA	NA	NA	NA	NA	NA	NA	NA	NA	NA	13.94	17.52	17.62	NA	NA	NA	NA	NA	NA
542475	NA	NA	NA	NA	NA	NA	NA	NA	NA	NA	NA	NA	462.79	790.52	2401.72	NA	NA	NA	NA	NA	NA	NA	NA	NA	NA	NA	NA	NA	NA	NA	NA	NA	NA	151.45	214.82	254.36	NA	NA	NA	NA	NA	NA
100193924	NA	NA	NA	NA	NA	NA	NA	NA	NA	NA	NA	NA	0.3	0.25	22.13	NA	NA	NA	NA	NA	NA	NA	NA	NA	NA	NA	NA	NA	NA	NA	NA	NA	NA	0.12	0.19	0.12	NA	NA	NA	NA	NA	NA
541959	NA	NA	NA	NA	NA	NA	NA	NA	NA	NA	NA	NA	3.14	5.32	15.63	NA	NA	NA	NA	NA	NA	NA	NA	NA	NA	NA	NA	NA	NA	NA	NA	NA	NA	0.75	1.65	1.11	NA	NA	NA	NA	NA	NA
100191808	NA	NA	NA	NA	NA	NA	NA	NA	NA	NA	NA	NA	40.86	31.33	62.91	NA	NA	NA	NA	NA	NA	NA	NA	NA	NA	NA	NA	NA	NA	NA	NA	NA	NA	14.36	13.61	14.31	NA	NA	NA	NA	NA	NA
100277850	NA	NA	NA	NA	NA	NA	NA	NA	NA	NA	NA	NA	2.65	2.08	3.01	NA	NA	NA	NA	NA	NA	NA	NA	NA	NA	NA	NA	NA	NA	NA	NA	NA	NA	10.16	8.62	7.59	NA	NA	NA	NA	NA	NA
103639150	NA	NA	NA	NA	NA	NA	NA	NA	NA	NA	NA	NA	12.39	12.46	17.36	NA	NA	NA	NA	NA	NA	NA	NA	NA	NA	NA	NA	NA	NA	NA	NA	NA	NA	5.75	7.02	8.62	NA	NA	NA	NA	NA	NA
103651302	NA	NA	NA	NA	NA	NA	NA	NA	NA	NA	NA	NA	0.05	2.49	1.76	NA	NA	NA	NA	NA	NA	NA	NA	NA	NA	NA	NA	NA	NA	NA	NA	NA	NA	0.04	0	0.04	NA	NA	NA	NA	NA	NA
100280745	NA	NA	NA	NA	NA	NA	NA	NA	NA	NA	NA	NA	6.36	2.99	3.68	NA	NA	NA	NA	NA	NA	NA	NA	NA	NA	NA	NA	NA	NA	NA	NA	NA	NA	16.9	30.15	14.73	NA	NA	NA	NA	NA	NA
100383503	NA	NA	NA	NA	NA	NA	NA	NA	NA	NA	NA	NA	7.94	7.11	0.37	NA	NA	NA	NA	NA	NA	NA	NA	NA	NA	NA	NA	NA	NA	NA	NA	NA	NA	0	0	0.17	NA	NA	NA	NA	NA	NA
100286138	NA	NA	NA	NA	NA	NA	NA	NA	NA	NA	NA	NA	0.58	0.14	0.61	NA	NA	NA	NA	NA	NA	NA	NA	NA	NA	NA	NA	NA	NA	NA	NA	NA	NA	1.5	2.24	6.97	NA	NA	NA	NA	NA	NA
100304070	NA	NA	NA	NA	NA	NA	NA	NA	NA	NA	NA	NA	19.33	10.23	37.64	NA	NA	NA	NA	NA	NA	NA	NA	NA	NA	NA	NA	NA	NA	NA	NA	NA	NA	1.54	4.53	3.83	NA	NA	NA	NA	NA	NA
100194193	NA	NA	NA	NA	NA	NA	NA	NA	NA	NA	NA	NA	5.76	9.39	19.03	NA	NA	NA	NA	NA	NA	NA	NA	NA	NA	NA	NA	NA	NA	NA	NA	NA	NA	2.39	2.7	4.13	NA	NA	NA	NA	NA	NA
100274500	NA	NA	NA	NA	NA	NA	NA	NA	NA	NA	NA	NA	13.16	36.59	46.68	NA	NA	NA	NA	NA	NA	NA	NA	NA	NA	NA	NA	NA	NA	NA	NA	NA	NA	2.98	3.46	3.73	NA	NA	NA	NA	NA	NA
100273722	NA	NA	NA	NA	NA	NA	NA	NA	NA	NA	NA	NA	30.3	12.61	24.7	NA	NA	NA	NA	NA	NA	NA	NA	NA	NA	NA	NA	NA	NA	NA	NA	NA	NA	43.18	65.49	73.24	NA	NA	NA	NA	NA	NA
103652629	NA	NA	NA	NA	NA	NA	NA	NA	NA	NA	NA	NA	0.43	0.61	1.6	NA	NA	NA	NA	NA	NA	NA	NA	NA	NA	NA	NA	NA	NA	NA	NA	NA	NA	0.03	0	0.06	NA	NA	NA	NA	NA	NA
100384441	NA	NA	NA	NA	NA	NA	NA	NA	NA	NA	NA	NA	0.25	5.35	2.23	NA	NA	NA	NA	NA	NA	NA	NA	NA	NA	NA	NA	NA	NA	NA	NA	NA	NA	0.09	0.09	0	NA	NA	NA	NA	NA	NA
100285281	NA	NA	NA	NA	NA	NA	NA	NA	NA	NA	NA	NA	861.9	653.9	412.15	NA	NA	NA	NA	NA	NA	NA	NA	NA	NA	NA	NA	NA	NA	NA	NA	NA	NA	69.01	95.74	233.54	NA	NA	NA	NA	NA	NA
100279924	NA	NA	NA	NA	NA	NA	NA	NA	NA	NA	NA	NA	17.21	13.62	14.69	NA	NA	NA	NA	NA	NA	NA	NA	NA	NA	NA	NA	NA	NA	NA	NA	NA	NA	28.18	26.54	36.2	NA	NA	NA	NA	NA	NA
100274299	NA	NA	NA	NA	NA	NA	NA	NA	NA	NA	NA	NA	1.46	7.82	13.2	NA	NA	NA	NA	NA	NA	NA	NA	NA	NA	NA	NA	NA	NA	NA	NA	NA	NA	0	0	0	NA	NA	NA	NA	NA	NA
100272841	NA	NA	NA	NA	NA	NA	NA	NA	NA	NA	NA	NA	0.75	0.22	1.39	NA	NA	NA	NA	NA	NA	NA	NA	NA	NA	NA	NA	NA	NA	NA	NA	NA	NA	0.04	0	0.04	NA	NA	NA	NA	NA	NA
100272670	NA	NA	NA	NA	NA	NA	NA	NA	NA	NA	NA	NA	2.32	2.81	3.02	NA	NA	NA	NA	NA	NA	NA	NA	NA	NA	NA	NA	NA	NA	NA	NA	NA	NA	0.6	0.51	1.13	NA	NA	NA	NA	NA	NA
103642493	NA	NA	NA	NA	NA	NA	NA	NA	NA	NA	NA	NA	15.49	19.72	28.26	NA	NA	NA	NA	NA	NA	NA	NA	NA	NA	NA	NA	NA	NA	NA	NA	NA	NA	66.17	72.96	32.52	NA	NA	NA	NA	NA	NA
100501810	NA	NA	NA	NA	NA	NA	NA	NA	NA	NA	NA	NA	0.16	0.16	0.59	NA	NA	NA	NA	NA	NA	NA	NA	NA	NA	NA	NA	NA	NA	NA	NA	NA	NA	1.66	2	2.12	NA	NA	NA	NA	NA	NA
103630735	NA	NA	NA	NA	NA	NA	NA	NA	NA	NA	NA	NA	5.89	1.3	1.61	NA	NA	NA	NA	NA	NA	NA	NA	NA	NA	NA	NA	NA	NA	NA	NA	NA	NA	0	0	0	NA	NA	NA	NA	NA	NA
103640923	NA	NA	NA	NA	NA	NA	NA	NA	NA	NA	NA	NA	0	0	5.57	NA	NA	NA	NA	NA	NA	NA	NA	NA	NA	NA	NA	NA	NA	NA	NA	NA	NA	0	0	0	NA	NA	NA	NA	NA	NA
103643070	NA	NA	NA	NA	NA	NA	NA	NA	NA	NA	NA	NA	25.2	31.47	32.93	NA	NA	NA	NA	NA	NA	NA	NA	NA	NA	NA	NA	NA	NA	NA	NA	NA	NA	2.89	1.68	0.2	NA	NA	NA	NA	NA	NA
100273537	NA	NA	NA	NA	NA	NA	NA	NA	NA	NA	NA	NA	0.64	5.05	18.05	NA	NA	NA	NA	NA	NA	NA	NA	NA	NA	NA	NA	NA	NA	NA	NA	NA	NA	0.11	0.04	0.19	NA	NA	NA	NA	NA	NA
100282656	NA	NA	NA	NA	NA	NA	NA	NA	NA	NA	NA	NA	2.54	0.12	0.58	NA	NA	NA	NA	NA	NA	NA	NA	NA	NA	NA	NA	NA	NA	NA	NA	NA	NA	0	0	0	NA	NA	NA	NA	NA	NA
100283587	NA	NA	NA	NA	NA	NA	NA	NA	NA	NA	NA	NA	10.11	4.85	9.9	NA	NA	NA	NA	NA	NA	NA	NA	NA	NA	NA	NA	NA	NA	NA	NA	NA	NA	2.71	3.06	2.36	NA	NA	NA	NA	NA	NA
111590154	NA	NA	NA	NA	NA	NA	NA	NA	NA	NA	NA	NA	1.62	1.08	1.79	NA	NA	NA	NA	NA	NA	NA	NA	NA	NA	NA	NA	NA	NA	NA	NA	NA	NA	0.51	0.48	0.41	NA	NA	NA	NA	NA	NA
103643350	NA	NA	NA	NA	NA	NA	NA	NA	NA	NA	NA	NA	0.97	0.18	0.5	NA	NA	NA	NA	NA	NA	NA	NA	NA	NA	NA	NA	NA	NA	NA	NA	NA	NA	2.59	5.31	7.7	NA	NA	NA	NA	NA	NA
100279723	NA	NA	NA	NA	NA	NA	NA	NA	NA	NA	NA	NA	4.4	3.68	5.18	NA	NA	NA	NA	NA	NA	NA	NA	NA	NA	NA	NA	NA	NA	NA	NA	NA	NA	9.91	9.73	14.18	NA	NA	NA	NA	NA	NA
100193323	NA	NA	NA	NA	NA	NA	NA	NA	NA	NA	NA	NA	56.07	34.53	74.64	NA	NA	NA	NA	NA	NA	NA	NA	NA	NA	NA	NA	NA	NA	NA	NA	NA	NA	21.94	15.16	13.94	NA	NA	NA	NA	NA	NA
103639761	NA	NA	NA	NA	NA	NA	NA	NA	NA	NA	NA	NA	8.3	7.75	12.59	NA	NA	NA	NA	NA	NA	NA	NA	NA	NA	NA	NA	NA	NA	NA	NA	NA	NA	4.18	3.84	5.77	NA	NA	NA	NA	NA	NA
103636985	NA	NA	NA	NA	NA	NA	NA	NA	NA	NA	NA	NA	1.36	2.14	4.96	NA	NA	NA	NA	NA	NA	NA	NA	NA	NA	NA	NA	NA	NA	NA	NA	NA	NA	78.79	25.78	1.25	NA	NA	NA	NA	NA	NA
100273712	NA	NA	NA	NA	NA	NA	NA	NA	NA	NA	NA	NA	0	0	7.47	NA	NA	NA	NA	NA	NA	NA	NA	NA	NA	NA	NA	NA	NA	NA	NA	NA	NA	0	0	0	NA	NA	NA	NA	NA	NA
103641468	NA	NA	NA	NA	NA	NA	NA	NA	NA	NA	NA	NA	6.64	5.77	11.91	NA	NA	NA	NA	NA	NA	NA	NA	NA	NA	NA	NA	NA	NA	NA	NA	NA	NA	3.11	2.61	3.55	NA	NA	NA	NA	NA	NA
100283834	NA	NA	NA	NA	NA	NA	NA	NA	NA	NA	NA	NA	7.14	5.03	8.92	NA	NA	NA	NA	NA	NA	NA	NA	NA	NA	NA	NA	NA	NA	NA	NA	NA	NA	15.57	18.2	12.11	NA	NA	NA	NA	NA	NA
103639891	NA	NA	NA	NA	NA	NA	NA	NA	NA	NA	NA	NA	23.84	15.13	14.42	NA	NA	NA	NA	NA	NA	NA	NA	NA	NA	NA	NA	NA	NA	NA	NA	NA	NA	81.39	68.13	33.12	NA	NA	NA	NA	NA	NA
542522	NA	NA	NA	NA	NA	NA	NA	NA	NA	NA	NA	NA	0.05	4.33	8.03	NA	NA	NA	NA	NA	NA	NA	NA	NA	NA	NA	NA	NA	NA	NA	NA	NA	NA	0.05	0.06	0.22	NA	NA	NA	NA	NA	NA
100282060	NA	NA	NA	NA	NA	NA	NA	NA	NA	NA	NA	NA	12.6	1.88	0.25	NA	NA	NA	NA	NA	NA	NA	NA	NA	NA	NA	NA	NA	NA	NA	NA	NA	NA	0.13	0	0	NA	NA	NA	NA	NA	NA
100384722	NA	NA	NA	NA	NA	NA	NA	NA	NA	NA	NA	NA	2.94	5.41	10.81	NA	NA	NA	NA	NA	NA	NA	NA	NA	NA	NA	NA	NA	NA	NA	NA	NA	NA	0.81	0.17	1.64	NA	NA	NA	NA	NA	NA
100286251	NA	NA	NA	NA	NA	NA	NA	NA	NA	NA	NA	NA	337.89	205.12	914.51	NA	NA	NA	NA	NA	NA	NA	NA	NA	NA	NA	NA	NA	NA	NA	NA	NA	NA	0.56	2.55	0.8	NA	NA	NA	NA	NA	NA
100275868	NA	NA	NA	NA	NA	NA	NA	NA	NA	NA	NA	NA	4.67	4.23	12.13	NA	NA	NA	NA	NA	NA	NA	NA	NA	NA	NA	NA	NA	NA	NA	NA	NA	NA	0.17	0.26	1.22	NA	NA	NA	NA	NA	NA
100277930	NA	NA	NA	NA	NA	NA	NA	NA	NA	NA	NA	NA	0.73	1.86	2.95	NA	NA	NA	NA	NA	NA	NA	NA	NA	NA	NA	NA	NA	NA	NA	NA	NA	NA	0.17	0.09	0.16	NA	NA	NA	NA	NA	NA
100191307	NA	NA	NA	NA	NA	NA	NA	NA	NA	NA	NA	NA	0.92	1.22	1.03	NA	NA	NA	NA	NA	NA	NA	NA	NA	NA	NA	NA	NA	NA	NA	NA	NA	NA	11.97	6.05	3.91	NA	NA	NA	NA	NA	NA
100286067	NA	NA	NA	NA	NA	NA	NA	NA	NA	NA	NA	NA	8.77	8.96	8.08	NA	NA	NA	NA	NA	NA	NA	NA	NA	NA	NA	NA	NA	NA	NA	NA	NA	NA	14.47	18.87	18.82	NA	NA	NA	NA	NA	NA
109939836	NA	NA	NA	NA	NA	NA	NA	NA	NA	NA	NA	NA	26.97	16.89	27.39	NA	NA	NA	NA	NA	NA	NA	NA	NA	NA	NA	NA	NA	NA	NA	NA	NA	NA	2.56	2.32	1.32	NA	NA	NA	NA	NA	NA
103637654	NA	NA	NA	NA	NA	NA	NA	NA	NA	NA	NA	NA	50.6	95.99	153.65	NA	NA	NA	NA	NA	NA	NA	NA	NA	NA	NA	NA	NA	NA	NA	NA	NA	NA	191.88	309.06	487.73	NA	NA	NA	NA	NA	NA
103648019	NA	NA	NA	NA	NA	NA	NA	NA	NA	NA	NA	NA	0.04	8.3	67.68	NA	NA	NA	NA	NA	NA	NA	NA	NA	NA	NA	NA	NA	NA	NA	NA	NA	NA	0.04	0.09	0	NA	NA	NA	NA	NA	NA
103652837	NA	NA	NA	NA	NA	NA	NA	NA	NA	NA	NA	NA	0.1	0.88	3.06	NA	NA	NA	NA	NA	NA	NA	NA	NA	NA	NA	NA	NA	NA	NA	NA	NA	NA	0	0	0	NA	NA	NA	NA	NA	NA
100382751	NA	NA	NA	NA	NA	NA	NA	NA	NA	NA	NA	NA	65.84	63.42	78.13	NA	NA	NA	NA	NA	NA	NA	NA	NA	NA	NA	NA	NA	NA	NA	NA	NA	NA	36.7	23.99	36.43	NA	NA	NA	NA	NA	NA
542194	NA	NA	NA	NA	NA	NA	NA	NA	NA	NA	NA	NA	30.41	24.53	24.27	NA	NA	NA	NA	NA	NA	NA	NA	NA	NA	NA	NA	NA	NA	NA	NA	NA	NA	66.95	61.88	54.02	NA	NA	NA	NA	NA	NA
100281871	NA	NA	NA	NA	NA	NA	NA	NA	NA	NA	NA	NA	1.49	0.96	1.36	NA	NA	NA	NA	NA	NA	NA	NA	NA	NA	NA	NA	NA	NA	NA	NA	NA	NA	7.45	14.43	6.93	NA	NA	NA	NA	NA	NA
103627437	NA	NA	NA	NA	NA	NA	NA	NA	NA	NA	NA	NA	1.74	0.86	1.26	NA	NA	NA	NA	NA	NA	NA	NA	NA	NA	NA	NA	NA	NA	NA	NA	NA	NA	0.19	0.04	0.29	NA	NA	NA	NA	NA	NA
100278484	NA	NA	NA	NA	NA	NA	NA	NA	NA	NA	NA	NA	0.1	0.57	15.56	NA	NA	NA	NA	NA	NA	NA	NA	NA	NA	NA	NA	NA	NA	NA	NA	NA	NA	0.07	0.07	0	NA	NA	NA	NA	NA	NA
542129	NA	NA	NA	NA	NA	NA	NA	NA	NA	NA	NA	NA	1.09	1.73	2.04	NA	NA	NA	NA	NA	NA	NA	NA	NA	NA	NA	NA	NA	NA	NA	NA	NA	NA	0	0	0	NA	NA	NA	NA	NA	NA
103650499	NA	NA	NA	NA	NA	NA	NA	NA	NA	NA	NA	NA	2.72	1.98	2.88	NA	NA	NA	NA	NA	NA	NA	NA	NA	NA	NA	NA	NA	NA	NA	NA	NA	NA	9.2	7.3	6	NA	NA	NA	NA	NA	NA
100283306	NA	NA	NA	NA	NA	NA	NA	NA	NA	NA	NA	NA	4.07	11.15	7.45	NA	NA	NA	NA	NA	NA	NA	NA	NA	NA	NA	NA	NA	NA	NA	NA	NA	NA	0	0	0.19	NA	NA	NA	NA	NA	NA
542005	NA	NA	NA	NA	NA	NA	NA	NA	NA	NA	NA	NA	1.06	2.65	4.43	NA	NA	NA	NA	NA	NA	NA	NA	NA	NA	NA	NA	NA	NA	NA	NA	NA	NA	45.64	54.46	7.04	NA	NA	NA	NA	NA	NA
100286265	NA	NA	NA	NA	NA	NA	NA	NA	NA	NA	NA	NA	29.23	38	164.1	NA	NA	NA	NA	NA	NA	NA	NA	NA	NA	NA	NA	NA	NA	NA	NA	NA	NA	4.29	6.42	8.89	NA	NA	NA	NA	NA	NA
103630483	NA	NA	NA	NA	NA	NA	NA	NA	NA	NA	NA	NA	0	0	11.66	NA	NA	NA	NA	NA	NA	NA	NA	NA	NA	NA	NA	NA	NA	NA	NA	NA	NA	0	0	0	NA	NA	NA	NA	NA	NA
100383552	NA	NA	NA	NA	NA	NA	NA	NA	NA	NA	NA	NA	0.17	8.3	22.49	NA	NA	NA	NA	NA	NA	NA	NA	NA	NA	NA	NA	NA	NA	NA	NA	NA	NA	0	0	0.03	NA	NA	NA	NA	NA	NA
103633403	NA	NA	NA	NA	NA	NA	NA	NA	NA	NA	NA	NA	1	0.87	2.6	NA	NA	NA	NA	NA	NA	NA	NA	NA	NA	NA	NA	NA	NA	NA	NA	NA	NA	11.97	9.09	4.43	NA	NA	NA	NA	NA	NA
542384	NA	NA	NA	NA	NA	NA	NA	NA	NA	NA	NA	NA	10052.26	5659.77	7171.11	NA	NA	NA	NA	NA	NA	NA	NA	NA	NA	NA	NA	NA	NA	NA	NA	NA	NA	378.68	393.21	425.49	NA	NA	NA	NA	NA	NA
100279056	NA	NA	NA	NA	NA	NA	NA	NA	NA	NA	NA	NA	0.14	0.15	0.55	NA	NA	NA	NA	NA	NA	NA	NA	NA	NA	NA	NA	NA	NA	NA	NA	NA	NA	23.27	264.49	0.14	NA	NA	NA	NA	NA	NA
100279102	NA	NA	NA	NA	NA	NA	NA	NA	NA	NA	NA	NA	622.77	459.54	247.49	NA	NA	NA	NA	NA	NA	NA	NA	NA	NA	NA	NA	NA	NA	NA	NA	NA	NA	39.8	38.51	27.09	NA	NA	NA	NA	NA	NA
103629894	NA	NA	NA	NA	NA	NA	NA	NA	NA	NA	NA	NA	0.38	1.13	6.49	NA	NA	NA	NA	NA	NA	NA	NA	NA	NA	NA	NA	NA	NA	NA	NA	NA	NA	0	0	0.11	NA	NA	NA	NA	NA	NA
100381507	NA	NA	NA	NA	NA	NA	NA	NA	NA	NA	NA	NA	1.09	0.92	0.33	NA	NA	NA	NA	NA	NA	NA	NA	NA	NA	NA	NA	NA	NA	NA	NA	NA	NA	3.28	3.29	5.44	NA	NA	NA	NA	NA	NA
114711029	NA	NA	NA	NA	NA	NA	NA	NA	NA	NA	NA	NA	0.9	0.94	1.07	NA	NA	NA	NA	NA	NA	NA	NA	NA	NA	NA	NA	NA	NA	NA	NA	NA	NA	4.11	2.82	3.26	NA	NA	NA	NA	NA	NA
103634597	NA	NA	NA	NA	NA	NA	NA	NA	NA	NA	NA	NA	0.12	0.16	0.3	NA	NA	NA	NA	NA	NA	NA	NA	NA	NA	NA	NA	NA	NA	NA	NA	NA	NA	0.8	1.04	2.72	NA	NA	NA	NA	NA	NA
103632076	NA	NA	NA	NA	NA	NA	NA	NA	NA	NA	NA	NA	10.34	1.63	0.71	NA	NA	NA	NA	NA	NA	NA	NA	NA	NA	NA	NA	NA	NA	NA	NA	NA	NA	0	0	0	NA	NA	NA	NA	NA	NA
103627470	NA	NA	NA	NA	NA	NA	NA	NA	NA	NA	NA	NA	2.94	10.39	22.44	NA	NA	NA	NA	NA	NA	NA	NA	NA	NA	NA	NA	NA	NA	NA	NA	NA	NA	1.94	2.39	2.33	NA	NA	NA	NA	NA	NA
100273607	NA	NA	NA	NA	NA	NA	NA	NA	NA	NA	NA	NA	11.73	11.21	9.32	NA	NA	NA	NA	NA	NA	NA	NA	NA	NA	NA	NA	NA	NA	NA	NA	NA	NA	45.13	43.4	30.85	NA	NA	NA	NA	NA	NA
107521953	NA	NA	NA	NA	NA	NA	NA	NA	NA	NA	NA	NA	20.27	12.01	47.4	NA	NA	NA	NA	NA	NA	NA	NA	NA	NA	NA	NA	NA	NA	NA	NA	NA	NA	6.05	6.68	6.3	NA	NA	NA	NA	NA	NA
541717	NA	NA	NA	NA	NA	NA	NA	NA	NA	NA	NA	NA	2.11	1.44	0.39	NA	NA	NA	NA	NA	NA	NA	NA	NA	NA	NA	NA	NA	NA	NA	NA	NA	NA	0.05	0.1	0.09	NA	NA	NA	NA	NA	NA
100191562	NA	NA	NA	NA	NA	NA	NA	NA	NA	NA	NA	NA	3.42	2.98	10.05	NA	NA	NA	NA	NA	NA	NA	NA	NA	NA	NA	NA	NA	NA	NA	NA	NA	NA	0.33	0.43	0.2	NA	NA	NA	NA	NA	NA
103630729	NA	NA	NA	NA	NA	NA	NA	NA	NA	NA	NA	NA	0.17	0.29	0.33	NA	NA	NA	NA	NA	NA	NA	NA	NA	NA	NA	NA	NA	NA	NA	NA	NA	NA	44.98	3.75	0.11	NA	NA	NA	NA	NA	NA
100273162	NA	NA	NA	NA	NA	NA	NA	NA	NA	NA	NA	NA	6	4.71	15.59	NA	NA	NA	NA	NA	NA	NA	NA	NA	NA	NA	NA	NA	NA	NA	NA	NA	NA	0.73	0.54	1.22	NA	NA	NA	NA	NA	NA
100281346	NA	NA	NA	NA	NA	NA	NA	NA	NA	NA	NA	NA	22.69	13.16	18.73	NA	NA	NA	NA	NA	NA	NA	NA	NA	NA	NA	NA	NA	NA	NA	NA	NA	NA	37.34	35.54	42.03	NA	NA	NA	NA	NA	NA
100191794	NA	NA	NA	NA	NA	NA	NA	NA	NA	NA	NA	NA	13.44	12.02	12.02	NA	NA	NA	NA	NA	NA	NA	NA	NA	NA	NA	NA	NA	NA	NA	NA	NA	NA	3.05	2.77	5.68	NA	NA	NA	NA	NA	NA
100193539	NA	NA	NA	NA	NA	NA	NA	NA	NA	NA	NA	NA	4.4	5.22	7.65	NA	NA	NA	NA	NA	NA	NA	NA	NA	NA	NA	NA	NA	NA	NA	NA	NA	NA	2.31	2.59	3.07	NA	NA	NA	NA	NA	NA
100286007	NA	NA	NA	NA	NA	NA	NA	NA	NA	NA	NA	NA	4.88	4.2	6.67	NA	NA	NA	NA	NA	NA	NA	NA	NA	NA	NA	NA	NA	NA	NA	NA	NA	NA	0.2	0.14	1.17	NA	NA	NA	NA	NA	NA
732777	NA	NA	NA	NA	NA	NA	NA	NA	NA	NA	NA	NA	36.15	20.7	49.34	NA	NA	NA	NA	NA	NA	NA	NA	NA	NA	NA	NA	NA	NA	NA	NA	NA	NA	86.71	71.64	70.18	NA	NA	NA	NA	NA	NA
100193130	NA	NA	NA	NA	NA	NA	NA	NA	NA	NA	NA	NA	0.98	1.34	1.81	NA	NA	NA	NA	NA	NA	NA	NA	NA	NA	NA	NA	NA	NA	NA	NA	NA	NA	10.41	16.56	3.54	NA	NA	NA	NA	NA	NA
100281118	NA	NA	NA	NA	NA	NA	NA	NA	NA	NA	NA	NA	6.64	6.85	12.1	NA	NA	NA	NA	NA	NA	NA	NA	NA	NA	NA	NA	NA	NA	NA	NA	NA	NA	0.96	1.22	1.99	NA	NA	NA	NA	NA	NA
100284720	NA	NA	NA	NA	NA	NA	NA	NA	NA	NA	NA	NA	214.67	186.72	570.74	NA	NA	NA	NA	NA	NA	NA	NA	NA	NA	NA	NA	NA	NA	NA	NA	NA	NA	123.36	95.18	60.1	NA	NA	NA	NA	NA	NA
100101531	NA	NA	NA	NA	NA	NA	NA	NA	NA	NA	NA	NA	1.35	2.68	3.48	NA	NA	NA	NA	NA	NA	NA	NA	NA	NA	NA	NA	NA	NA	NA	NA	NA	NA	44.86	35.7	3.31	NA	NA	NA	NA	NA	NA
100501754	NA	NA	NA	NA	NA	NA	NA	NA	NA	NA	NA	NA	27.96	20.93	31.62	NA	NA	NA	NA	NA	NA	NA	NA	NA	NA	NA	NA	NA	NA	NA	NA	NA	NA	89.13	130.62	106.83	NA	NA	NA	NA	NA	NA
103636181	NA	NA	NA	NA	NA	NA	NA	NA	NA	NA	NA	NA	0.24	0.16	0.2	NA	NA	NA	NA	NA	NA	NA	NA	NA	NA	NA	NA	NA	NA	NA	NA	NA	NA	0.93	1.74	3.08	NA	NA	NA	NA	NA	NA
100283146	NA	NA	NA	NA	NA	NA	NA	NA	NA	NA	NA	NA	12.33	7.33	13.17	NA	NA	NA	NA	NA	NA	NA	NA	NA	NA	NA	NA	NA	NA	NA	NA	NA	NA	21.39	23.99	23.12	NA	NA	NA	NA	NA	NA
103630488	NA	NA	NA	NA	NA	NA	NA	NA	NA	NA	NA	NA	10.23	9.73	11.29	NA	NA	NA	NA	NA	NA	NA	NA	NA	NA	NA	NA	NA	NA	NA	NA	NA	NA	16.72	16.83	23.85	NA	NA	NA	NA	NA	NA
103625886	NA	NA	NA	NA	NA	NA	NA	NA	NA	NA	NA	NA	22.5	29.58	17.84	NA	NA	NA	NA	NA	NA	NA	NA	NA	NA	NA	NA	NA	NA	NA	NA	NA	NA	2.79	7.08	5.89	NA	NA	NA	NA	NA	NA
100280876	NA	NA	NA	NA	NA	NA	NA	NA	NA	NA	NA	NA	217.88	117.27	25.54	NA	NA	NA	NA	NA	NA	NA	NA	NA	NA	NA	NA	NA	NA	NA	NA	NA	NA	11.1	4.09	26.04	NA	NA	NA	NA	NA	NA
100279773	NA	NA	NA	NA	NA	NA	NA	NA	NA	NA	NA	NA	12.53	14.03	19.42	NA	NA	NA	NA	NA	NA	NA	NA	NA	NA	NA	NA	NA	NA	NA	NA	NA	NA	34.7	31.92	23.86	NA	NA	NA	NA	NA	NA
107521948	NA	NA	NA	NA	NA	NA	NA	NA	NA	NA	NA	NA	0.97	1.2	3.78	NA	NA	NA	NA	NA	NA	NA	NA	NA	NA	NA	NA	NA	NA	NA	NA	NA	NA	0	0.21	0.13	NA	NA	NA	NA	NA	NA
100279351	NA	NA	NA	NA	NA	NA	NA	NA	NA	NA	NA	NA	18.55	2.16	13.37	NA	NA	NA	NA	NA	NA	NA	NA	NA	NA	NA	NA	NA	NA	NA	NA	NA	NA	0.28	1.12	0.42	NA	NA	NA	NA	NA	NA
109943658	NA	NA	NA	NA	NA	NA	NA	NA	NA	NA	NA	NA	26.56	22.52	14.15	NA	NA	NA	NA	NA	NA	NA	NA	NA	NA	NA	NA	NA	NA	NA	NA	NA	NA	1.99	0.59	4.45	NA	NA	NA	NA	NA	NA
103639299	NA	NA	NA	NA	NA	NA	NA	NA	NA	NA	NA	NA	2.84	1.73	2.77	NA	NA	NA	NA	NA	NA	NA	NA	NA	NA	NA	NA	NA	NA	NA	NA	NA	NA	0.45	0.43	0.94	NA	NA	NA	NA	NA	NA
103632028	NA	NA	NA	NA	NA	NA	NA	NA	NA	NA	NA	NA	10.29	11.02	11.11	NA	NA	NA	NA	NA	NA	NA	NA	NA	NA	NA	NA	NA	NA	NA	NA	NA	NA	19.73	24.11	31.93	NA	NA	NA	NA	NA	NA
100274260	NA	NA	NA	NA	NA	NA	NA	NA	NA	NA	NA	NA	49	38.31	69.6	NA	NA	NA	NA	NA	NA	NA	NA	NA	NA	NA	NA	NA	NA	NA	NA	NA	NA	22.03	29.21	28.29	NA	NA	NA	NA	NA	NA
103633151	NA	NA	NA	NA	NA	NA	NA	NA	NA	NA	NA	NA	15.91	18.6	11.56	NA	NA	NA	NA	NA	NA	NA	NA	NA	NA	NA	NA	NA	NA	NA	NA	NA	NA	48.92	38.47	42.64	NA	NA	NA	NA	NA	NA
103627751	NA	NA	NA	NA	NA	NA	NA	NA	NA	NA	NA	NA	45.77	43.3	65.85	NA	NA	NA	NA	NA	NA	NA	NA	NA	NA	NA	NA	NA	NA	NA	NA	NA	NA	31.12	25.14	29.84	NA	NA	NA	NA	NA	NA
103627796	NA	NA	NA	NA	NA	NA	NA	NA	NA	NA	NA	NA	0.41	0.49	18.75	NA	NA	NA	NA	NA	NA	NA	NA	NA	NA	NA	NA	NA	NA	NA	NA	NA	NA	0	0	0	NA	NA	NA	NA	NA	NA
100383049	NA	NA	NA	NA	NA	NA	NA	NA	NA	NA	NA	NA	1.94	0.97	3.75	NA	NA	NA	NA	NA	NA	NA	NA	NA	NA	NA	NA	NA	NA	NA	NA	NA	NA	4.99	10.03	8.07	NA	NA	NA	NA	NA	NA
100276002	NA	NA	NA	NA	NA	NA	NA	NA	NA	NA	NA	NA	94.58	92.71	86.23	NA	NA	NA	NA	NA	NA	NA	NA	NA	NA	NA	NA	NA	NA	NA	NA	NA	NA	586.52	649	142.53	NA	NA	NA	NA	NA	NA
118472974	NA	NA	NA	NA	NA	NA	NA	NA	NA	NA	NA	NA	2.5	4.59	1.1	NA	NA	NA	NA	NA	NA	NA	NA	NA	NA	NA	NA	NA	NA	NA	NA	NA	NA	0	0.09	0.35	NA	NA	NA	NA	NA	NA
100501330	NA	NA	NA	NA	NA	NA	NA	NA	NA	NA	NA	NA	4.14	4.32	5.53	NA	NA	NA	NA	NA	NA	NA	NA	NA	NA	NA	NA	NA	NA	NA	NA	NA	NA	1.42	1.69	2.55	NA	NA	NA	NA	NA	NA
100284071	NA	NA	NA	NA	NA	NA	NA	NA	NA	NA	NA	NA	6.78	15.77	22.47	NA	NA	NA	NA	NA	NA	NA	NA	NA	NA	NA	NA	NA	NA	NA	NA	NA	NA	3.89	2.63	5.96	NA	NA	NA	NA	NA	NA
103638133	NA	NA	NA	NA	NA	NA	NA	NA	NA	NA	NA	NA	0.11	0.59	1.63	NA	NA	NA	NA	NA	NA	NA	NA	NA	NA	NA	NA	NA	NA	NA	NA	NA	NA	12.12	12.18	3.11	NA	NA	NA	NA	NA	NA
100282477	NA	NA	NA	NA	NA	NA	NA	NA	NA	NA	NA	NA	5.11	4.7	5.33	NA	NA	NA	NA	NA	NA	NA	NA	NA	NA	NA	NA	NA	NA	NA	NA	NA	NA	1.39	0.57	0.27	NA	NA	NA	NA	NA	NA
100216799	NA	NA	NA	NA	NA	NA	NA	NA	NA	NA	NA	NA	9.49	8.81	13.66	NA	NA	NA	NA	NA	NA	NA	NA	NA	NA	NA	NA	NA	NA	NA	NA	NA	NA	21.4	19.45	24.11	NA	NA	NA	NA	NA	NA
103636484	NA	NA	NA	NA	NA	NA	NA	NA	NA	NA	NA	NA	21.31	15.41	15.39	NA	NA	NA	NA	NA	NA	NA	NA	NA	NA	NA	NA	NA	NA	NA	NA	NA	NA	6.11	6	7.67	NA	NA	NA	NA	NA	NA
541659	NA	NA	NA	NA	NA	NA	NA	NA	NA	NA	NA	NA	0.38	0.39	0.37	NA	NA	NA	NA	NA	NA	NA	NA	NA	NA	NA	NA	NA	NA	NA	NA	NA	NA	5.5	6.22	0.41	NA	NA	NA	NA	NA	NA
541978	NA	NA	NA	NA	NA	NA	NA	NA	NA	NA	NA	NA	15.17	18.48	36.2	NA	NA	NA	NA	NA	NA	NA	NA	NA	NA	NA	NA	NA	NA	NA	NA	NA	NA	4.28	4.42	9.8	NA	NA	NA	NA	NA	NA
100281824	NA	NA	NA	NA	NA	NA	NA	NA	NA	NA	NA	NA	4.38	10.96	4.55	NA	NA	NA	NA	NA	NA	NA	NA	NA	NA	NA	NA	NA	NA	NA	NA	NA	NA	0	0.37	0.92	NA	NA	NA	NA	NA	NA
103647761	NA	NA	NA	NA	NA	NA	NA	NA	NA	NA	NA	NA	1	1.51	2.27	NA	NA	NA	NA	NA	NA	NA	NA	NA	NA	NA	NA	NA	NA	NA	NA	NA	NA	7.45	6.26	6.06	NA	NA	NA	NA	NA	NA
103643056	NA	NA	NA	NA	NA	NA	NA	NA	NA	NA	NA	NA	23.78	27.09	36.01	NA	NA	NA	NA	NA	NA	NA	NA	NA	NA	NA	NA	NA	NA	NA	NA	NA	NA	16.63	15.44	17.07	NA	NA	NA	NA	NA	NA
100281142	NA	NA	NA	NA	NA	NA	NA	NA	NA	NA	NA	NA	60.08	97.73	167.22	NA	NA	NA	NA	NA	NA	NA	NA	NA	NA	NA	NA	NA	NA	NA	NA	NA	NA	244.49	324.56	307.15	NA	NA	NA	NA	NA	NA
100286189	NA	NA	NA	NA	NA	NA	NA	NA	NA	NA	NA	NA	18.96	15.01	18.93	NA	NA	NA	NA	NA	NA	NA	NA	NA	NA	NA	NA	NA	NA	NA	NA	NA	NA	31.59	35.81	32.36	NA	NA	NA	NA	NA	NA
100283184	NA	NA	NA	NA	NA	NA	NA	NA	NA	NA	NA	NA	20.92	23.79	19.29	NA	NA	NA	NA	NA	NA	NA	NA	NA	NA	NA	NA	NA	NA	NA	NA	NA	NA	41.69	39.93	59.59	NA	NA	NA	NA	NA	NA
100193498	NA	NA	NA	NA	NA	NA	NA	NA	NA	NA	NA	NA	54.61	33.07	19.53	NA	NA	NA	NA	NA	NA	NA	NA	NA	NA	NA	NA	NA	NA	NA	NA	NA	NA	9.29	8.82	6.79	NA	NA	NA	NA	NA	NA
100280901	NA	NA	NA	NA	NA	NA	NA	NA	NA	NA	NA	NA	21.09	86.93	18.71	NA	NA	NA	NA	NA	NA	NA	NA	NA	NA	NA	NA	NA	NA	NA	NA	NA	NA	0.32	0.63	3.59	NA	NA	NA	NA	NA	NA
103643232	NA	NA	NA	NA	NA	NA	NA	NA	NA	NA	NA	NA	8.32	14.59	1.94	NA	NA	NA	NA	NA	NA	NA	NA	NA	NA	NA	NA	NA	NA	NA	NA	NA	NA	0	0	0	NA	NA	NA	NA	NA	NA
100194164	NA	NA	NA	NA	NA	NA	NA	NA	NA	NA	NA	NA	18.93	14.3	17.77	NA	NA	NA	NA	NA	NA	NA	NA	NA	NA	NA	NA	NA	NA	NA	NA	NA	NA	7.01	5.1	6.03	NA	NA	NA	NA	NA	NA
103631855	NA	NA	NA	NA	NA	NA	NA	NA	NA	NA	NA	NA	36.88	34.15	42.75	NA	NA	NA	NA	NA	NA	NA	NA	NA	NA	NA	NA	NA	NA	NA	NA	NA	NA	20.86	20.32	22.79	NA	NA	NA	NA	NA	NA
100193599	NA	NA	NA	NA	NA	NA	NA	NA	NA	NA	NA	NA	11.34	11.17	15.35	NA	NA	NA	NA	NA	NA	NA	NA	NA	NA	NA	NA	NA	NA	NA	NA	NA	NA	23.74	21.46	21.01	NA	NA	NA	NA	NA	NA
100273470	NA	NA	NA	NA	NA	NA	NA	NA	NA	NA	NA	NA	12.38	14.83	18.94	NA	NA	NA	NA	NA	NA	NA	NA	NA	NA	NA	NA	NA	NA	NA	NA	NA	NA	50.05	55.2	24.82	NA	NA	NA	NA	NA	NA
103633258	NA	NA	NA	NA	NA	NA	NA	NA	NA	NA	NA	NA	0.91	1.76	27.75	NA	NA	NA	NA	NA	NA	NA	NA	NA	NA	NA	NA	NA	NA	NA	NA	NA	NA	0.1	0.38	0.15	NA	NA	NA	NA	NA	NA
100381541	NA	NA	NA	NA	NA	NA	NA	NA	NA	NA	NA	NA	11.53	8.46	9	NA	NA	NA	NA	NA	NA	NA	NA	NA	NA	NA	NA	NA	NA	NA	NA	NA	NA	21.07	34.01	19.27	NA	NA	NA	NA	NA	NA
100382341	NA	NA	NA	NA	NA	NA	NA	NA	NA	NA	NA	NA	3.57	2.84	5.36	NA	NA	NA	NA	NA	NA	NA	NA	NA	NA	NA	NA	NA	NA	NA	NA	NA	NA	12.01	11.03	8.37	NA	NA	NA	NA	NA	NA
100281785	NA	NA	NA	NA	NA	NA	NA	NA	NA	NA	NA	NA	4.66	16.76	13.34	NA	NA	NA	NA	NA	NA	NA	NA	NA	NA	NA	NA	NA	NA	NA	NA	NA	NA	111.97	105.92	19.32	NA	NA	NA	NA	NA	NA
103633213	NA	NA	NA	NA	NA	NA	NA	NA	NA	NA	NA	NA	1.14	0.39	16.11	NA	NA	NA	NA	NA	NA	NA	NA	NA	NA	NA	NA	NA	NA	NA	NA	NA	NA	0.1	0.34	0.22	NA	NA	NA	NA	NA	NA
732807	NA	NA	NA	NA	NA	NA	NA	NA	NA	NA	NA	NA	0.3	12.05	11.77	NA	NA	NA	NA	NA	NA	NA	NA	NA	NA	NA	NA	NA	NA	NA	NA	NA	NA	0.04	0	0.09	NA	NA	NA	NA	NA	NA
100285155	NA	NA	NA	NA	NA	NA	NA	NA	NA	NA	NA	NA	1.58	3	27.66	NA	NA	NA	NA	NA	NA	NA	NA	NA	NA	NA	NA	NA	NA	NA	NA	NA	NA	0.89	1.1	0.75	NA	NA	NA	NA	NA	NA
100281471	NA	NA	NA	NA	NA	NA	NA	NA	NA	NA	NA	NA	42.07	26.73	40.96	NA	NA	NA	NA	NA	NA	NA	NA	NA	NA	NA	NA	NA	NA	NA	NA	NA	NA	15.5	16.33	22.12	NA	NA	NA	NA	NA	NA
100194073	NA	NA	NA	NA	NA	NA	NA	NA	NA	NA	NA	NA	0.49	0.87	1.08	NA	NA	NA	NA	NA	NA	NA	NA	NA	NA	NA	NA	NA	NA	NA	NA	NA	NA	5.19	6.92	3.21	NA	NA	NA	NA	NA	NA
100382839	NA	NA	NA	NA	NA	NA	NA	NA	NA	NA	NA	NA	6.57	5.88	34.58	NA	NA	NA	NA	NA	NA	NA	NA	NA	NA	NA	NA	NA	NA	NA	NA	NA	NA	1.52	1.8	2.18	NA	NA	NA	NA	NA	NA
542263	NA	NA	NA	NA	NA	NA	NA	NA	NA	NA	NA	NA	4505.95	3715.97	7905.68	NA	NA	NA	NA	NA	NA	NA	NA	NA	NA	NA	NA	NA	NA	NA	NA	NA	NA	1214.53	1589.59	2832.05	NA	NA	NA	NA	NA	NA
100501311	NA	NA	NA	NA	NA	NA	NA	NA	NA	NA	NA	NA	1.73	3.65	4.29	NA	NA	NA	NA	NA	NA	NA	NA	NA	NA	NA	NA	NA	NA	NA	NA	NA	NA	42.92	112.77	2.38	NA	NA	NA	NA	NA	NA
107546763	NA	NA	NA	NA	NA	NA	NA	NA	NA	NA	NA	NA	148.67	84.38	159.18	NA	NA	NA	NA	NA	NA	NA	NA	NA	NA	NA	NA	NA	NA	NA	NA	NA	NA	18.32	54.8	23.78	NA	NA	NA	NA	NA	NA
100276935	NA	NA	NA	NA	NA	NA	NA	NA	NA	NA	NA	NA	3.91	2.76	5.74	NA	NA	NA	NA	NA	NA	NA	NA	NA	NA	NA	NA	NA	NA	NA	NA	NA	NA	0.55	0	0.24	NA	NA	NA	NA	NA	NA
100274637	NA	NA	NA	NA	NA	NA	NA	NA	NA	NA	NA	NA	72.29	95.65	64.69	NA	NA	NA	NA	NA	NA	NA	NA	NA	NA	NA	NA	NA	NA	NA	NA	NA	NA	31.98	12.87	25.57	NA	NA	NA	NA	NA	NA
100383323	NA	NA	NA	NA	NA	NA	NA	NA	NA	NA	NA	NA	114.92	8.93	2.41	NA	NA	NA	NA	NA	NA	NA	NA	NA	NA	NA	NA	NA	NA	NA	NA	NA	NA	0.89	0.62	0	NA	NA	NA	NA	NA	NA
100280594	NA	NA	NA	NA	NA	NA	NA	NA	NA	NA	NA	NA	2998.94	2030.33	2907.92	NA	NA	NA	NA	NA	NA	NA	NA	NA	NA	NA	NA	NA	NA	NA	NA	NA	NA	756.69	826.08	1359.59	NA	NA	NA	NA	NA	NA
100283239	NA	NA	NA	NA	NA	NA	NA	NA	NA	NA	NA	NA	15.77	0.79	9.77	NA	NA	NA	NA	NA	NA	NA	NA	NA	NA	NA	NA	NA	NA	NA	NA	NA	NA	0.49	0.2	0.87	NA	NA	NA	NA	NA	NA
103636515	NA	NA	NA	NA	NA	NA	NA	NA	NA	NA	NA	NA	2.4	2.37	2.49	NA	NA	NA	NA	NA	NA	NA	NA	NA	NA	NA	NA	NA	NA	NA	NA	NA	NA	9.04	13.81	6.53	NA	NA	NA	NA	NA	NA
100384341	NA	NA	NA	NA	NA	NA	NA	NA	NA	NA	NA	NA	8.89	12.29	9.41	NA	NA	NA	NA	NA	NA	NA	NA	NA	NA	NA	NA	NA	NA	NA	NA	NA	NA	29.09	35.48	20.92	NA	NA	NA	NA	NA	NA
100280946	NA	NA	NA	NA	NA	NA	NA	NA	NA	NA	NA	NA	21.42	29.24	22.31	NA	NA	NA	NA	NA	NA	NA	NA	NA	NA	NA	NA	NA	NA	NA	NA	NA	NA	6.52	3.64	10.12	NA	NA	NA	NA	NA	NA
103637150	NA	NA	NA	NA	NA	NA	NA	NA	NA	NA	NA	NA	36.04	33.79	50.3	NA	NA	NA	NA	NA	NA	NA	NA	NA	NA	NA	NA	NA	NA	NA	NA	NA	NA	72.15	88.43	62.31	NA	NA	NA	NA	NA	NA
100127510	NA	NA	NA	NA	NA	NA	NA	NA	NA	NA	NA	NA	4.49	3.22	4.26	NA	NA	NA	NA	NA	NA	NA	NA	NA	NA	NA	NA	NA	NA	NA	NA	NA	NA	9.21	16.21	10.72	NA	NA	NA	NA	NA	NA
100381653	NA	NA	NA	NA	NA	NA	NA	NA	NA	NA	NA	NA	0.12	0.12	0.32	NA	NA	NA	NA	NA	NA	NA	NA	NA	NA	NA	NA	NA	NA	NA	NA	NA	NA	1.39	1.98	1.42	NA	NA	NA	NA	NA	NA
107275219	NA	NA	NA	NA	NA	NA	NA	NA	NA	NA	NA	NA	6.17	2.85	23.47	NA	NA	NA	NA	NA	NA	NA	NA	NA	NA	NA	NA	NA	NA	NA	NA	NA	NA	0.45	1.26	0.53	NA	NA	NA	NA	NA	NA
100282492	NA	NA	NA	NA	NA	NA	NA	NA	NA	NA	NA	NA	3.51	2.54	2.66	NA	NA	NA	NA	NA	NA	NA	NA	NA	NA	NA	NA	NA	NA	NA	NA	NA	NA	0.57	0.7	0.41	NA	NA	NA	NA	NA	NA
100101543	NA	NA	NA	NA	NA	NA	NA	NA	NA	NA	NA	NA	8.31	4.45	5.04	NA	NA	NA	NA	NA	NA	NA	NA	NA	NA	NA	NA	NA	NA	NA	NA	NA	NA	1.35	1.63	1.8	NA	NA	NA	NA	NA	NA
100279946	NA	NA	NA	NA	NA	NA	NA	NA	NA	NA	NA	NA	23.41	21.21	27.77	NA	NA	NA	NA	NA	NA	NA	NA	NA	NA	NA	NA	NA	NA	NA	NA	NA	NA	52.23	43.53	46.5	NA	NA	NA	NA	NA	NA
100381424	NA	NA	NA	NA	NA	NA	NA	NA	NA	NA	NA	NA	12.62	14.87	22.77	NA	NA	NA	NA	NA	NA	NA	NA	NA	NA	NA	NA	NA	NA	NA	NA	NA	NA	27.91	30.16	28.83	NA	NA	NA	NA	NA	NA
100272288	NA	NA	NA	NA	NA	NA	NA	NA	NA	NA	NA	NA	0.19	0.6	0.38	NA	NA	NA	NA	NA	NA	NA	NA	NA	NA	NA	NA	NA	NA	NA	NA	NA	NA	1.23	2.12	2.97	NA	NA	NA	NA	NA	NA
100284387	NA	NA	NA	NA	NA	NA	NA	NA	NA	NA	NA	NA	14.86	9.1	13.06	NA	NA	NA	NA	NA	NA	NA	NA	NA	NA	NA	NA	NA	NA	NA	NA	NA	NA	54.7	42.11	41.55	NA	NA	NA	NA	NA	NA
100281731	NA	NA	NA	NA	NA	NA	NA	NA	NA	NA	NA	NA	1.07	0.75	2.46	NA	NA	NA	NA	NA	NA	NA	NA	NA	NA	NA	NA	NA	NA	NA	NA	NA	NA	0.13	0.21	0.3	NA	NA	NA	NA	NA	NA
103632917	NA	NA	NA	NA	NA	NA	NA	NA	NA	NA	NA	NA	0.19	1.77	8.45	NA	NA	NA	NA	NA	NA	NA	NA	NA	NA	NA	NA	NA	NA	NA	NA	NA	NA	0.08	0.25	0	NA	NA	NA	NA	NA	NA
100193019	NA	NA	NA	NA	NA	NA	NA	NA	NA	NA	NA	NA	43.37	24.08	41.19	NA	NA	NA	NA	NA	NA	NA	NA	NA	NA	NA	NA	NA	NA	NA	NA	NA	NA	7.82	10.41	20.15	NA	NA	NA	NA	NA	NA
100193780	NA	NA	NA	NA	NA	NA	NA	NA	NA	NA	NA	NA	3.65	2.86	10.94	NA	NA	NA	NA	NA	NA	NA	NA	NA	NA	NA	NA	NA	NA	NA	NA	NA	NA	1.45	0.99	0.71	NA	NA	NA	NA	NA	NA
100383411	NA	NA	NA	NA	NA	NA	NA	NA	NA	NA	NA	NA	28.85	19.23	54.97	NA	NA	NA	NA	NA	NA	NA	NA	NA	NA	NA	NA	NA	NA	NA	NA	NA	NA	6.54	7.45	8.93	NA	NA	NA	NA	NA	NA
100381409	NA	NA	NA	NA	NA	NA	NA	NA	NA	NA	NA	NA	9	5.15	8.48	NA	NA	NA	NA	NA	NA	NA	NA	NA	NA	NA	NA	NA	NA	NA	NA	NA	NA	17.35	16.46	18.82	NA	NA	NA	NA	NA	NA
103654528	NA	NA	NA	NA	NA	NA	NA	NA	NA	NA	NA	NA	24.62	17.63	34.9	NA	NA	NA	NA	NA	NA	NA	NA	NA	NA	NA	NA	NA	NA	NA	NA	NA	NA	7.83	8.09	13.45	NA	NA	NA	NA	NA	NA
100193661	NA	NA	NA	NA	NA	NA	NA	NA	NA	NA	NA	NA	34.29	26.69	36.36	NA	NA	NA	NA	NA	NA	NA	NA	NA	NA	NA	NA	NA	NA	NA	NA	NA	NA	53.05	71.11	98.35	NA	NA	NA	NA	NA	NA
103649967	NA	NA	NA	NA	NA	NA	NA	NA	NA	NA	NA	NA	30.19	26.23	32.36	NA	NA	NA	NA	NA	NA	NA	NA	NA	NA	NA	NA	NA	NA	NA	NA	NA	NA	114.81	117.57	50.62	NA	NA	NA	NA	NA	NA
103647254	NA	NA	NA	NA	NA	NA	NA	NA	NA	NA	NA	NA	3.41	0.8	2.69	NA	NA	NA	NA	NA	NA	NA	NA	NA	NA	NA	NA	NA	NA	NA	NA	NA	NA	0	0	0.09	NA	NA	NA	NA	NA	NA
103630319	NA	NA	NA	NA	NA	NA	NA	NA	NA	NA	NA	NA	51.47	48.24	60.14	NA	NA	NA	NA	NA	NA	NA	NA	NA	NA	NA	NA	NA	NA	NA	NA	NA	NA	29.05	29.88	35.01	NA	NA	NA	NA	NA	NA
541804	NA	NA	NA	NA	NA	NA	NA	NA	NA	NA	NA	NA	117.37	101.27	89.24	NA	NA	NA	NA	NA	NA	NA	NA	NA	NA	NA	NA	NA	NA	NA	NA	NA	NA	225.05	182.39	220.22	NA	NA	NA	NA	NA	NA
100279819	NA	NA	NA	NA	NA	NA	NA	NA	NA	NA	NA	NA	8.75	5.56	4.23	NA	NA	NA	NA	NA	NA	NA	NA	NA	NA	NA	NA	NA	NA	NA	NA	NA	NA	21.89	20.52	17.82	NA	NA	NA	NA	NA	NA
103654807	NA	NA	NA	NA	NA	NA	NA	NA	NA	NA	NA	NA	0.03	0.81	9.56	NA	NA	NA	NA	NA	NA	NA	NA	NA	NA	NA	NA	NA	NA	NA	NA	NA	NA	0	0	0	NA	NA	NA	NA	NA	NA
100191584	NA	NA	NA	NA	NA	NA	NA	NA	NA	NA	NA	NA	84.35	26.36	133.11	NA	NA	NA	NA	NA	NA	NA	NA	NA	NA	NA	NA	NA	NA	NA	NA	NA	NA	12.62	20.93	11.37	NA	NA	NA	NA	NA	NA
103631977	NA	NA	NA	NA	NA	NA	NA	NA	NA	NA	NA	NA	32.24	26.69	33.1	NA	NA	NA	NA	NA	NA	NA	NA	NA	NA	NA	NA	NA	NA	NA	NA	NA	NA	14.42	14.39	17.91	NA	NA	NA	NA	NA	NA
103647969	NA	NA	NA	NA	NA	NA	NA	NA	NA	NA	NA	NA	0	0	22.11	NA	NA	NA	NA	NA	NA	NA	NA	NA	NA	NA	NA	NA	NA	NA	NA	NA	NA	0	0	0	NA	NA	NA	NA	NA	NA
100382457	NA	NA	NA	NA	NA	NA	NA	NA	NA	NA	NA	NA	0	0	4.7	NA	NA	NA	NA	NA	NA	NA	NA	NA	NA	NA	NA	NA	NA	NA	NA	NA	NA	0	0	0	NA	NA	NA	NA	NA	NA
100273067	NA	NA	NA	NA	NA	NA	NA	NA	NA	NA	NA	NA	31.87	38.17	48.71	NA	NA	NA	NA	NA	NA	NA	NA	NA	NA	NA	NA	NA	NA	NA	NA	NA	NA	79.92	77.6	61.96	NA	NA	NA	NA	NA	NA
103654523	NA	NA	NA	NA	NA	NA	NA	NA	NA	NA	NA	NA	8.01	6.84	14.3	NA	NA	NA	NA	NA	NA	NA	NA	NA	NA	NA	NA	NA	NA	NA	NA	NA	NA	4.31	4.21	4.72	NA	NA	NA	NA	NA	NA
100276393	NA	NA	NA	NA	NA	NA	NA	NA	NA	NA	NA	NA	0	0	5.84	NA	NA	NA	NA	NA	NA	NA	NA	NA	NA	NA	NA	NA	NA	NA	NA	NA	NA	0	0	0	NA	NA	NA	NA	NA	NA
103636404	NA	NA	NA	NA	NA	NA	NA	NA	NA	NA	NA	NA	0	0	5.65	NA	NA	NA	NA	NA	NA	NA	NA	NA	NA	NA	NA	NA	NA	NA	NA	NA	NA	0	0	0	NA	NA	NA	NA	NA	NA
100282701	NA	NA	NA	NA	NA	NA	NA	NA	NA	NA	NA	NA	1.77	2.21	10.33	NA	NA	NA	NA	NA	NA	NA	NA	NA	NA	NA	NA	NA	NA	NA	NA	NA	NA	61.26	37.95	16.95	NA	NA	NA	NA	NA	NA
100193372	NA	NA	NA	NA	NA	NA	NA	NA	NA	NA	NA	NA	9.72	6.94	9.34	NA	NA	NA	NA	NA	NA	NA	NA	NA	NA	NA	NA	NA	NA	NA	NA	NA	NA	3.02	2.53	1.19	NA	NA	NA	NA	NA	NA
107457598	NA	NA	NA	NA	NA	NA	NA	NA	NA	NA	NA	NA	10.88	8.87	10.18	NA	NA	NA	NA	NA	NA	NA	NA	NA	NA	NA	NA	NA	NA	NA	NA	NA	NA	46.57	57.21	21.91	NA	NA	NA	NA	NA	NA
100383037	NA	NA	NA	NA	NA	NA	NA	NA	NA	NA	NA	NA	4.75	7.18	6.03	NA	NA	NA	NA	NA	NA	NA	NA	NA	NA	NA	NA	NA	NA	NA	NA	NA	NA	22.26	23.11	14.88	NA	NA	NA	NA	NA	NA
542362	NA	NA	NA	NA	NA	NA	NA	NA	NA	NA	NA	NA	10.15	12.19	24.12	NA	NA	NA	NA	NA	NA	NA	NA	NA	NA	NA	NA	NA	NA	NA	NA	NA	NA	81.97	117.76	56.63	NA	NA	NA	NA	NA	NA
100274585	NA	NA	NA	NA	NA	NA	NA	NA	NA	NA	NA	NA	15.99	11.77	41.93	NA	NA	NA	NA	NA	NA	NA	NA	NA	NA	NA	NA	NA	NA	NA	NA	NA	NA	3.68	6.82	2.84	NA	NA	NA	NA	NA	NA
100281570	NA	NA	NA	NA	NA	NA	NA	NA	NA	NA	NA	NA	0.17	13.71	8.68	NA	NA	NA	NA	NA	NA	NA	NA	NA	NA	NA	NA	NA	NA	NA	NA	NA	NA	0	0	0.04	NA	NA	NA	NA	NA	NA
100286307	NA	NA	NA	NA	NA	NA	NA	NA	NA	NA	NA	NA	0.66	1.49	6.48	NA	NA	NA	NA	NA	NA	NA	NA	NA	NA	NA	NA	NA	NA	NA	NA	NA	NA	74.5	113.2	2.47	NA	NA	NA	NA	NA	NA
100501614	NA	NA	NA	NA	NA	NA	NA	NA	NA	NA	NA	NA	41.74	81.15	87.36	NA	NA	NA	NA	NA	NA	NA	NA	NA	NA	NA	NA	NA	NA	NA	NA	NA	NA	178.67	211.58	143.11	NA	NA	NA	NA	NA	NA
100285177	NA	NA	NA	NA	NA	NA	NA	NA	NA	NA	NA	NA	9.38	6.8	17.71	NA	NA	NA	NA	NA	NA	NA	NA	NA	NA	NA	NA	NA	NA	NA	NA	NA	NA	76.08	88.05	87.1	NA	NA	NA	NA	NA	NA
100281647	NA	NA	NA	NA	NA	NA	NA	NA	NA	NA	NA	NA	0	2.89	3.13	NA	NA	NA	NA	NA	NA	NA	NA	NA	NA	NA	NA	NA	NA	NA	NA	NA	NA	222.52	0.92	26.65	NA	NA	NA	NA	NA	NA
100286284	NA	NA	NA	NA	NA	NA	NA	NA	NA	NA	NA	NA	1085.79	775.83	628.35	NA	NA	NA	NA	NA	NA	NA	NA	NA	NA	NA	NA	NA	NA	NA	NA	NA	NA	144.33	75.56	288.47	NA	NA	NA	NA	NA	NA
100279714	NA	NA	NA	NA	NA	NA	NA	NA	NA	NA	NA	NA	24.66	28.81	24.22	NA	NA	NA	NA	NA	NA	NA	NA	NA	NA	NA	NA	NA	NA	NA	NA	NA	NA	87.09	70.3	67.42	NA	NA	NA	NA	NA	NA
103641376	NA	NA	NA	NA	NA	NA	NA	NA	NA	NA	NA	NA	1.63	1.89	2.15	NA	NA	NA	NA	NA	NA	NA	NA	NA	NA	NA	NA	NA	NA	NA	NA	NA	NA	4.73	4.02	3.18	NA	NA	NA	NA	NA	NA
103646393	NA	NA	NA	NA	NA	NA	NA	NA	NA	NA	NA	NA	18.89	12.31	52.63	NA	NA	NA	NA	NA	NA	NA	NA	NA	NA	NA	NA	NA	NA	NA	NA	NA	NA	4.35	0.81	1.82	NA	NA	NA	NA	NA	NA
103638329	NA	NA	NA	NA	NA	NA	NA	NA	NA	NA	NA	NA	59.99	39.65	96.4	NA	NA	NA	NA	NA	NA	NA	NA	NA	NA	NA	NA	NA	NA	NA	NA	NA	NA	9.73	7.98	23.68	NA	NA	NA	NA	NA	NA
100277586	NA	NA	NA	NA	NA	NA	NA	NA	NA	NA	NA	NA	27.35	22.52	27.95	NA	NA	NA	NA	NA	NA	NA	NA	NA	NA	NA	NA	NA	NA	NA	NA	NA	NA	10.06	11.5	14.9	NA	NA	NA	NA	NA	NA
103647524	NA	NA	NA	NA	NA	NA	NA	NA	NA	NA	NA	NA	6.08	4.58	16.62	NA	NA	NA	NA	NA	NA	NA	NA	NA	NA	NA	NA	NA	NA	NA	NA	NA	NA	1.45	0.92	0.66	NA	NA	NA	NA	NA	NA
103643856	NA	NA	NA	NA	NA	NA	NA	NA	NA	NA	NA	NA	1.1	2.43	4.43	NA	NA	NA	NA	NA	NA	NA	NA	NA	NA	NA	NA	NA	NA	NA	NA	NA	NA	0.24	0.23	0.46	NA	NA	NA	NA	NA	NA
100283347	NA	NA	NA	NA	NA	NA	NA	NA	NA	NA	NA	NA	51.71	36.97	323	NA	NA	NA	NA	NA	NA	NA	NA	NA	NA	NA	NA	NA	NA	NA	NA	NA	NA	0.94	12.35	0.46	NA	NA	NA	NA	NA	NA
100274912	NA	NA	NA	NA	NA	NA	NA	NA	NA	NA	NA	NA	84.12	79.55	54.54	NA	NA	NA	NA	NA	NA	NA	NA	NA	NA	NA	NA	NA	NA	NA	NA	NA	NA	13.32	6.63	27.91	NA	NA	NA	NA	NA	NA
103650960	NA	NA	NA	NA	NA	NA	NA	NA	NA	NA	NA	NA	5.38	6.27	7.16	NA	NA	NA	NA	NA	NA	NA	NA	NA	NA	NA	NA	NA	NA	NA	NA	NA	NA	10.97	24.97	28.54	NA	NA	NA	NA	NA	NA
109940799	NA	NA	NA	NA	NA	NA	NA	NA	NA	NA	NA	NA	1.1	1.53	1.74	NA	NA	NA	NA	NA	NA	NA	NA	NA	NA	NA	NA	NA	NA	NA	NA	NA	NA	5.27	3.98	2.51	NA	NA	NA	NA	NA	NA
100276969	NA	NA	NA	NA	NA	NA	NA	NA	NA	NA	NA	NA	0	0	65.62	NA	NA	NA	NA	NA	NA	NA	NA	NA	NA	NA	NA	NA	NA	NA	NA	NA	NA	0	0	0	NA	NA	NA	NA	NA	NA
100281729	NA	NA	NA	NA	NA	NA	NA	NA	NA	NA	NA	NA	0.04	0.26	0.45	NA	NA	NA	NA	NA	NA	NA	NA	NA	NA	NA	NA	NA	NA	NA	NA	NA	NA	1.29	2.57	1.32	NA	NA	NA	NA	NA	NA
100286268	NA	NA	NA	NA	NA	NA	NA	NA	NA	NA	NA	NA	0	213.97	231.06	NA	NA	NA	NA	NA	NA	NA	NA	NA	NA	NA	NA	NA	NA	NA	NA	NA	NA	0	0	0.13	NA	NA	NA	NA	NA	NA
100273051	NA	NA	NA	NA	NA	NA	NA	NA	NA	NA	NA	NA	17.72	14.13	10.07	NA	NA	NA	NA	NA	NA	NA	NA	NA	NA	NA	NA	NA	NA	NA	NA	NA	NA	3.98	3.16	6.76	NA	NA	NA	NA	NA	NA
100285611	NA	NA	NA	NA	NA	NA	NA	NA	NA	NA	NA	NA	7.23	11.08	17.47	NA	NA	NA	NA	NA	NA	NA	NA	NA	NA	NA	NA	NA	NA	NA	NA	NA	NA	2.86	5.12	5.19	NA	NA	NA	NA	NA	NA
100274623	NA	NA	NA	NA	NA	NA	NA	NA	NA	NA	NA	NA	0.16	0.16	0.77	NA	NA	NA	NA	NA	NA	NA	NA	NA	NA	NA	NA	NA	NA	NA	NA	NA	NA	46.6	5.12	10.16	NA	NA	NA	NA	NA	NA
100272526	NA	NA	NA	NA	NA	NA	NA	NA	NA	NA	NA	NA	4.98	0.76	0.39	NA	NA	NA	NA	NA	NA	NA	NA	NA	NA	NA	NA	NA	NA	NA	NA	NA	NA	0	0	0	NA	NA	NA	NA	NA	NA
100275106	NA	NA	NA	NA	NA	NA	NA	NA	NA	NA	NA	NA	10.69	27.82	52.78	NA	NA	NA	NA	NA	NA	NA	NA	NA	NA	NA	NA	NA	NA	NA	NA	NA	NA	871.86	612.86	56.8	NA	NA	NA	NA	NA	NA
103627544	NA	NA	NA	NA	NA	NA	NA	NA	NA	NA	NA	NA	0.73	0.42	1.22	NA	NA	NA	NA	NA	NA	NA	NA	NA	NA	NA	NA	NA	NA	NA	NA	NA	NA	4.07	4.41	3.83	NA	NA	NA	NA	NA	NA
100273626	NA	NA	NA	NA	NA	NA	NA	NA	NA	NA	NA	NA	5.32	6.6	5.7	NA	NA	NA	NA	NA	NA	NA	NA	NA	NA	NA	NA	NA	NA	NA	NA	NA	NA	22.31	19.4	11.77	NA	NA	NA	NA	NA	NA
100280909	NA	NA	NA	NA	NA	NA	NA	NA	NA	NA	NA	NA	0.12	0.61	1.89	NA	NA	NA	NA	NA	NA	NA	NA	NA	NA	NA	NA	NA	NA	NA	NA	NA	NA	6.67	8.68	8.98	NA	NA	NA	NA	NA	NA
100192117	NA	NA	NA	NA	NA	NA	NA	NA	NA	NA	NA	NA	365.14	275.67	408.74	NA	NA	NA	NA	NA	NA	NA	NA	NA	NA	NA	NA	NA	NA	NA	NA	NA	NA	163.79	138.07	217.24	NA	NA	NA	NA	NA	NA
103650935	NA	NA	NA	NA	NA	NA	NA	NA	NA	NA	NA	NA	10.68	10.05	11.2	NA	NA	NA	NA	NA	NA	NA	NA	NA	NA	NA	NA	NA	NA	NA	NA	NA	NA	21.97	20.26	17.15	NA	NA	NA	NA	NA	NA
100272959	NA	NA	NA	NA	NA	NA	NA	NA	NA	NA	NA	NA	1.88	0.9	4.41	NA	NA	NA	NA	NA	NA	NA	NA	NA	NA	NA	NA	NA	NA	NA	NA	NA	NA	11.24	17.59	15.46	NA	NA	NA	NA	NA	NA
103632555	NA	NA	NA	NA	NA	NA	NA	NA	NA	NA	NA	NA	21.81	10.48	13.2	NA	NA	NA	NA	NA	NA	NA	NA	NA	NA	NA	NA	NA	NA	NA	NA	NA	NA	3.56	2.62	5.63	NA	NA	NA	NA	NA	NA
103641288	NA	NA	NA	NA	NA	NA	NA	NA	NA	NA	NA	NA	5.81	8.37	13.42	NA	NA	NA	NA	NA	NA	NA	NA	NA	NA	NA	NA	NA	NA	NA	NA	NA	NA	2.33	4.13	2.57	NA	NA	NA	NA	NA	NA
103632072	NA	NA	NA	NA	NA	NA	NA	NA	NA	NA	NA	NA	6.37	9.14	10.89	NA	NA	NA	NA	NA	NA	NA	NA	NA	NA	NA	NA	NA	NA	NA	NA	NA	NA	0.11	0	0.05	NA	NA	NA	NA	NA	NA
100281598	NA	NA	NA	NA	NA	NA	NA	NA	NA	NA	NA	NA	4.12	4.57	5.78	NA	NA	NA	NA	NA	NA	NA	NA	NA	NA	NA	NA	NA	NA	NA	NA	NA	NA	0.16	0.48	0.42	NA	NA	NA	NA	NA	NA
100273364	NA	NA	NA	NA	NA	NA	NA	NA	NA	NA	NA	NA	1.61	1.99	0.97	NA	NA	NA	NA	NA	NA	NA	NA	NA	NA	NA	NA	NA	NA	NA	NA	NA	NA	5.79	8.92	12.92	NA	NA	NA	NA	NA	NA
100280642	NA	NA	NA	NA	NA	NA	NA	NA	NA	NA	NA	NA	2887.39	1449.25	2485.16	NA	NA	NA	NA	NA	NA	NA	NA	NA	NA	NA	NA	NA	NA	NA	NA	NA	NA	468	372.13	1092.61	NA	NA	NA	NA	NA	NA
103654477	NA	NA	NA	NA	NA	NA	NA	NA	NA	NA	NA	NA	1.68	1.1	3.67	NA	NA	NA	NA	NA	NA	NA	NA	NA	NA	NA	NA	NA	NA	NA	NA	NA	NA	0.06	0.21	0.04	NA	NA	NA	NA	NA	NA
103637881	NA	NA	NA	NA	NA	NA	NA	NA	NA	NA	NA	NA	4.23	5.11	10.35	NA	NA	NA	NA	NA	NA	NA	NA	NA	NA	NA	NA	NA	NA	NA	NA	NA	NA	1.18	0.76	1.68	NA	NA	NA	NA	NA	NA
100501482	NA	NA	NA	NA	NA	NA	NA	NA	NA	NA	NA	NA	26.76	20.41	32.2	NA	NA	NA	NA	NA	NA	NA	NA	NA	NA	NA	NA	NA	NA	NA	NA	NA	NA	37.72	46.93	56.79	NA	NA	NA	NA	NA	NA
100191278	NA	NA	NA	NA	NA	NA	NA	NA	NA	NA	NA	NA	24.72	28.26	34	NA	NA	NA	NA	NA	NA	NA	NA	NA	NA	NA	NA	NA	NA	NA	NA	NA	NA	123.91	86.03	69.03	NA	NA	NA	NA	NA	NA
109939147	NA	NA	NA	NA	NA	NA	NA	NA	NA	NA	NA	NA	189.09	157.79	598.47	NA	NA	NA	NA	NA	NA	NA	NA	NA	NA	NA	NA	NA	NA	NA	NA	NA	NA	41.77	32.9	83.23	NA	NA	NA	NA	NA	NA
100191416	NA	NA	NA	NA	NA	NA	NA	NA	NA	NA	NA	NA	17.23	13.08	77.38	NA	NA	NA	NA	NA	NA	NA	NA	NA	NA	NA	NA	NA	NA	NA	NA	NA	NA	0.88	1.19	0.33	NA	NA	NA	NA	NA	NA
100502424	NA	NA	NA	NA	NA	NA	NA	NA	NA	NA	NA	NA	0.37	0.48	1.3	NA	NA	NA	NA	NA	NA	NA	NA	NA	NA	NA	NA	NA	NA	NA	NA	NA	NA	0.05	0.06	0.05	NA	NA	NA	NA	NA	NA
100384012	NA	NA	NA	NA	NA	NA	NA	NA	NA	NA	NA	NA	9.81	17.73	16.65	NA	NA	NA	NA	NA	NA	NA	NA	NA	NA	NA	NA	NA	NA	NA	NA	NA	NA	1.78	1.61	3.03	NA	NA	NA	NA	NA	NA
103654546	NA	NA	NA	NA	NA	NA	NA	NA	NA	NA	NA	NA	4.08	4.45	5.24	NA	NA	NA	NA	NA	NA	NA	NA	NA	NA	NA	NA	NA	NA	NA	NA	NA	NA	11.89	9.95	8.45	NA	NA	NA	NA	NA	NA
103653601	NA	NA	NA	NA	NA	NA	NA	NA	NA	NA	NA	NA	0.47	0.93	1.39	NA	NA	NA	NA	NA	NA	NA	NA	NA	NA	NA	NA	NA	NA	NA	NA	NA	NA	30.41	10.19	0.83	NA	NA	NA	NA	NA	NA
103634898	NA	NA	NA	NA	NA	NA	NA	NA	NA	NA	NA	NA	4.57	3.61	3.28	NA	NA	NA	NA	NA	NA	NA	NA	NA	NA	NA	NA	NA	NA	NA	NA	NA	NA	17.05	13.97	13.71	NA	NA	NA	NA	NA	NA
103626099	NA	NA	NA	NA	NA	NA	NA	NA	NA	NA	NA	NA	2.39	2.12	2.9	NA	NA	NA	NA	NA	NA	NA	NA	NA	NA	NA	NA	NA	NA	NA	NA	NA	NA	0.55	0.64	1.39	NA	NA	NA	NA	NA	NA
103627260	NA	NA	NA	NA	NA	NA	NA	NA	NA	NA	NA	NA	3.6	5.14	3.36	NA	NA	NA	NA	NA	NA	NA	NA	NA	NA	NA	NA	NA	NA	NA	NA	NA	NA	24.49	22.99	6.03	NA	NA	NA	NA	NA	NA
100277566	NA	NA	NA	NA	NA	NA	NA	NA	NA	NA	NA	NA	1.35	0.18	0.34	NA	NA	NA	NA	NA	NA	NA	NA	NA	NA	NA	NA	NA	NA	NA	NA	NA	NA	9.49	15.13	2.47	NA	NA	NA	NA	NA	NA
103639549	NA	NA	NA	NA	NA	NA	NA	NA	NA	NA	NA	NA	8.49	7.37	15.27	NA	NA	NA	NA	NA	NA	NA	NA	NA	NA	NA	NA	NA	NA	NA	NA	NA	NA	2.39	3.37	4.54	NA	NA	NA	NA	NA	NA
100274613	NA	NA	NA	NA	NA	NA	NA	NA	NA	NA	NA	NA	81.16	52.92	61.2	NA	NA	NA	NA	NA	NA	NA	NA	NA	NA	NA	NA	NA	NA	NA	NA	NA	NA	12.82	5.48	13.42	NA	NA	NA	NA	NA	NA
109940264	NA	NA	NA	NA	NA	NA	NA	NA	NA	NA	NA	NA	0.1	0.36	0.22	NA	NA	NA	NA	NA	NA	NA	NA	NA	NA	NA	NA	NA	NA	NA	NA	NA	NA	3.1	1.32	0.66	NA	NA	NA	NA	NA	NA
100191817	NA	NA	NA	NA	NA	NA	NA	NA	NA	NA	NA	NA	13.85	11.21	22.19	NA	NA	NA	NA	NA	NA	NA	NA	NA	NA	NA	NA	NA	NA	NA	NA	NA	NA	3.1	3.55	6.5	NA	NA	NA	NA	NA	NA
103647489	NA	NA	NA	NA	NA	NA	NA	NA	NA	NA	NA	NA	6.11	1.73	2.12	NA	NA	NA	NA	NA	NA	NA	NA	NA	NA	NA	NA	NA	NA	NA	NA	NA	NA	0.2	0.37	0	NA	NA	NA	NA	NA	NA
100382841	NA	NA	NA	NA	NA	NA	NA	NA	NA	NA	NA	NA	0.14	0.04	19.73	NA	NA	NA	NA	NA	NA	NA	NA	NA	NA	NA	NA	NA	NA	NA	NA	NA	NA	0.04	0.11	0	NA	NA	NA	NA	NA	NA
103634084	NA	NA	NA	NA	NA	NA	NA	NA	NA	NA	NA	NA	11.14	8.03	8.93	NA	NA	NA	NA	NA	NA	NA	NA	NA	NA	NA	NA	NA	NA	NA	NA	NA	NA	31.98	53.08	19.17	NA	NA	NA	NA	NA	NA
542382	NA	NA	NA	NA	NA	NA	NA	NA	NA	NA	NA	NA	0.21	302.67	4740.53	NA	NA	NA	NA	NA	NA	NA	NA	NA	NA	NA	NA	NA	NA	NA	NA	NA	NA	0.05	0.78	0.11	NA	NA	NA	NA	NA	NA
100280788	NA	NA	NA	NA	NA	NA	NA	NA	NA	NA	NA	NA	1.15	0.9	1.99	NA	NA	NA	NA	NA	NA	NA	NA	NA	NA	NA	NA	NA	NA	NA	NA	NA	NA	6	14.46	14.91	NA	NA	NA	NA	NA	NA
103651815	NA	NA	NA	NA	NA	NA	NA	NA	NA	NA	NA	NA	10.88	6.48	17.47	NA	NA	NA	NA	NA	NA	NA	NA	NA	NA	NA	NA	NA	NA	NA	NA	NA	NA	3.45	2.91	3.39	NA	NA	NA	NA	NA	NA
100282504	NA	NA	NA	NA	NA	NA	NA	NA	NA	NA	NA	NA	23.02	25.75	53.72	NA	NA	NA	NA	NA	NA	NA	NA	NA	NA	NA	NA	NA	NA	NA	NA	NA	NA	7.78	11.59	16.7	NA	NA	NA	NA	NA	NA
100284894	NA	NA	NA	NA	NA	NA	NA	NA	NA	NA	NA	NA	2.19	4.11	5.68	NA	NA	NA	NA	NA	NA	NA	NA	NA	NA	NA	NA	NA	NA	NA	NA	NA	NA	14.14	26.85	23.33	NA	NA	NA	NA	NA	NA
100384173	NA	NA	NA	NA	NA	NA	NA	NA	NA	NA	NA	NA	0.81	1.63	0.79	NA	NA	NA	NA	NA	NA	NA	NA	NA	NA	NA	NA	NA	NA	NA	NA	NA	NA	0	0	0.1	NA	NA	NA	NA	NA	NA
100216674	NA	NA	NA	NA	NA	NA	NA	NA	NA	NA	NA	NA	0.08	0.95	10.99	NA	NA	NA	NA	NA	NA	NA	NA	NA	NA	NA	NA	NA	NA	NA	NA	NA	NA	0.03	0.03	0.08	NA	NA	NA	NA	NA	NA
100285787	NA	NA	NA	NA	NA	NA	NA	NA	NA	NA	NA	NA	9	4.66	9.38	NA	NA	NA	NA	NA	NA	NA	NA	NA	NA	NA	NA	NA	NA	NA	NA	NA	NA	1.25	1.21	3.06	NA	NA	NA	NA	NA	NA
100285076	NA	NA	NA	NA	NA	NA	NA	NA	NA	NA	NA	NA	1.12	1.35	6.84	NA	NA	NA	NA	NA	NA	NA	NA	NA	NA	NA	NA	NA	NA	NA	NA	NA	NA	0.5	0.49	0.28	NA	NA	NA	NA	NA	NA
100274196	NA	NA	NA	NA	NA	NA	NA	NA	NA	NA	NA	NA	32.74	116.62	2224.14	NA	NA	NA	NA	NA	NA	NA	NA	NA	NA	NA	NA	NA	NA	NA	NA	NA	NA	15.45	6.84	1.08	NA	NA	NA	NA	NA	NA
100279109	NA	NA	NA	NA	NA	NA	NA	NA	NA	NA	NA	NA	1.54	10.37	9.05	NA	NA	NA	NA	NA	NA	NA	NA	NA	NA	NA	NA	NA	NA	NA	NA	NA	NA	90.71	39.8	17.64	NA	NA	NA	NA	NA	NA
100282243	NA	NA	NA	NA	NA	NA	NA	NA	NA	NA	NA	NA	18.99	21.84	15.19	NA	NA	NA	NA	NA	NA	NA	NA	NA	NA	NA	NA	NA	NA	NA	NA	NA	NA	2.02	1.55	6.53	NA	NA	NA	NA	NA	NA
100283030	NA	NA	NA	NA	NA	NA	NA	NA	NA	NA	NA	NA	85.76	50.81	97.04	NA	NA	NA	NA	NA	NA	NA	NA	NA	NA	NA	NA	NA	NA	NA	NA	NA	NA	155.31	130.59	253.03	NA	NA	NA	NA	NA	NA
100272764	NA	NA	NA	NA	NA	NA	NA	NA	NA	NA	NA	NA	0	0	93.65	NA	NA	NA	NA	NA	NA	NA	NA	NA	NA	NA	NA	NA	NA	NA	NA	NA	NA	0	0	0	NA	NA	NA	NA	NA	NA
118473165	NA	NA	NA	NA	NA	NA	NA	NA	NA	NA	NA	NA	0.11	8.77	67.69	NA	NA	NA	NA	NA	NA	NA	NA	NA	NA	NA	NA	NA	NA	NA	NA	NA	NA	0.27	0.37	0.12	NA	NA	NA	NA	NA	NA
100279169	NA	NA	NA	NA	NA	NA	NA	NA	NA	NA	NA	NA	16.08	21.15	75.1	NA	NA	NA	NA	NA	NA	NA	NA	NA	NA	NA	NA	NA	NA	NA	NA	NA	NA	3.13	4.9	1.59	NA	NA	NA	NA	NA	NA
100273356	NA	NA	NA	NA	NA	NA	NA	NA	NA	NA	NA	NA	31.21	35.05	40.01	NA	NA	NA	NA	NA	NA	NA	NA	NA	NA	NA	NA	NA	NA	NA	NA	NA	NA	84.63	66.42	71.65	NA	NA	NA	NA	NA	NA
606405	NA	NA	NA	NA	NA	NA	NA	NA	NA	NA	NA	NA	15.35	6.75	5.63	NA	NA	NA	NA	NA	NA	NA	NA	NA	NA	NA	NA	NA	NA	NA	NA	NA	NA	0.42	0.93	1.12	NA	NA	NA	NA	NA	NA
100280826	NA	NA	NA	NA	NA	NA	NA	NA	NA	NA	NA	NA	8.06	2.99	19.88	NA	NA	NA	NA	NA	NA	NA	NA	NA	NA	NA	NA	NA	NA	NA	NA	NA	NA	0.32	2.09	0.31	NA	NA	NA	NA	NA	NA
100272871	NA	NA	NA	NA	NA	NA	NA	NA	NA	NA	NA	NA	45.03	22.87	42.88	NA	NA	NA	NA	NA	NA	NA	NA	NA	NA	NA	NA	NA	NA	NA	NA	NA	NA	70.81	70.97	108.29	NA	NA	NA	NA	NA	NA
103643149	NA	NA	NA	NA	NA	NA	NA	NA	NA	NA	NA	NA	1.87	0.62	1.31	NA	NA	NA	NA	NA	NA	NA	NA	NA	NA	NA	NA	NA	NA	NA	NA	NA	NA	0.07	0.07	0.07	NA	NA	NA	NA	NA	NA
103641260	NA	NA	NA	NA	NA	NA	NA	NA	NA	NA	NA	NA	1.39	0.21	0.82	NA	NA	NA	NA	NA	NA	NA	NA	NA	NA	NA	NA	NA	NA	NA	NA	NA	NA	0	0	0	NA	NA	NA	NA	NA	NA
100279085	NA	NA	NA	NA	NA	NA	NA	NA	NA	NA	NA	NA	49.42	60.63	87.52	NA	NA	NA	NA	NA	NA	NA	NA	NA	NA	NA	NA	NA	NA	NA	NA	NA	NA	29.44	24.02	33.76	NA	NA	NA	NA	NA	NA
542239	NA	NA	NA	NA	NA	NA	NA	NA	NA	NA	NA	NA	56.31	64.53	73.35	NA	NA	NA	NA	NA	NA	NA	NA	NA	NA	NA	NA	NA	NA	NA	NA	NA	NA	95.72	120.46	119.67	NA	NA	NA	NA	NA	NA
100283031	NA	NA	NA	NA	NA	NA	NA	NA	NA	NA	NA	NA	18.45	40.76	23.61	NA	NA	NA	NA	NA	NA	NA	NA	NA	NA	NA	NA	NA	NA	NA	NA	NA	NA	86.31	77.77	113.85	NA	NA	NA	NA	NA	NA
100275030	NA	NA	NA	NA	NA	NA	NA	NA	NA	NA	NA	NA	26.6	14.36	60.17	NA	NA	NA	NA	NA	NA	NA	NA	NA	NA	NA	NA	NA	NA	NA	NA	NA	NA	4.52	5.6	7.1	NA	NA	NA	NA	NA	NA
103653943	NA	NA	NA	NA	NA	NA	NA	NA	NA	NA	NA	NA	2.82	5.14	2.71	NA	NA	NA	NA	NA	NA	NA	NA	NA	NA	NA	NA	NA	NA	NA	NA	NA	NA	22.6	7.52	13.52	NA	NA	NA	NA	NA	NA
100192521	NA	NA	NA	NA	NA	NA	NA	NA	NA	NA	NA	NA	1.88	1.12	0.68	NA	NA	NA	NA	NA	NA	NA	NA	NA	NA	NA	NA	NA	NA	NA	NA	NA	NA	0.16	0.04	0.08	NA	NA	NA	NA	NA	NA
100282967	NA	NA	NA	NA	NA	NA	NA	NA	NA	NA	NA	NA	6.93	6.45	7.89	NA	NA	NA	NA	NA	NA	NA	NA	NA	NA	NA	NA	NA	NA	NA	NA	NA	NA	2.29	2.7	2.82	NA	NA	NA	NA	NA	NA
103633550	NA	NA	NA	NA	NA	NA	NA	NA	NA	NA	NA	NA	14.03	18.65	34.71	NA	NA	NA	NA	NA	NA	NA	NA	NA	NA	NA	NA	NA	NA	NA	NA	NA	NA	72.52	71.3	38.73	NA	NA	NA	NA	NA	NA
113561368	NA	NA	NA	NA	NA	NA	NA	NA	NA	NA	NA	NA	23.8	10.17	34.15	NA	NA	NA	NA	NA	NA	NA	NA	NA	NA	NA	NA	NA	NA	NA	NA	NA	NA	1.24	1.99	6.62	NA	NA	NA	NA	NA	NA
100281644	NA	NA	NA	NA	NA	NA	NA	NA	NA	NA	NA	NA	2.14	1.78	57.66	NA	NA	NA	NA	NA	NA	NA	NA	NA	NA	NA	NA	NA	NA	NA	NA	NA	NA	0.49	0.34	0.95	NA	NA	NA	NA	NA	NA
118473416	NA	NA	NA	NA	NA	NA	NA	NA	NA	NA	NA	NA	10.88	8.05	14.44	NA	NA	NA	NA	NA	NA	NA	NA	NA	NA	NA	NA	NA	NA	NA	NA	NA	NA	29.59	20.32	21.71	NA	NA	NA	NA	NA	NA
100275443	NA	NA	NA	NA	NA	NA	NA	NA	NA	NA	NA	NA	41.12	53.48	69.26	NA	NA	NA	NA	NA	NA	NA	NA	NA	NA	NA	NA	NA	NA	NA	NA	NA	NA	174.76	79.25	176.18	NA	NA	NA	NA	NA	NA
100283365	NA	NA	NA	NA	NA	NA	NA	NA	NA	NA	NA	NA	61.43	32.23	50.41	NA	NA	NA	NA	NA	NA	NA	NA	NA	NA	NA	NA	NA	NA	NA	NA	NA	NA	22.25	9.44	11.64	NA	NA	NA	NA	NA	NA
103636431	NA	NA	NA	NA	NA	NA	NA	NA	NA	NA	NA	NA	0.49	2.02	32.31	NA	NA	NA	NA	NA	NA	NA	NA	NA	NA	NA	NA	NA	NA	NA	NA	NA	NA	0.78	0.3	0.49	NA	NA	NA	NA	NA	NA
100193098	NA	NA	NA	NA	NA	NA	NA	NA	NA	NA	NA	NA	3.93	2.5	9.18	NA	NA	NA	NA	NA	NA	NA	NA	NA	NA	NA	NA	NA	NA	NA	NA	NA	NA	41.89	23.29	8.9	NA	NA	NA	NA	NA	NA
103641257	NA	NA	NA	NA	NA	NA	NA	NA	NA	NA	NA	NA	55.14	25.46	56.83	NA	NA	NA	NA	NA	NA	NA	NA	NA	NA	NA	NA	NA	NA	NA	NA	NA	NA	156.83	208.82	142.53	NA	NA	NA	NA	NA	NA
103631958	NA	NA	NA	NA	NA	NA	NA	NA	NA	NA	NA	NA	3.45	3.18	12.69	NA	NA	NA	NA	NA	NA	NA	NA	NA	NA	NA	NA	NA	NA	NA	NA	NA	NA	0	0	0.14	NA	NA	NA	NA	NA	NA
100282094	NA	NA	NA	NA	NA	NA	NA	NA	NA	NA	NA	NA	8.45	4.48	6.85	NA	NA	NA	NA	NA	NA	NA	NA	NA	NA	NA	NA	NA	NA	NA	NA	NA	NA	2.42	1.38	2.02	NA	NA	NA	NA	NA	NA
109945734	NA	NA	NA	NA	NA	NA	NA	NA	NA	NA	NA	NA	4.68	4.44	7.13	NA	NA	NA	NA	NA	NA	NA	NA	NA	NA	NA	NA	NA	NA	NA	NA	NA	NA	2.53	2.99	3.39	NA	NA	NA	NA	NA	NA
100285023	NA	NA	NA	NA	NA	NA	NA	NA	NA	NA	NA	NA	25.23	13.54	3.83	NA	NA	NA	NA	NA	NA	NA	NA	NA	NA	NA	NA	NA	NA	NA	NA	NA	NA	0	0	0.28	NA	NA	NA	NA	NA	NA
100275172	NA	NA	NA	NA	NA	NA	NA	NA	NA	NA	NA	NA	0	0	348.57	NA	NA	NA	NA	NA	NA	NA	NA	NA	NA	NA	NA	NA	NA	NA	NA	NA	NA	0	0	0	NA	NA	NA	NA	NA	NA
100282702	NA	NA	NA	NA	NA	NA	NA	NA	NA	NA	NA	NA	3.79	4.42	5.26	NA	NA	NA	NA	NA	NA	NA	NA	NA	NA	NA	NA	NA	NA	NA	NA	NA	NA	8.23	9.26	10.55	NA	NA	NA	NA	NA	NA
111591320	NA	NA	NA	NA	NA	NA	NA	NA	NA	NA	NA	NA	39.26	14.27	18.97	NA	NA	NA	NA	NA	NA	NA	NA	NA	NA	NA	NA	NA	NA	NA	NA	NA	NA	6.75	4.41	6.17	NA	NA	NA	NA	NA	NA
100282067	NA	NA	NA	NA	NA	NA	NA	NA	NA	NA	NA	NA	37.9	35.72	41.52	NA	NA	NA	NA	NA	NA	NA	NA	NA	NA	NA	NA	NA	NA	NA	NA	NA	NA	20.62	19.01	17.83	NA	NA	NA	NA	NA	NA
100275415	NA	NA	NA	NA	NA	NA	NA	NA	NA	NA	NA	NA	9.05	7.27	14.77	NA	NA	NA	NA	NA	NA	NA	NA	NA	NA	NA	NA	NA	NA	NA	NA	NA	NA	2.22	1.89	3.94	NA	NA	NA	NA	NA	NA
100279810	NA	NA	NA	NA	NA	NA	NA	NA	NA	NA	NA	NA	7.44	7.93	12.79	NA	NA	NA	NA	NA	NA	NA	NA	NA	NA	NA	NA	NA	NA	NA	NA	NA	NA	24.38	21.73	14.65	NA	NA	NA	NA	NA	NA
103647933	NA	NA	NA	NA	NA	NA	NA	NA	NA	NA	NA	NA	13.27	13.77	10.74	NA	NA	NA	NA	NA	NA	NA	NA	NA	NA	NA	NA	NA	NA	NA	NA	NA	NA	4.02	1.11	0.78	NA	NA	NA	NA	NA	NA
109944003	NA	NA	NA	NA	NA	NA	NA	NA	NA	NA	NA	NA	39.39	37.69	32.93	NA	NA	NA	NA	NA	NA	NA	NA	NA	NA	NA	NA	NA	NA	NA	NA	NA	NA	6.48	3.87	14.51	NA	NA	NA	NA	NA	NA
103632137	NA	NA	NA	NA	NA	NA	NA	NA	NA	NA	NA	NA	2.85	2.58	4.41	NA	NA	NA	NA	NA	NA	NA	NA	NA	NA	NA	NA	NA	NA	NA	NA	NA	NA	0.43	0.45	0.36	NA	NA	NA	NA	NA	NA
103635866	NA	NA	NA	NA	NA	NA	NA	NA	NA	NA	NA	NA	6.59	8.62	9.26	NA	NA	NA	NA	NA	NA	NA	NA	NA	NA	NA	NA	NA	NA	NA	NA	NA	NA	2.64	0.66	2.03	NA	NA	NA	NA	NA	NA
103639456	NA	NA	NA	NA	NA	NA	NA	NA	NA	NA	NA	NA	8.54	7.59	18.36	NA	NA	NA	NA	NA	NA	NA	NA	NA	NA	NA	NA	NA	NA	NA	NA	NA	NA	1.56	0.99	2.05	NA	NA	NA	NA	NA	NA
100501519	NA	NA	NA	NA	NA	NA	NA	NA	NA	NA	NA	NA	0.31	0.17	0.33	NA	NA	NA	NA	NA	NA	NA	NA	NA	NA	NA	NA	NA	NA	NA	NA	NA	NA	0.68	2.43	1.55	NA	NA	NA	NA	NA	NA
100191847	NA	NA	NA	NA	NA	NA	NA	NA	NA	NA	NA	NA	6.44	12.35	12.97	NA	NA	NA	NA	NA	NA	NA	NA	NA	NA	NA	NA	NA	NA	NA	NA	NA	NA	1.13	0.12	0.84	NA	NA	NA	NA	NA	NA
100281420	NA	NA	NA	NA	NA	NA	NA	NA	NA	NA	NA	NA	10.58	10.4	44.98	NA	NA	NA	NA	NA	NA	NA	NA	NA	NA	NA	NA	NA	NA	NA	NA	NA	NA	1.83	2.75	0.46	NA	NA	NA	NA	NA	NA
103635380	NA	NA	NA	NA	NA	NA	NA	NA	NA	NA	NA	NA	3.75	6.55	6.01	NA	NA	NA	NA	NA	NA	NA	NA	NA	NA	NA	NA	NA	NA	NA	NA	NA	NA	1.5	1.57	2.01	NA	NA	NA	NA	NA	NA
103627358	NA	NA	NA	NA	NA	NA	NA	NA	NA	NA	NA	NA	36.86	21.54	24.51	NA	NA	NA	NA	NA	NA	NA	NA	NA	NA	NA	NA	NA	NA	NA	NA	NA	NA	77.14	75.11	145.64	NA	NA	NA	NA	NA	NA
100382244	NA	NA	NA	NA	NA	NA	NA	NA	NA	NA	NA	NA	8.89	5.94	6.78	NA	NA	NA	NA	NA	NA	NA	NA	NA	NA	NA	NA	NA	NA	NA	NA	NA	NA	0.73	0.83	1.63	NA	NA	NA	NA	NA	NA
103633419	NA	NA	NA	NA	NA	NA	NA	NA	NA	NA	NA	NA	21.42	24.34	32.54	NA	NA	NA	NA	NA	NA	NA	NA	NA	NA	NA	NA	NA	NA	NA	NA	NA	NA	67.73	67.9	43.14	NA	NA	NA	NA	NA	NA
100282886	NA	NA	NA	NA	NA	NA	NA	NA	NA	NA	NA	NA	12.08	7.47	10.38	NA	NA	NA	NA	NA	NA	NA	NA	NA	NA	NA	NA	NA	NA	NA	NA	NA	NA	21.73	21.02	29.59	NA	NA	NA	NA	NA	NA
100191741	NA	NA	NA	NA	NA	NA	NA	NA	NA	NA	NA	NA	14.06	21.92	19.64	NA	NA	NA	NA	NA	NA	NA	NA	NA	NA	NA	NA	NA	NA	NA	NA	NA	NA	9.09	7.46	8.42	NA	NA	NA	NA	NA	NA
100272925	NA	NA	NA	NA	NA	NA	NA	NA	NA	NA	NA	NA	4.48	6.55	76.64	NA	NA	NA	NA	NA	NA	NA	NA	NA	NA	NA	NA	NA	NA	NA	NA	NA	NA	0	0	0.48	NA	NA	NA	NA	NA	NA
100278780	NA	NA	NA	NA	NA	NA	NA	NA	NA	NA	NA	NA	57.6	70.25	35.78	NA	NA	NA	NA	NA	NA	NA	NA	NA	NA	NA	NA	NA	NA	NA	NA	NA	NA	7.65	9.9	19.7	NA	NA	NA	NA	NA	NA
100384022	NA	NA	NA	NA	NA	NA	NA	NA	NA	NA	NA	NA	11.68	6.1	16.15	NA	NA	NA	NA	NA	NA	NA	NA	NA	NA	NA	NA	NA	NA	NA	NA	NA	NA	4.41	3.57	4.32	NA	NA	NA	NA	NA	NA
100281317	NA	NA	NA	NA	NA	NA	NA	NA	NA	NA	NA	NA	0.37	1.22	42.28	NA	NA	NA	NA	NA	NA	NA	NA	NA	NA	NA	NA	NA	NA	NA	NA	NA	NA	0.25	0.2	0.19	NA	NA	NA	NA	NA	NA
100281367	NA	NA	NA	NA	NA	NA	NA	NA	NA	NA	NA	NA	9.63	8.14	6.27	NA	NA	NA	NA	NA	NA	NA	NA	NA	NA	NA	NA	NA	NA	NA	NA	NA	NA	54.93	51.82	12.51	NA	NA	NA	NA	NA	NA
103647591	NA	NA	NA	NA	NA	NA	NA	NA	NA	NA	NA	NA	1.19	2.09	4.94	NA	NA	NA	NA	NA	NA	NA	NA	NA	NA	NA	NA	NA	NA	NA	NA	NA	NA	0.54	0.23	0.44	NA	NA	NA	NA	NA	NA
541675	NA	NA	NA	NA	NA	NA	NA	NA	NA	NA	NA	NA	328.09	180.02	427.09	NA	NA	NA	NA	NA	NA	NA	NA	NA	NA	NA	NA	NA	NA	NA	NA	NA	NA	97.03	79.69	125.46	NA	NA	NA	NA	NA	NA
100275826	NA	NA	NA	NA	NA	NA	NA	NA	NA	NA	NA	NA	9.02	11.33	3.85	NA	NA	NA	NA	NA	NA	NA	NA	NA	NA	NA	NA	NA	NA	NA	NA	NA	NA	375.39	150.5	4.56	NA	NA	NA	NA	NA	NA
103650076	NA	NA	NA	NA	NA	NA	NA	NA	NA	NA	NA	NA	5.38	4.57	7.78	NA	NA	NA	NA	NA	NA	NA	NA	NA	NA	NA	NA	NA	NA	NA	NA	NA	NA	15.25	13.13	12.81	NA	NA	NA	NA	NA	NA
100281193	NA	NA	NA	NA	NA	NA	NA	NA	NA	NA	NA	NA	16.11	21.13	13.78	NA	NA	NA	NA	NA	NA	NA	NA	NA	NA	NA	NA	NA	NA	NA	NA	NA	NA	86.62	46.76	45.03	NA	NA	NA	NA	NA	NA
100272270	NA	NA	NA	NA	NA	NA	NA	NA	NA	NA	NA	NA	49.6	37.56	50.84	NA	NA	NA	NA	NA	NA	NA	NA	NA	NA	NA	NA	NA	NA	NA	NA	NA	NA	124.26	133.36	90.26	NA	NA	NA	NA	NA	NA
100277835	NA	NA	NA	NA	NA	NA	NA	NA	NA	NA	NA	NA	9.24	16.6	14.56	NA	NA	NA	NA	NA	NA	NA	NA	NA	NA	NA	NA	NA	NA	NA	NA	NA	NA	2.02	1.6	1.13	NA	NA	NA	NA	NA	NA
100191792	NA	NA	NA	NA	NA	NA	NA	NA	NA	NA	NA	NA	13.37	11.37	31.38	NA	NA	NA	NA	NA	NA	NA	NA	NA	NA	NA	NA	NA	NA	NA	NA	NA	NA	3.61	6.14	4.22	NA	NA	NA	NA	NA	NA
100501504	NA	NA	NA	NA	NA	NA	NA	NA	NA	NA	NA	NA	0.4	0.62	0.95	NA	NA	NA	NA	NA	NA	NA	NA	NA	NA	NA	NA	NA	NA	NA	NA	NA	NA	0.72	5.76	6.37	NA	NA	NA	NA	NA	NA
100192868	NA	NA	NA	NA	NA	NA	NA	NA	NA	NA	NA	NA	4.9	4.74	12.17	NA	NA	NA	NA	NA	NA	NA	NA	NA	NA	NA	NA	NA	NA	NA	NA	NA	NA	1.8	1.18	1.8	NA	NA	NA	NA	NA	NA
100304363	NA	NA	NA	NA	NA	NA	NA	NA	NA	NA	NA	NA	3.42	14.53	6.4	NA	NA	NA	NA	NA	NA	NA	NA	NA	NA	NA	NA	NA	NA	NA	NA	NA	NA	132.66	92.71	51.59	NA	NA	NA	NA	NA	NA
100193884	NA	NA	NA	NA	NA	NA	NA	NA	NA	NA	NA	NA	1.59	1.44	3.8	NA	NA	NA	NA	NA	NA	NA	NA	NA	NA	NA	NA	NA	NA	NA	NA	NA	NA	23.15	20.23	4.13	NA	NA	NA	NA	NA	NA
100283643	NA	NA	NA	NA	NA	NA	NA	NA	NA	NA	NA	NA	16.31	15.03	25.32	NA	NA	NA	NA	NA	NA	NA	NA	NA	NA	NA	NA	NA	NA	NA	NA	NA	NA	4.95	7.45	7.04	NA	NA	NA	NA	NA	NA
100280515	NA	NA	NA	NA	NA	NA	NA	NA	NA	NA	NA	NA	3.18	2.94	5.19	NA	NA	NA	NA	NA	NA	NA	NA	NA	NA	NA	NA	NA	NA	NA	NA	NA	NA	5.92	7.96	10.67	NA	NA	NA	NA	NA	NA
103643231	NA	NA	NA	NA	NA	NA	NA	NA	NA	NA	NA	NA	62.92	99.09	8.04	NA	NA	NA	NA	NA	NA	NA	NA	NA	NA	NA	NA	NA	NA	NA	NA	NA	NA	0	0	0	NA	NA	NA	NA	NA	NA
100285673	NA	NA	NA	NA	NA	NA	NA	NA	NA	NA	NA	NA	6.52	8.25	9.12	NA	NA	NA	NA	NA	NA	NA	NA	NA	NA	NA	NA	NA	NA	NA	NA	NA	NA	30.24	60.1	21.98	NA	NA	NA	NA	NA	NA
100284831	NA	NA	NA	NA	NA	NA	NA	NA	NA	NA	NA	NA	25.18	20.93	40.15	NA	NA	NA	NA	NA	NA	NA	NA	NA	NA	NA	NA	NA	NA	NA	NA	NA	NA	3.46	7.7	4.44	NA	NA	NA	NA	NA	NA
103641987	NA	NA	NA	NA	NA	NA	NA	NA	NA	NA	NA	NA	0.04	0.07	0.02	NA	NA	NA	NA	NA	NA	NA	NA	NA	NA	NA	NA	NA	NA	NA	NA	NA	NA	4.04	3.43	0.04	NA	NA	NA	NA	NA	NA
100383382	NA	NA	NA	NA	NA	NA	NA	NA	NA	NA	NA	NA	5.65	8.61	52.34	NA	NA	NA	NA	NA	NA	NA	NA	NA	NA	NA	NA	NA	NA	NA	NA	NA	NA	0.83	0.77	2.41	NA	NA	NA	NA	NA	NA
100285460	NA	NA	NA	NA	NA	NA	NA	NA	NA	NA	NA	NA	6.34	4.64	14.23	NA	NA	NA	NA	NA	NA	NA	NA	NA	NA	NA	NA	NA	NA	NA	NA	NA	NA	0.83	2.09	2.32	NA	NA	NA	NA	NA	NA
100216554	NA	NA	NA	NA	NA	NA	NA	NA	NA	NA	NA	NA	0.85	0.85	2.1	NA	NA	NA	NA	NA	NA	NA	NA	NA	NA	NA	NA	NA	NA	NA	NA	NA	NA	2.74	4.07	3.18	NA	NA	NA	NA	NA	NA
103647710	NA	NA	NA	NA	NA	NA	NA	NA	NA	NA	NA	NA	83.66	47.18	44.41	NA	NA	NA	NA	NA	NA	NA	NA	NA	NA	NA	NA	NA	NA	NA	NA	NA	NA	6.52	4.86	21.47	NA	NA	NA	NA	NA	NA
542376	NA	NA	NA	NA	NA	NA	NA	NA	NA	NA	NA	NA	0.15	4.64	5.91	NA	NA	NA	NA	NA	NA	NA	NA	NA	NA	NA	NA	NA	NA	NA	NA	NA	NA	125.59	136.02	0.96	NA	NA	NA	NA	NA	NA
100280789	NA	NA	NA	NA	NA	NA	NA	NA	NA	NA	NA	NA	38.31	69.66	60.44	NA	NA	NA	NA	NA	NA	NA	NA	NA	NA	NA	NA	NA	NA	NA	NA	NA	NA	6.72	4.7	7.16	NA	NA	NA	NA	NA	NA
100384133	NA	NA	NA	NA	NA	NA	NA	NA	NA	NA	NA	NA	168.9	144.66	102.14	NA	NA	NA	NA	NA	NA	NA	NA	NA	NA	NA	NA	NA	NA	NA	NA	NA	NA	18.55	11.65	43.9	NA	NA	NA	NA	NA	NA
100191940	NA	NA	NA	NA	NA	NA	NA	NA	NA	NA	NA	NA	27.44	8.76	288.2	NA	NA	NA	NA	NA	NA	NA	NA	NA	NA	NA	NA	NA	NA	NA	NA	NA	NA	5.15	2.23	13.35	NA	NA	NA	NA	NA	NA
103626677	NA	NA	NA	NA	NA	NA	NA	NA	NA	NA	NA	NA	0.11	0.09	0.49	NA	NA	NA	NA	NA	NA	NA	NA	NA	NA	NA	NA	NA	NA	NA	NA	NA	NA	9.8	6.79	0.08	NA	NA	NA	NA	NA	NA
100281559	NA	NA	NA	NA	NA	NA	NA	NA	NA	NA	NA	NA	12.18	12.59	17.83	NA	NA	NA	NA	NA	NA	NA	NA	NA	NA	NA	NA	NA	NA	NA	NA	NA	NA	23.01	20.05	22.79	NA	NA	NA	NA	NA	NA
103632861	NA	NA	NA	NA	NA	NA	NA	NA	NA	NA	NA	NA	11.45	9.72	12.12	NA	NA	NA	NA	NA	NA	NA	NA	NA	NA	NA	NA	NA	NA	NA	NA	NA	NA	67.74	62.65	19.41	NA	NA	NA	NA	NA	NA
103643693	NA	NA	NA	NA	NA	NA	NA	NA	NA	NA	NA	NA	16.22	3.61	13.73	NA	NA	NA	NA	NA	NA	NA	NA	NA	NA	NA	NA	NA	NA	NA	NA	NA	NA	0.73	2.61	1.49	NA	NA	NA	NA	NA	NA
100192536	NA	NA	NA	NA	NA	NA	NA	NA	NA	NA	NA	NA	11.28	9.7	12.09	NA	NA	NA	NA	NA	NA	NA	NA	NA	NA	NA	NA	NA	NA	NA	NA	NA	NA	17.82	19.08	19.35	NA	NA	NA	NA	NA	NA
100304374	NA	NA	NA	NA	NA	NA	NA	NA	NA	NA	NA	NA	58.11	5.88	160.71	NA	NA	NA	NA	NA	NA	NA	NA	NA	NA	NA	NA	NA	NA	NA	NA	NA	NA	10.21	0.78	2.03	NA	NA	NA	NA	NA	NA
100192101	NA	NA	NA	NA	NA	NA	NA	NA	NA	NA	NA	NA	0	0.38	0.16	NA	NA	NA	NA	NA	NA	NA	NA	NA	NA	NA	NA	NA	NA	NA	NA	NA	NA	10.41	10.74	0.11	NA	NA	NA	NA	NA	NA
100275056	NA	NA	NA	NA	NA	NA	NA	NA	NA	NA	NA	NA	0.27	0.14	0.27	NA	NA	NA	NA	NA	NA	NA	NA	NA	NA	NA	NA	NA	NA	NA	NA	NA	NA	6.03	5.03	2.37	NA	NA	NA	NA	NA	NA
100282143	NA	NA	NA	NA	NA	NA	NA	NA	NA	NA	NA	NA	4.68	3.61	4.85	NA	NA	NA	NA	NA	NA	NA	NA	NA	NA	NA	NA	NA	NA	NA	NA	NA	NA	11.16	16.59	20.75	NA	NA	NA	NA	NA	NA
103638195	NA	NA	NA	NA	NA	NA	NA	NA	NA	NA	NA	NA	16.39	14.01	8.33	NA	NA	NA	NA	NA	NA	NA	NA	NA	NA	NA	NA	NA	NA	NA	NA	NA	NA	0.35	0.18	2.87	NA	NA	NA	NA	NA	NA
100192597	NA	NA	NA	NA	NA	NA	NA	NA	NA	NA	NA	NA	0.68	0.25	0.24	NA	NA	NA	NA	NA	NA	NA	NA	NA	NA	NA	NA	NA	NA	NA	NA	NA	NA	6.24	4.72	5.43	NA	NA	NA	NA	NA	NA
103653328	NA	NA	NA	NA	NA	NA	NA	NA	NA	NA	NA	NA	18.48	17.91	22.59	NA	NA	NA	NA	NA	NA	NA	NA	NA	NA	NA	NA	NA	NA	NA	NA	NA	NA	30.11	27.27	32.88	NA	NA	NA	NA	NA	NA
100280416	NA	NA	NA	NA	NA	NA	NA	NA	NA	NA	NA	NA	3.36	2.45	2.48	NA	NA	NA	NA	NA	NA	NA	NA	NA	NA	NA	NA	NA	NA	NA	NA	NA	NA	11.92	6.16	20.33	NA	NA	NA	NA	NA	NA
100284805	NA	NA	NA	NA	NA	NA	NA	NA	NA	NA	NA	NA	21.53	20.05	19.99	NA	NA	NA	NA	NA	NA	NA	NA	NA	NA	NA	NA	NA	NA	NA	NA	NA	NA	32.4	43.38	43.09	NA	NA	NA	NA	NA	NA
542564	NA	NA	NA	NA	NA	NA	NA	NA	NA	NA	NA	NA	46.02	40	49.47	NA	NA	NA	NA	NA	NA	NA	NA	NA	NA	NA	NA	NA	NA	NA	NA	NA	NA	97.8	82.17	83.06	NA	NA	NA	NA	NA	NA
103630515	NA	NA	NA	NA	NA	NA	NA	NA	NA	NA	NA	NA	0.52	0.33	1.75	NA	NA	NA	NA	NA	NA	NA	NA	NA	NA	NA	NA	NA	NA	NA	NA	NA	NA	0.05	0.05	0.05	NA	NA	NA	NA	NA	NA
103627883	NA	NA	NA	NA	NA	NA	NA	NA	NA	NA	NA	NA	10.39	11.57	5.16	NA	NA	NA	NA	NA	NA	NA	NA	NA	NA	NA	NA	NA	NA	NA	NA	NA	NA	2.89	1.35	0.91	NA	NA	NA	NA	NA	NA
100274536	NA	NA	NA	NA	NA	NA	NA	NA	NA	NA	NA	NA	15.77	22.65	19.44	NA	NA	NA	NA	NA	NA	NA	NA	NA	NA	NA	NA	NA	NA	NA	NA	NA	NA	2.07	1.92	6.57	NA	NA	NA	NA	NA	NA
100276884	NA	NA	NA	NA	NA	NA	NA	NA	NA	NA	NA	NA	5.17	4.38	6.34	NA	NA	NA	NA	NA	NA	NA	NA	NA	NA	NA	NA	NA	NA	NA	NA	NA	NA	8.78	9.01	12.64	NA	NA	NA	NA	NA	NA
100283583	NA	NA	NA	NA	NA	NA	NA	NA	NA	NA	NA	NA	50.73	41.39	67.27	NA	NA	NA	NA	NA	NA	NA	NA	NA	NA	NA	NA	NA	NA	NA	NA	NA	NA	17.26	19.75	29.61	NA	NA	NA	NA	NA	NA
100383548	NA	NA	NA	NA	NA	NA	NA	NA	NA	NA	NA	NA	1.25	0.85	18.71	NA	NA	NA	NA	NA	NA	NA	NA	NA	NA	NA	NA	NA	NA	NA	NA	NA	NA	0.14	0.18	0	NA	NA	NA	NA	NA	NA
100383563	NA	NA	NA	NA	NA	NA	NA	NA	NA	NA	NA	NA	48.3	32.37	39.18	NA	NA	NA	NA	NA	NA	NA	NA	NA	NA	NA	NA	NA	NA	NA	NA	NA	NA	96.96	81.07	91.88	NA	NA	NA	NA	NA	NA
542013	NA	NA	NA	NA	NA	NA	NA	NA	NA	NA	NA	NA	0	0	11.21	NA	NA	NA	NA	NA	NA	NA	NA	NA	NA	NA	NA	NA	NA	NA	NA	NA	NA	0	0	0	NA	NA	NA	NA	NA	NA
100191284	NA	NA	NA	NA	NA	NA	NA	NA	NA	NA	NA	NA	1.53	4.18	9.81	NA	NA	NA	NA	NA	NA	NA	NA	NA	NA	NA	NA	NA	NA	NA	NA	NA	NA	0.13	0	0	NA	NA	NA	NA	NA	NA
100272790	NA	NA	NA	NA	NA	NA	NA	NA	NA	NA	NA	NA	0.67	2.25	6.81	NA	NA	NA	NA	NA	NA	NA	NA	NA	NA	NA	NA	NA	NA	NA	NA	NA	NA	17.84	18.71	14.35	NA	NA	NA	NA	NA	NA
103645992	NA	NA	NA	NA	NA	NA	NA	NA	NA	NA	NA	NA	0.27	0.24	13.43	NA	NA	NA	NA	NA	NA	NA	NA	NA	NA	NA	NA	NA	NA	NA	NA	NA	NA	0.18	0.03	0	NA	NA	NA	NA	NA	NA
103639211	NA	NA	NA	NA	NA	NA	NA	NA	NA	NA	NA	NA	5.89	4.66	6.46	NA	NA	NA	NA	NA	NA	NA	NA	NA	NA	NA	NA	NA	NA	NA	NA	NA	NA	11.83	8.66	11.38	NA	NA	NA	NA	NA	NA
100502349	NA	NA	NA	NA	NA	NA	NA	NA	NA	NA	NA	NA	27.88	34.34	33.5	NA	NA	NA	NA	NA	NA	NA	NA	NA	NA	NA	NA	NA	NA	NA	NA	NA	NA	100.13	98.62	68.32	NA	NA	NA	NA	NA	NA
100280822	NA	NA	NA	NA	NA	NA	NA	NA	NA	NA	NA	NA	574.81	391.86	528.95	NA	NA	NA	NA	NA	NA	NA	NA	NA	NA	NA	NA	NA	NA	NA	NA	NA	NA	112.98	82.38	194.9	NA	NA	NA	NA	NA	NA
100283492	NA	NA	NA	NA	NA	NA	NA	NA	NA	NA	NA	NA	113.39	95.36	209.61	NA	NA	NA	NA	NA	NA	NA	NA	NA	NA	NA	NA	NA	NA	NA	NA	NA	NA	39.04	43.98	31.09	NA	NA	NA	NA	NA	NA
118474231	NA	NA	NA	NA	NA	NA	NA	NA	NA	NA	NA	NA	0.14	0	0	NA	NA	NA	NA	NA	NA	NA	NA	NA	NA	NA	NA	NA	NA	NA	NA	NA	NA	0	0	0	NA	NA	NA	NA	NA	NA
100194166	NA	NA	NA	NA	NA	NA	NA	NA	NA	NA	NA	NA	0.98	0.71	0.38	NA	NA	NA	NA	NA	NA	NA	NA	NA	NA	NA	NA	NA	NA	NA	NA	NA	NA	0	0	0	NA	NA	NA	NA	NA	NA
100193610	NA	NA	NA	NA	NA	NA	NA	NA	NA	NA	NA	NA	0.55	0.88	0.83	NA	NA	NA	NA	NA	NA	NA	NA	NA	NA	NA	NA	NA	NA	NA	NA	NA	NA	0	0.05	0.04	NA	NA	NA	NA	NA	NA
