# Supplementary material for: Multi-omics analysis of the metabolic and transcriptional regulatory mechanisms underlying strontium-induced anthocyanin accumulation in fresh purple maize
Source: Front Plant Sci. 2026 Mar 12;17:1777794. doi: 10.3389/fpls.2026.1777794 (PMC13019636; doi:10.3389/fpls.2026.1777794)
Supplement: Supplementary file 11 [file Table11.xls]

Component	Ck1	Ck2	Ck3	Ck4	Ck5	Ck6	Ck7	Ck8	Ck9	CK10	Ck11	Ck12	Ck13	Ck14	Ck15	Ck16	Ck17	Ck18	Ck19	Ck20	Ck21	Sr1	Sr2	Sr3	Sr4	Sr5	Sr6	Sr7	Sr8	Sr9	Sr10	Sr11	Sr12	Sr13	Sr14	Sr15	Sr16	Sr17	Sr18	Sr19	Sr20	Sr21
HMDB0001257	8037772.91404441	6836140.6141462	7663309.79941773	5111759.63558514	2521678.34728956	3804373.59639971	2008341.70402103	1330448.66111538	2273454.9347259	807185.402911698	411469.411204544	2766596.35980352	106232.342214316	430180.998591799	496335.242977082	610858.661799601	492806.291758832	279485.638693492	145871.475859356	162046.240919596	293276.786781767	3097621.44338987	7570570.28618952	5678886.82217775	2180820.81509953	4201572.26981118	6909463.35916411	4816386.11246399	424493.688203127	1463294.40806028	1645273.48330539	1353848.52271183	244931.936697133	723270.903191282	769700.70357946	66755.5815851512	121768.929169878	131094.028138591	105230.966362972	192582.689121152	94443.4442103695	77716.4814558103
C10517	48946790.6798509	60383338.777094	60138710.6192959	62462539.99	47982156.0439464	40980585.2266771	52723767.1895437	32786631.901483	47696559.8767477	34890457.4959762	55315176.1413716	41185031.8465832	25320697.6017786	52048410.813355	36334600.2740617	59169969.1811436	69167142.1694014	45928757.5665606	27681832.1510987	23350577.0835221	58183213.3578777	130269497.304443	61191460.7366651	74312698.6310709	53413978.1162343	88204450.7068677	59564027.3148825	50161451.7756082	20008465.2838042	52278785.2247178	56568981.0213642	45475204.1599369	28930815.0287657	26025008.4118466	98418471.6944282	10471407.0424145	22353039.9030642	34800014.0469508	15714004.3066944	42588208.3996465	11994655.4878255	3394273.00648597
HMDB0000177	250608833.993176	162558051.422546	180716570.258215	159654142.51691	166676095.677378	160856340.825146	77020397.9111235	128031775.045772	81388467.9970522	77508602.3433888	79643921.4076909	72993889.4844753	36527441.5589932	59224659.1414251	70362014.1273606	93810403.6586798	96847189.1952711	88876189.6198294	34166429.6499673	60322891.9781831	93051416.8264063	216694754.558122	245842127.625676	166499576.890348	130379134.205872	225335808.222078	264683076.872495	132531213.219464	54600564.0392879	73349938.5335391	96980440.5263791	110687093.240646	32350549.7334366	51894395.9077919	130957033.337059	14652948.2319516	37232645.4887842	38505632.5144787	38799765.8515333	63390980.0284259	38270609.4399368	16125004.6474708
C01677	2334653.7407002	1720440.45832087	1285569.68262531	1402709.92924274	1323196.04681628	1606281.24298657	1987075.63503556	1897089.22663491	2477041.25847912	1326502.57007577	3515775.66165374	1246680.3141142	7045346.90111685	750946.096057463	2239815.31108157	2311962.74732881	711072.443608473	1328794.21464652	1598440.49321632	2365143.37136531	1085269.40131482	1617837.78650561	2068175.74593315	2682572.01055752	1589200.15736914	1755521.39465618	2176629.66485571	1437459.4188713	2486178.57220604	2857760.35435026	4550935.50819036	1306120.49408037	1615517.30508599	3971216.07364183	885840.256815642	5566761.8683755	5022699.3969209	6872332.3992162	11216518.7249788	1066711.25586448	13865670.5681598	12532511.770848
0.823_439.08638	4291234544.72973	2546077138.70169	2214231545.34673	2341359968.24017	2351163157.58943	3451535864.64928	1527823493.56088	2747263098.69394	2636579092.8985	2786335993.70241	3351921875.69222	1385895029.36274	587684858.988398	750304925.723112	2249862325.05547	3736357662.17072	2274777957.65688	1836524421.51511	1453600483.02614	977826334.693562	1693980353.45128	5416156678.90784	3102623163.63199	1499197193.51519	1416589838.28671	3977956212.3828	1555546230.02633	2787609939.16056	1982964491.78058	1099773913.40291	2809575166.81753	2456362238.02747	1306858325.29062	2594971800.13446	1581991000.62506	331637246.536504	722148893.031665	1204734023.39256	844987824.601829	1162278560.7137	779842733.85624	582483824.597465
0.834_460.20212	1388947063.99504	931430366.751786	605414408.692952	419397404.045022	653191892.32464	602789105.033797	239427215.448719	243853591.23622	203948234.842731	516113321.091833	184332257.121288	295924489.557028	28202164.7177375	35989085.3213633	95380613.3481396	254864358.280497	108662446.275679	194657607.549082	68696433.7659323	39882761.6577666	114020792.299826	1246992237.22895	1137884257.12367	915322227.497232	479878340.353455	680933814.973175	675449766.776707	461085137.076415	136612942.548378	190681111.417447	94508367.3128137	213993906.681567	92378290.9927379	77401583.5534304	143100407.913558	23221559.5441721	26446594.1506057	91478026.6844879	36476131.0065886	112695128.813796	67849944.3028147	26331854.9394353
HMDB0000158	378865826.316994	202931012.503775	197958026.793489	170312452.933046	318688359.738488	355276410.286795	149550027.59237	294543457.209281	207513065.157934	269294614.889169	215032131.915668	258110556.521567	212432590.168605	129804517.101698	172995395.169118	215304652.342459	145266938.103826	220690259.634606	256176742.933382	141688205.494429	129278570.973575	612183986.12931	315977078.42477	471047271.440566	275699374.922858	411636177.865696	267950688.635086	296583263.917146	239253533.16579	210415990.217435	412339437.590667	133859406.471844	123902120.254233	247437643.486088	268622201.199425	323693951.878431	89112417.939932	102897128.472474	123510318.347678	142794997.85439	409826308.989027	395084108.601502
0.858_467.09653	2658146.95143331	2122069.42655327	1881547.56774489	1554877.92611049	1633712.60988128	1486627.59788686	1411943.17392961	1262758.22544761	1256492.09705777	1687049.85982728	1469355.16220653	1525717.83900374	2020780.61172875	833618.642604292	860764.89597107	1428332.16117745	1605246.71747134	953542.187224637	6788348.90030537	2556664.55186484	3000611.23652152	2750832.51588943	2500150.59751318	2514992.43045762	1985669.61921199	1961191.35638639	2391669.09617058	1517422.10615442	1103437.37987675	1515505.71723429	1091843.2173024	1232136.57502133	945702.632809921	859053.171451913	1252295.81372773	3981213.30819845	3130767.84455257	2713558.32245166	1792545.22329063	932455.56120612	6328451.15274907	1078387.80452597
HMDB0000172	356959573.276424	320224982.997249	248865072.779022	212906261.914411	203309272.664304	163417087.739862	145380220.972589	178513459.642833	117245341.562881	181345989.727757	144193809.084439	132429290.184721	136722220.578392	199907953.71006	95650878.2242621	194514136.54435	167455903.55435	325970365.762125	128204632.718809	142044306.296016	97220191.6291009	350859668.94669503	401251714.493102	331295456.660822	182266699.520903	221836483.672131	290757146.642181	132392946.497607	141631337.358871	141460137.018829	155173634.763974	116927662.545786	76578333.9452997	124150863.74435	122465070.294585	100886190.71221	86280781.5352067	121576237.734126	80061749.734865	94288674.3369408	150928726.881822	158118240.462165
C07231	1407579.45029288	902579.051194537	802971.24370116	695670.194018564	880519.625519941	764407.978911247	2397804.72605168	737024.36347209	558165.45155892	848984.959979519	732757.91982211	2068881.41241913	1775648.06236458	1968025.94530327	803803.910826002	784718.442061063	489393.016454204	528199.546729033	1720863.30984423	3512018.76636176	1700015.38072431	1284767.04136929	1304988.68268402	1273338.6248174	895485.564874251	859211.85939976	1001580.07897899	746223.297275117	1109994.01258189	3805615.99645122	2681337.3117445	830740.064616602	794780.279	1001760.45189026	558548.776496495	759329.816464809	1338350.3406347	1044268.38781842	2279718.37336791	878631.811679196	1121656.93201535	528314.005641791
C11035	16092829.0031247	6088317.72991085	7037228.5623051	20322295.8021099	5771401.56846466	14885508.4987443	13552538.907309	15989997.9613553	14618141.9803675	25160003.019812	3879545.78181911	18348586.0391882	776913.924023941	1285897.1154872	2258779.74733944	2749821.99191408	4129861.2013656	4614294.78816194	638497.202083872	721160.898838279	2672558.53352283	15186560.104504	32080509.6506397	27386081.5888379	25544721.423794	10069987.0483407	7655506.80816465	12631398.106118301	2582832.62320933	18921720.8770681	9515720.13119848	4569443.42906443	5839641.22841025	5518194.08534458	9172967.22240707	798066.843913014	1066324.02723596	862193.874787187	736606.312913096	1636668.61668089	844697.098892257	1153451.86764007
C04445	12396281.0454663	3786274.40759657	24159327.1619715	913681.418581199	2707575.17442115	1230139.4009551	629338.151386642	509381.322403246	338169.369678052	440088.988015956	378129.133221418	399153.857749384	289025.566891591	311752.613379061	382009.807455186	401078.611255133	328780.344908497	460835.803022578	390742.847252144	226695.01182297	344416.346182798	1039592.24622199	7539509.42350271	30219573.6496361	663371.496700302	3291746.75218643	6870390.62821955	734015.724518597	578434.906391002	589455.513422008	303321.828755143	483487.213673495	587651.779948452	281492.362338515	323401.856768538	287058.550507391	241978.129317241	228263.768817003	224443.217664763	494111.897952739	286471.20885573	402251.050406822
C03776	2361398.34070251	2802374.38737012	1990221.47035331	2331306.39798281	2212438.88616897	1396336.31397758	2262840.70209922	2459791.38762463	3052790.47259586	1411005.13257527	3355821.23645666	1787251.40621442	2113520.55653025	3440930.01067964	2504586.63134034	2467206.22877016	2774063.46683567	2331143.01357082	2992591.83936365	1546068.36518025	1432673.09894735	3151975.46352034	4082611.07653027	2295651.85559906	1277809.90809575	1527047.9909124	4605303.77081113	1480063.57155777	2663809.55115212	1354661.71720704	2163517.927	1915576.47103422	1690037.8035365	2516441.50959669	2314398.60422293	1765000.6483754	1693076.6645073	1555498.77674742	1975992.96832588	1865814.62444521	2403472.9032859	1371623.20429345
C03901	289989613.379825	30482777.1558604	81644628.3992881	9725851.23423461	10144115.949767	12654422.3445821	4925847.43120666	10150117.4929603	2258076.34620909	4487172.15604323	2959148.16763037	3928619.25056544	130546.597096876	145838.899810621	558500.937208432	5906659.11448566	1655902.70703318	1900342.9260333	147517.752338311	85251.4993354516	1053220.08830588	33700420.5308526	36457570.6386699	89660179.5851317	31211259.8136747	21621511.8905926	30222104.6303006	13948407.3414725	353988.369578702	2900344.20992713	451591.674265231	1136517.45938826	418818.835933164	563695.73582833	1270672.38050895	207277.19249787	90760.6654114607	354167.307006703	262216.525864998	263383.178044291	61634.7773799031	38291.5744316011
HMDB0000125	70207366.3412449	16027830.8647525	14413014.2270099	6154946.23237372	11323936.4112856	13961485.3242417	743872.25648515	438610.635625509	382852.322281016	4048524.47157476	2579849.21380544	222645.21585559	121879.949692847	83745.942943675	457267.407636572	7206966.03520533	3167657.63279609	4923273.02458651	552456.338680586	170658.164411226	5398717.48593327	24298726.8502217	23377384.385565	9752816.24872533	10804435.8043951	15876122.1505181	6852019.84978371	12941699.9408087	78861.4404125921	1344859.55803704	97761.7560800774	424198.26049613	128681.06047388	109272.478677675	2079387.51562008	137963.056245114	113131.77355903	262574.481615209	326559.473753428	2806653.91345848	95761.8280743126	107893.888844643
HMDB0001900	9913393.96610422	12606346.3463975	11027714.511275	8575121.33912457	6518298.66852679	8329103.22071025	6015214.6281019105	5996601.54613919	3823276.03848855	7763790.9971352	5967457.73554031	6730676.81263091	4953101.33203797	5064597.2328352	5063141.32768974	10213136.6276697	6362227.29946372	10131199.8965337	3173672.88361779	4454824.06362709	5895001.2456685305	14137900.7271291	13110375.0312734	11893088.7427537	9057478.10783385	7578691.10823971	10198806.8184083	6058314.74999107	5465024.86728304	6019559.83200418	7588921.26170374	9139642.23638021	5153009.20906028	4262914.76993621	6796761.31867125	6689504.20481407	5886459.78189392	3751313.43690308	4720577.07314491	4588028.52595692	4174439.29045586	20128708.742002
HMDB0304793	61669755.5006704	42055611.0284017	33102601.7257633	24371067.4027297	41009323.8163049	40678576.5435796	12419335.1097557	18719773.0430716	13417008.5162788	18869413.2674936	8680261.80877656	10041506.5727958	6005578.6137747	11137433.66	7751531.34399143	23303321.2947981	18153819.2719498	11736165.7928745	5488507.18060851	5778132.67660173	7468592.44035587	64383269.9647308	52193275.1620833	19885599.2128521	15114888.6592214	48111489.6758766	38675666.3435803	17610816.7632964	7292110.40696108	7031484.31422277	9659822.58887991	11438725.0695266	5555543.35992311	6118570.0751818	14401179.1403185	5404962.60589598	7258224.23006259	5501698.75973772	5603646.45395682	7351556.34056865	4315789.98247361	12054834.9236773
C08295	3122769.86056941	187128.439139656	443030.676668503	153403.984950983	177722.759210387	221317.400450686	144381.233800021	156894.019645397	100452.68114565	164255.406004927	110882.272966891	105563.47768781	66702.0838027103	84253.2411810776	86084.3188103052	169880.572516012	119741.048050018	102530.219426711	99117.3750067231	66284.424871843	101311.535681494	242381.675695429	259778.10315634	558455.089748128	204748.469892162	221880.333029559	261601.497763609	187901.86679065	75030.5487138547	123671.08620033	91155.5118218388	102386.277612009	58025.3341483882	70216.7771101739	134532.536808062	67949.034352161	62952.402576825	65831.3088177817	92494.9314297524	97542.9950669916	57543.5455357623	72397.7249785954
C09934	9424154.33821609	3752802.47316141	3742995.7607084	983190.536790114	6121109.47599135	5858274.14256795	544049.613734121	1456464.19703651	644900.523515476	2620622.43508658	773805.517560203	1549949.67164217	58021.0116896557	45200.1337658992	284388.669044494	1043698.84031447	214288.76179788	562462.125564948	71859.9452362264	49691.5662052775	180046.462478919	10028484.6634062	5994191.53659585	5285331.45717072	2013254.92377488	8638459.69044199	3114769.14623766	4195443.17792512	377104.151749979	991385.235351688	93775.5561964622	730329.162208077	347874.879754581	176155.318265814	838633.864414701	69986.8926417484	48102.8040963052	176234.202143506	47731.6757962929	410605.074433068	65897.5629399643	56436.8004066439
C15561	189295637.276111	93965872.5387499	92563241.8369382	65307026.8517074	162337913.807888	168130930.708922	53912195.3099937	108510324.01982	70994659.0063044	95756668.7414308	68282179.9261712	85518240.4376978	63670289.9854137	39023995.3631791	54848484.8716303	68053805.7456227	47486091.5401705	91586751.2512569	85865115.6913748	47528580.1724904	45519583.1	239005525.213756	146827801.481196	194080796.74929	77591277.144558	178816760.787736	115985525.328894	104517739.257865	70592635.4967249	79089827.592033	122083469.01027	46275343.6499001	38953747.9103405	68689897.502282	75882727.0450245	90751864.1580378	24461929.9148247	35871082.0205263	37507011.3275172	50563695.2494009	110498875.170108	94864752.800479
HMDB0002641	1091206907.30127	565641767.388137	535449010.900851	375176487.529944	921309363.831677	985256097.19474	303716285.514107	615236315.798679	402608471.307751	547990518.000619	374150329.262758	485727418.739424	340233519.808818	211075984.192258	301808789.390772	399452683.311404	273677087.486022	505656567.231969	464157887.930722	266629607.866434	247938811.203103	1352537161.3425	832207319.548031	1085582385.40847	432605472.009973	1029194229.87954	661131074.995448	589595749.057672	406091402.963144	431102482.900778	673395802.586915	258282247.243906	220382408.976227	391758786.1	428650481.752854	489922718.897378	135625766.678864	199751219.127152	206843671.817367	276438729.926194	600661825.519941	524816590.497524
1.15_782.20758	27048738.5066879	7683464.28	6304897.26608893	4673534.88191792	7003043.64849273	7759545.03362664	5091952.13271795	8821907.87060688	2584209.87533923	4874998.75650111	7794314.17737053	3143363.01588758	256418.774419836	180453.362719858	1356999.15781176	8605327.43692943	2876722.75437051	1690391.49292906	341134.393736474	250927.974476003	3052305.83999409	13401310.1210965	10643466.0076926	7100020.65619746	6091493.07688155	22213261.232707	4241396.81012919	7180184.27109456	871438.263586924	2186447.43035024	1687186.45763746	3540672.45634097	855429.915587584	985344.751953171	3681429.44664469	366028.881006917	210825.016097339	968028.667926789	312261.857967957	1185421.0578198	192093.532075167	220614.55350927
C19482	3260718.4469516	4342257.1320815	3943121.73057251	3654633.06248635	1077017.62344874	1602549.44676792	2656759.84302209	3355457.81148562	2580807.69563864	2269931.49008938	3243853.06142535	3404079.99513014	879570.241859301	1383055.12182711	1393884.2648138	4099364.3602092	4065908.45415598	3950987.60064775	483990.169935195	560755.804075686	1874818.24604241	2596287.88607464	8466237.36706643	9567235.90308124	11603545.334847	1304170.03272878	4991886.93402195	2529186.63933221	1220553.66272026	5225776.8419168	1655824.91736926	1249932.79494557	1314110.97287316	1360402.27153492	2280952.67263449	636264.319430291	577130.843072831	1162405.23622283	1217634.15761975	1229256.87359451	765008.886510874	221713.672410903
C11473	1234876.55805923	514935.563184064	539584.352	293188.667362306	1472516.87570242	584094.00163177	271924.660146672	1096354.0366081	458948.791528525	3523536.32645746	397472.532938377	891344.377068931	350590.788889475	402563.955898267	256217.50374054	995040.940708344	530656.251927842	539963.219634018	296795.258383494	304071.102033577	355513.904592298	1440025.58612136	1719368.56877348	1857624.15111223	1271219.08432471	1217499.36690122	1142371.63439025	1096070.19086364	655422.446333354	402883.440709783	647013.144610372	283786.018747335	167854.804777582	581971.773625198	835784.984330332	272107.705819423	220387.539845194	306682.623125937	332252.760923172	189641.627470278	732662.607726523	562806.471195979
HMDB0000148	92205502.9798899	62421888.3061705	70925878.656731	35205377.0892974	65987516.3035925	56280700.6933838	22981146.8123542	23241970.0397537	13500627.6662195	42938343.4710707	11813873.1073036	21757247.5922671	7878373.38479694	11804935.0289517	10935318.0855991	19019508.1130565	12321415.5430627	25011925.1522258	4377621.55877495	6048721.59701945	8156691.18702027	74252268.6805326	121096500.613412	63590221.0049545	41107633.8199883	56830000.3685465	39892376.9948794	40731277.6805481	14031236.0322335	22409527.2819821	23754468.3719411	16309831.2260961	10562680.0135777	9604761.21508141	9100593.07655137	7835125.17104977	7756345.29294671	6929771.62606728	10015385.4605357	4834603.9792114	4547181.72706126	16668022.2637716
C10051	2879673.77025077	1568492.56674666	1955012.11105547	971549.509198196	1746390.41420523	2760722.70725494	1328269.65304092	1375007.62665735	522287.017633288	1683130.72393326	1248665.83760818	1574498.05024987	150276.364355334	234252.56099241	1080323.12615858	1445355.6119565	755904.741465311	1252449.20066935	272188.352732728	163365.963627253	567090.323469339	2693044.10871955	2135586.86111533	2007106.04533278	1519443.34689692	1532118.52381414	748034.684091547	1984851.83633165	1158868.22473145	906427.58034725	266220.79830399	1118786.08970025	861123.452614197	903117.419662917	696387.978956916	217001.422256418	130250.036316925	389323.632765604	303218.293016147	224583.085440074	227379.329540488	173200.913460178
C20902	20736065.5588371	38617788.5423971	37693242.2913916	26664347.6777551	50639778.2231368	36884146.3026898	23062117.7135111	31892601.1870762	7089785.96717875	33293265.0191098	20850808.2516265	25873776.6493874	12572904.6355298	4012263.79719059	15599217.6490949	26470497.0088768	15894682.2770975	10915013.7236964	4127474.74928773	5219611.77034269	13582317.9136664	62162552.8815863	78111991.4512099	57695749.7510909	44441187.9643334	42761193.6330186	54522805.1671854	29328831.3509829	17621081.5954539	27576470.4058972	13969059.3374549	19542876.1619566	13453808.3749148	12266007.3716895	19952955.3105255	5985422.60891717	4864891.38686022	3830273.54064486	2907276.7562006	12910821.6523966	12348013.5405874	4481369.33247329
HMDB0000169	1064816282.33868	776253878.419522	802160006.525341	533014439.296298	629136863.969512	497394723.815871	409785392.248588	352703953.26871	377947305.928473	425393240.065224	320231441.565888	433134487.406759	168198019.959328	173824611.243079	176362591.703905	300804960.197229	238926557.101942	217053173.495514	152806279.67187	155075752.852241	243913523.23136	881052094.305853	1114758875.28762	1091492582.15202	702845332.99604	717961795.164943	1084230562.05651	551029559.796004	179513024.245644	449641089.883776	281118928.874536	322766731.254769	200407551.093797	181672836.956091	356145870.685098	142400515.689151	177406056.495068	193817753.274124	144105386.591061	235594726.978183	130714089.960426	210019176.505074
C01692	5218722.25264889	236565.77185011	1942995.30006748	189366.035682895	700322.994184444	325554.779474563	465630.578199292	160748.704519502	88891.0403212009	144454.353943569	116283.194030198	177511.135280871	76187.7669487139	80425.9826794726	87572.0771836375	128337.135828938	96668.2565111115	125540.805342118	76164.2498640522	76521.7714247449	77029.9624528858	608102.981595425	720620.026852789	4618827.99333516	195032.237650588	1233703.55167641	505236.76152332	137981.436071898	84448.1835759502	169759.669052643	97220.5680359327	101938.209694335	67417.7887254942	75049.0200823421	104136.364308122	62277.6314065619	71383.5854859546	76256.7721727353	56964.1729993967	69940.7780419112	75480.4623659666	101385.541280839
1.349_132.10197	2533737492.09906	2227267139.24474	1489364724.3485	1132971059.96629	1136582654.81268	1191630693.33814	791927975.240241	831398014.655864	586329425.5	882128484.810663	770939449.986243	655823797.064338	563198125.361643	770122347.795144	537496253.599106	916442575.114674	838466996.781169	1434083707.3635	647328985.429154	611389236.848433	641500042.45284	1924913407.53331	2239667537.17615	1793123849.89103	830958704.225515	1529776106.06649	1458724686.53319	882946720.729389	606106289.091745	699577445.555979	816176875.743304	684756144.031736	403379822.636869	587954897.368302	577226569.212704	423194054.80774	352642310.789263	647380598.589695	394308387.552206	527530906.462171	546089382.398574	635050745.276877
HMDB0000661	150326644.860183	96398924.3935408	80017307.9934167	71329666.3276152	113064472.408109	78754653.3273018	45377277.548432	39920114.2188222	150094072.60705101	50389788.3891208	59694135.4155306	22356021.4336668	46754522.4537478	37176682.3490276	25438279.5262597	67034974.8721956	90446866.0291891	154714649.866111	313008483.086338	39928136.6692105	38113261.2672982	222347661.628157	100149647.801644	79143907.8124337	77365307.4246333	191629845.454484	126882197.231733	64220202.9963977	26456435.0588819	37097420.8363211	19013871.8567832	116119690.261333	23042870.3260671	22468614.6114183	55857910.5547747	32637612.9193684	32420723.2103929	33196631.9319206	21436111.6456178	22738503.2184172	13631195.0918132	17534074.2660671
1.718_332.13391	4601372.52797198	2049669.49726428	3004617.10461071	5155007.99385705	2124373.11056567	1741978.11240353	16380473.1252623	12122599.3024348	2700864.63955303	4142517.19205621	38876891.1560714	7816954.75981219	16636247.3393306	19865867.8920553	27259705.6205497	11219512.7138239	14575237.1114451	7135257.96203092	25212276.6303281	31926773.44	15261473.0456288	3736832.94451834	7134543.41760607	9174255.05679462	18603758.7625868	1728199.79955388	4091293.02801343	1381923.40363011	29397250.882157	33165598.9542636	36885708.2383983	5259397.80638778	27713089.691323	19706814.4166175	21597727.6838183	60023878.227868	23300773.4769952	24744278.5609805	45871891.0854707	9958760.34049461	51226437.4439988	66599561.5384604
1.769_619.20506	6726951.78978937	3575715.0445639	5928175.86661699	5054499.2096615	3694664.31811343	4075313.51139755	2749459.12894532	2698854.64831779	1056066.69237905	4384352.27554687	1570564.33217914	2299277.53692292	66896.5174602908	58626.7676100591	420579.598196542	1683730.86445461	1043507.27910156	260017.433626862	71670.6193670606	66793.8820952579	586105.980451918	2959238.25622023	10440820.8962205	5450007.96737872	2578944.27313894	2125237.17937384	4839256.28288673	2682894.23071637	90442.378526324	913856.886629127	71926.8132525478	1966949.58339245	349160.060972718	131852.187000438	2552948.07987637	68052.1063651181	67853.2198873392	180137.903030358	86106.2205503637	699271.984772025	78859.2795864191	80734.459126766
C18591	32901907.2291941	17901944.7737598	28340672.6523194	16450089.1301997	25572707.0853616	27764460.4340344	11843250.793801	20510433.8139271	22063209.1945158	9395902.34045061	10063631.8461673	4190566.78738183	8043795.38855123	14752980.1874591	12374663.3325193	23324704.0467918	20505069.9839524	12092994.6852391	6469477.80193496	10092877.5839637	6292684.90372413	57740186.5449556	43770966.2854239	25153123.1147622	10006810.9516202	36713875.6164572	7886940.17950157	11649458.6213024	5660332.33350464	10890478.84	4725961.37797506	2660167.67230895	4718108.08917876	8186630.9992038	6329138.86998912	1818104.0698338	10329607.1457917	5964841.80274338	3648560.37486892	5929067.87674517	7463819.08604714	4523634.17073751
HMDB0029135	22384781.3458478	14702985.2609366	11226287.1346668	11066456.8277315	10546110.0093824	15430723.9221747	13252430.6022297	9886301.59891484	10304552.7969913	14976378.7717818	12393760.1656694	9612606.20736002	15105755.5447435	16940139.497054	11611013.4818901	15357605.7627653	19375152.1983179	21840555.8586659	16859890.5088732	15063774.4672299	13481198.1863596	30505452.7667116	18620032.0175574	20805291.1092661	13001867.8850601	22419959.9313327	14899034.2546079	12842452.3482127	12759727.9252122	19176797.3698738	22830327.257625	9725718.7241216	10301869.0460653	11725157.2406095	15036209.1139871	9552853.55347125	7752120.25948512	13576455.231112	10466539.9948514	13050504.0902674	8262428.83566299	10272997.1825551
C10512	11016120.0319215	5740065.32210534	5113944.02447151	3148512.31350272	6369002.75395734	7139163.59995287	1896903.80850545	5934637.11444534	4145903.34688555	3103212.59297339	2640659.16010002	1511569.82220025	2563874.13736254	3903304.56922012	2460435.61638796	6832302.51449823	4959042.33924114	3652516.95227541	1479724.84144818	1763450.25008756	1323950.53707079	13400109.2856088	9141407.10707295	6551890.37921654	4004458.50641017	9937530.61174677	3479211.48871686	4416156.85901096	2328679.69996094	2639862.42881428	1723853.88437426	1474320.14857887	1039876.70464217	3123454.93683339	1286914.78250923	686717.604734723	2587771.99880312	1311368.65715781	955764.012986578	1155904.00043921	2152795.11070424	2808365.12600323
HMDB0036626	4124322294.63451	2552848870.97438	1947379805.24442	1256731181.82996	1910953846.09395	1857570446.56867	1009167098.18891	828572339.103123	957169429.059229	1192668618.40446	799837428.829627	664139590.796375	911759382.352473	555322744.654901	558844792.444625	932189619.653613	678292829.12615	1240778789.3351	633158751.934503	533518191.884452	673397931.669711	2843757372.00987	3005093014.66312	2230908153.32781	1928891285.79688	2863651687.14957	1870932359.78176	936157712.419893	515722994.623978	761659400.22621	508765665.356059	741605841.900939	467763948.796814	535779671.162655	869504419.232135	1213380717.10895	413950822.941259	599277010.698308	365351343.800919	678853940.272318	780870164.646911	2000267032.07562
HMDB0000159	4124322294.63451	2552848870.97438	1947379805.24442	1256731181.82996	1910953846.09395	1857570446.56867	1009167098.18891	828572339.103123	957169429.059229	1192668618.40446	799837428.829627	664139590.796375	911759382.352473	555322744.654901	558844792.444625	932189619.653613	678292829.12615	1240778789.3351	633158751.934503	533518191.884452	673397931.669711	2843757372.00987	3005093014.66312	2230908153.32781	1928891285.79688	2863651687.14957	1870932359.78176	936157712.419893	515722994.623978	761659400.22621	508765665.356059	741605841.900939	467763948.796814	535779671.162655	869504419.232135	1213380717.10895	413950822.941259	599277010.698308	365351343.800919	678853940.272318	780870164.646911	2000267032.07562
1.888_366.10852	67796804.9739987	36898218.1537487	31070815.6025854	15939771.5996446	43373618.2155823	31848726.5202359	10980702.1676937	13459603.5478523	6968306.152	19508125.4976931	11011993.8497599	12497625.7085242	959340.934637923	999273.326664327	4745918.29824788	15803077.3405241	5301750.24220122	5774326.47486429	2001226.62932216	834747.48689477	3922006.13455326	54928723.3570927	51213720.6974626	35959079.3216147	24609701.0685741	47290641.5674127	32561527.6345738	26902813.3566619	8083891.84828433	12475520.5479376	4480335.15163232	12039595.2133935	6171722.15927169	4020017.65666717	6879368.43582043	1135015.39489234	849341.784145298	2581555.07705427	1411640.00437088	4103393.03878371	1878400.85171985	2942235.63339248
C02982	979019.711951104	1262546.13192035	1286608.05485385	1093097.0775081	719565.879926953	1500078.19334623	1538081.58507641	1380186.38871895	1081717.04399084	3821357.87841346	8480151.52799223	1433897.4101839	12796564.9504935	1257121.46987455	8091495.1193583	7370298.92623042	3880885.77899257	3661853.47182704	15547335.7509758	4497400.15320195	14220883.0056035	2852659.15005814	214481.731084886	805499.90240221	708128.575167094	1839854.23626829	476812.051778583	3802831.51741848	5043585.5639737	1319946.95954669	4223667.81202157	8108461.50676357	10314275.1817922	2815330.90706602	5734072.0228938	23614352.1636004	16851335.4220736	11967885.9488729	13628701.2049605	10148453.344365	21009178.3968907	66639099.490061
HMDB0030820	812562.159813255	940778.892044928	793325.104988696	1148964.26872078	2456643.75723202	1925657.53821808	1073079.49036742	911183.644806515	937522.307682505	1577648.54453321	804235.114923346	919835.652005228	1118301.01686567	760923.970482867	1208895.96445141	227581.910602643	237784.405576611	626580.360331951	1918542.82967627	1769869.62654996	1310314.18679659	378404.222186861	3099938.16161253	989297.513218282	1067956.45689353	1594940.50520286	1388277.89312911	2523701.33465346	1562253.72653503	1095867.4313262	685550.788520419	2629760.25175966	1256406.65139415	1036679.30342529	423786.766687337	2280154.80394397	1059842.50820627	1232019.34336369	1885097.96971806	1250013.04485472	1313673.88379905	1945025.81329042
C03485	514950.391186948	623915.935405322	427272.267374513	800001.72197208	349569.886616566	242703.007493152	3342328.17702434	2349379.58022773	311110.814926213	580405.22220355	6805730.56813009	932998.016816886	1805650.56415299	3436345.29489473	5505811.72704319	1676782.81521646	2667234.21151478	1591598.82161476	5273574.8465856	5139567.47614433	3031432.21757708	362507.803855047	941364.052303641	1874977.78671804	3169754.99256861	223027.372760455	335024.014075518	436557.533990828	5545333.17364557	5701430.46272861	7759673.15684999	1057844.85976096	4824276.81748122	3502087.16186309	3901009.40239971	8637330.66181199	3559172.38135672	4291830.15835813	7248198.07945011	1783126.25705788	6981161.50470496	11111429.5549418
C12212	5764196.92785563	8855833.89926575	8041291.69369838	4192638.40675423	4175028.08040896	2916736.87525834	2780854.44937191	2221575.39669324	1818665.03955984	2342140.0389596	2327870.24690336	1879902.31911983	767115.170905184	432738.053479526	1499335.12287985	1255740.79863872	1076625.94244234	899397.284081031	1514986.56018715	694885.535141984	1704323.01062208	4618344.93630831	6762885.41288893	6638200.42572308	3287134.20657988	4096395.60924386	5818410.35814162	2865991.0460899	1442017.56081585	2594712.28271839	1217374.96354859	1474277.97402268	1539845.22137726	838990.150352559	1313775.29416495	1253758.73300855	748250.589794206	483227.410220076	604882.689677202	1069019.33970086	1178256.7257397	587050.12940358
2.659_373.17325	88498.2804926439	56224.8312707464	43125.0253821129	46453.1422585024	44043.9743813643	39462.0607993422	95812.4489602197	45074.9316595951	139518.740588166	62314.0623642366	158097.364727906	41123.1456187927	1385332.63107309	1380047.59995728	143588.738305065	236517.810435689	537425.085965622	1188650.34406861	399499.628414229	147039.159369767	172895.800028351	154728.932456694	88690.7139518173	63630.5738128798	92150.5658709732	148396.380476334	100993.574451927	39581.0153037586	216882.999265796	203072.805912907	362002.937162597	81275.8991170667	66903.7775619417	205574.348151283	522336.17103916	1585341.46046326	152621.638864552	105985.618351668	42590.7459943762	114653.396554975	447067.898322174	6497662.24668555
C08328	121708.029097815	64679.3325696851	38199.7652658254	67547.3276669443	70222.522673688	57439.4587471654	137087.622089526	35181.2010635157	221110.741684209	126811.882991558	370226.953457912	101077.45829815	421375.45746257	299925.086943869	168666.410274216	133230.194117559	544289.788697243	159428.265046015	4786972.79090958	543508.923737404	1288534.92009254	157471.690471449	71031.7416423684	109162.4975	113283.64692468	51123.5691769842	58067.6571939428	52402.6911622501	177345.615735429	459490.038120077	576274.326671022	80915.4057441278	929126.256132931	315912.653096391	674598.557396374	1387908.05238774	1890039.64283107	1269420.47143931	1647078.60857517	611634.208276197	1423531.76540543	490721.810877829
2.804_190.99876	634583.373532597	4104377.86881482	1692758.05121016	3097981.88457453	4756484.75007403	2844136.61679832	6751368.53741772	5434944.10509157	4215248.37571779	7031907.95749058	2892862.23927967	7425769.07180118	1662143.17853396	1190284.80993204	2355370.39015825	183187.21919203	252397.723489409	264968.401085796	973494.145298059	193667.127405435	1024491.75421984	807364.422455578	2777350.52589445	7447385.9788873	5651191.79266903	411557.511377699	1933054.96423871	3127701.62114031	1410345.53270451	2354199.14849472	1332876.85254045	4617802.5259304	1964414.12177114	1430935.4339289	262616.132300648	1442317.48824656	1971727.42952934	1082033.92745796	600092.046628932	1004963.66641482	1960301.71196204	240484.093591228
2.855_469.28081	1181700.72766373	242394.236029102	900956.363527671	1332384.61312472	1516848.88406959	7921687.74039073	307504.970754382	473340.794544437	2316834.11969823	4311129.5859566	131635.713575137	1009973.68290195	29171.5780794081	29256.2036922029	106179.969852685	1298751.38814112	181003.615370863	785864.399245109	33059.6929289443	32366.4365399413	154406.217619628	5533955.38298188	357313.84923442	1546778.76691374	193514.035424145	4251716.36860335	1214312.18666965	883935.597084838	103177.126533828	330119.198865124	92522.3628500418	31350.2628564385	217787.002713761	104290.163421007	599445.385939213	31560.1856158626	24693.2592838931	31874.9023842726	31689.516201051	34423.2257058499	37922.4739692009	27427.5419377346
C09380	120360.968395718	192435.258078118	87300.0657846702	294173.222905194	150594.83121666	367923.782560494	81864.0826109899	83086.2128538047	56463.8295896009	89758.2958271445	279226.691022426	78279.5760155299	76200.3809109486	74045.3830250339	89358.9994214054	2615452.10618282	668190.626504678	383601.498908466	107105.344391768	77272.1343013345	190302.063788318	1350689.64451032	234519.78879487	293660.017516016	205594.204444946	637519.708450668	288463.60714905	498452.68348984	79717.1931093306	156070.326931566	72614.4543114955	81663.672378701	63905.7272141661	85872.1477590256	531011.915737118	76340.1805357559	48827.1728393597	68039.3936576201	62583.1433309205	102104.283971181	55935.2548622884	69771.8252908019
C00831	418772.832006896	631260.490290277	508406.536127894	740508.924185207	587337.491390557	1091162.08916822	177835.908873788	206755.707461604	197173.338756409	464493.900728777	609377.234611202	130275.498875578	82432.6502916383	83179.1890073329	164681.502169737	6442216.08967221	1474980.05328402	1638328.06164768	124631.936620232	95020.2502341213	439724.098853506	2894520.49539265	764359.175570335	613213.570701612	494608.801928321	1650160.53953549	547781.229390681	1244944.81700239	83947.7219398024	498101.765280414	81440.5820075067	94749.5560440095	75693.0048320468	96838.3074625889	1254929.05592376	82788.7176619745	71614.606602467	90867.0186350268	118597.115839327	254840.281712821	70279.8160681502	75853.9240960946
C10433	5997666.59703673	2746914.11537156	3249912.83308301	1461492.51076965	4465885.96637514	4265305.99222319	5665723.4878875	3278057.35501448	5244552.01663933	10584461.899662	15944722.4797743	4476298.37273228	10524244.6637897	3857370.35323432	7061060.73386742	1765959.07626739	2055581.03373402	3730921.1012953	8028699.36705053	9681115.82767871	4927371.30313156	5028302.89374967	4735223.64769772	3531762.93916082	5471368.29707831	4914945.68534979	3124660.3796544	7870314.42537435	7205324.36748194	10790897.9452771	11489190.4086061	11712842.1909998	6552265.51428324	2691883.71175184	2762247.02141234	13528162.0132511	6370591.97754576	7339766.256	9166705.32857171	9054835.08389408	7512047.33477321	10937306.1046596
3.022_234.11225	4850461.51339743	6413400.39034204	4761373.81324122	5769604.49947037	2537832.89126698	2234706.66699309	21016575.8144455	4071121.73031041	10952233.0833926	7477589.84555016	6975804.01543744	11228433.1051082	19884768.4620131	20332126.2004897	6646405.15112757	7122856.85594754	3706864.26920716	6792922.16267551	12793185.1604222	20460351.0345746	13419324.7648119	5267897.58062968	6936745.75748709	14587980.4342972	9841143.25782356	7004846.56111261	10457679.5881379	12175518.5352144	14152464.2549437	12149883.7874274	28541444.9704444	11456214.7752463	14525750.323083	8188236.42800745	7044621.54733997	21618848.1081945	43729010.9709483	14671824.6855702	23528980.3189344	8469221.78322724	8273547.52223267	3600730.51909936
C00632	219822532.490258	88557901.0157031	34731269.6150441	20078692.3131617	19283233.1764296	14796393.2237353	10183742.6731958	4647245.01150551	6898420.34250569	1486963.06381516	2646802.45127503	18181024.3482086	11875246.0802397	7715310.68512747	3414318.97020712	7522010.56293762	9167190.01775811	7838192.45878618	3421465.41189681	4003846.41388272	11791103.367341	28395471.7699302	65781512.2796907	79450927.6895425	72802518.5335321	41434196.0001257	22962841.4485461	10352928.016757	2021315.1963733	24981781.3579662	7508020.3999218	7910994.3182203	5304946.44318842	1997688.85705281	14677289.0505427	14516744.8762382	6271481.51113565	6528929.35864893	5592524.91141897	5044305.17125586	1587354.97062681	20654159.3812888
HMDB0029865	76011557.2564463	15376731.6396999	11895335.7915565	6152708.1181189	45748068.7482888	12726922.0537656	34815727.6541336	13612975.9011156	14081004.5195482	36190597.1409702	37556414.6195155	20566026.1407045	54552338.8000071	21753818.0372692	26479472.5606833	8276022.67449999	17840040.6304386	16464475.0271915	76460621.5341553	104517405.296187	31422444.4719053	24531591.1443772	28151833.1209117	10511133.3139699	29190009.7966675	21144329.9187961	10023760.929307	26180297.760253	38176283.6644583	34397284.9763433	57472468.9470695	72611080.4445182	22620670.3494513	15736204.395963	6977258.09421882	46386962.9851703	34303265.4973795	53066530.7646574	28075451.2335375	16244880.8635302	33276242.927214	31555182.5653727
3.071_135.04404	4053846.42363723	1771168.80813927	1132147.86125407	328860.380645132	2285156.64835847	933758.301711258	1702321.34178313	492196.895876994	696951.658532278	2034823.62040782	1737711.71503029	1049474.55799728	2528647.0942166	963305.963712168	1237980.87191458	552923.471872388	991458.465629197	877098.28623623	4505687.69273789	5035777.67268351	1500604.26106825	1217353.20296625	2128764.06102481	1261527.08875192	1669900.47803713	1162755.90130854	520678.878276903	1457180.25993138	2030881.09916474	2020739.92907971	2817405.66816647	3737417.3336201	1310036.54042887	723489.948085492	229332.97595816	2445497.80135987	2159752.87825493	1517843.99738395	1439585.57027535	638037.552431207	1722236.13292755	1765741.61717229
C18070	574906.382956553	225755.427309916	57831.3492087766	811806.512762612	492845.878818447	776205.52413679	888048.742350171	1657515.00172955	691895.434063595	352048.46118676	878467.329656606	329475.049071764	105789.976024335	651815.748347643	870378.426911668	2284157.22621611	1456907.67847591	408881.54103866	95563.5461295311	88974.153404642	403224.231775356	1339755.97644687	582563.244393438	835804.054611023	199910.563474823	178396.648070088	70149.2198124189	559953.864388108	752235.132256048	141860.922867253	81052.6821758288	400217.018403167	413581.033919743	354041.149727405	234553.946947941	103693.743946182	97602.3712948755	287540.510881916	125211.566584867	63810.9604245809	79498.2283622111	487320.360752464
3.241_609.18055	6646491.62745039	23167112.0698868	21053621.1926475	17551145.5435196	31653325.3346448	23144278.3447934	57882797.9459108	35969987.3482457	17814531.5682768	42121504.7075084	28842401.1988133	28708471.7496216	25062346.9993102	32073545.8566398	32222069.998016	18847551.7862459	22234339.7944649	19939739.6169166	8937289.3574135	30308199.581451	27142647.788342	11859952.3268015	35166096.9861822	23578095.7983261	51227459.0498575	6080765.14689458	12423014.4855938	12587542.5517771	21449231.3415785	60564414.2075566	27425214.2091003	18410432.587684	15168921.6855477	23339644.22	22554538.460218	8173780.82976443	14049712.570314	15660585.8667078	16899009.1975382	19394023.8215084	12163537.1554596	3519255.74592087
3.255_611.16409	99045.1137225862	378372.414307214	236487.94459817	369309.436117361	600153.424350424	532353.246426343	498342.498220335	484223.978498429	278352.900570178	898836.1066	892846.797865015	330123.729210051	966255.038933492	911402.497641791	871071.487498839	474611.100184541	402922.208074996	479553.849478594	1431660.86750368	1403188.17189871	1685225.03568408	215706.215757187	396927.950399621	570228.259674586	334433.881948006	346666.246779729	331897.963640563	288737.380150661	718816.056155748	429372.146592423	683026.077922502	497285.317042389	1039608.50554876	575835.40845745	504451.406994457	1280317.62368447	1149964.22973304	652840.470330679	890977.848675507	1276526.03039484	1937152.85505204	2451953.10538729
C19976	3426556.67864519	2828852.43543004	2253508.13436283	1477557.2259126	1354388.37818559	1177048.4128688	624648.006819385	947469.202502243	548342.509196903	769458.994671383	746285.389845975	714302.600366989	305013.77714988	596973.13463324	608765.295256239	1315564.2418343	1588369.79126605	1179121.91041214	142245.134425696	157539.690504471	365790.901089717	1285748.52240846	3768633.18353676	1805464.48457806	738045.540522472	1056749.84457963	1474126.11111528	714729.171309757	669702.480598208	673535.175996101	851520.689585291	481254.586470586	609266.688448913	664585.274153312	508947.084304985	277066.086002723	264653.68642477	471099.650598099	309821.01390599	248458.287964888	166428.782808994	1113459.63890297
C09106	41012.0906151591	60704.5191673622	52952.1946451086	207692.784116105	44949.8342891793	54970.6192756145	215715.611777984	150678.481187007	299589.910581397	74997.3955502745	152173.528928033	198821.291441407	380013.191919521	387639.144156439	175927.106942503	208059.462876207	340062.116650705	126489.530343185	585400.597405417	1078800.15010731	710900.616492642	42412.2687612877	59888.1082490762	75268.4849542694	131773.229918712	31692.719776007	57590.5584913391	149186.935589006	149009.862741525	170464.036120368	370757.304708817	153875.379266194	288383.474682734	475908.479840087	416249.716285381	131016.095919003	684260.103769043	476037.30858603	715152.044507586	900090.396342077	257215.722403714	424389.242316451
C10624	106329.450675225	1256931.72121099	436871.417728241	634315.433576415	898330.352577776	948741.35164597	325155.295227923	368392.363243328	2501763.95613672	1134856.95105155	364807.640388842	253438.394900043	162821.593752688	147418.356959614	295757.705521532	1165873.65676904	1367991.14097421	455424.773804303	79282.3541997425	135463.668817241	337929.219028051	929697.625807441	919304.407896341	632684.221277728	304497.361959508	1287957.46226552	706766.396896771	219385.588276313	174494.953443879	330082.04653323	204907.316484454	322689.444511106	90354.3192650204	118443.266123653	1346573.73431368	156674.256034254	86915.2379815998	216060.918851437	109324.584041123	83441.946886855	111109.094955023	88990.9136630716
3.668_219.14923	60516883.3993407	90598620.276389	41127302.7680853	48700267.0001857	48478676.2296408	75999544.7591699	22750474.6512235	16694877.5803978	101918806.42119	5337910.20303511	18849254.2200467	13442161.5400475	782081.200300105	5307022.57696662	16743188.2431112	110808028.482682	71901243.4076519	26028573.2372003	3189764.46506406	754376.280311216	25776745.2319135	126974671.599682	90814307.9735823	50364606.7503267	24623830.4511795	255421872.57719	72224319.2864077	22641544.9602963	9196071.01071318	28913697.3625031	9530397.67777024	15053933.9420659	9480018.37419971	7054317.37099276	60718377.1140221	696508.523180492	4043562.28764055	11757659.2827842	4209319.64236345	3491492.19740738	1616597.25014302	160307.939196904
3.784_745.20140	35752.5793664482	29226.7980659239	21444.6579137441	23632.1508490125	36453.8740056616	32062.1994148983	39008.4994820315	43871.7501357956	38783.3755002078	94916.4656567189	177034.312592407	91822.482644697	814268.279112882	872837.022264685	400672.653375402	45692.2787926342	164207.13801781	124107.002727839	456634.375000276	1438469.47476874	483730.200593148	37234.0957293292	29934.1643569356	42709.038272016	47826.9830340447	45418.1937839381	31215.7489985235	30453.9299229565	539869.872957302	43594.2098222748	352650.732152691	276866.901418032	187511.926488078	298135.999407029	84476.2319289065	1016254.38796433	449442.478377539	342008.174144766	696559.077003233	428094.411606134	2385158.13941354	1282334.54003203
C02325	272216.675602812	539864.884652608	1360659.32529002	2001984.82270264	272691.534962197	235661.733944596	2815381.6244516	444940.852818418	2186699.31760562	566674.290274633	663225.143856201	3695413.91778735	2841331.39020824	3000497.59596628	971699.425090089	344861.070545465	1059577.86589591	815980.418771781	1099588.25216646	4419988.76456781	2554561.72813517	304890.177376839	251439.759646814	3422391.45272425	1704446.80059454	220834.459490364	877318.890202673	1208904.91609876	836052.838416124	5873504.14314088	6596053.77551025	2767461.39240385	2580573.01867456	1959537.37378821	1583153.6	375577.391610817	3029738.23210571	2141652.69639868	2803687.55738818	2804123.56671524	153566.985012236	181845.698831587
3.788_427.19794	47579.0734141383	98126.3939369321	86357.3138988019	68254.5812557446	167634.237426388	62013.1419230988	107447.792341896	134021.311081514	831886.250131004	191527.44075637	352679.924307499	196493.247312062	913496.560640854	450227.03275955	223616.357322699	790814.71838711	1006997.7878332	1160800.59001012	1900165.93384334	1210427.65722705	2508908.01927298	253441.135587767	44759.5900409715	131048.927819683	166846.062383553	75119.0609551293	49566.6689198169	244350.677560827	994876.981830326	64720.5729565768	469364.222516116	576399.234554794	917826.056087674	811950.07851713	2345400.55011963	723621.827600565	5255200.49870825	2705140.41009241	2524566.55072396	2008081.92917706	1549463.35345233	1719727.05354805
3.876_183.06534	2161756.85695673	1865167.32089732	1994414.49409289	2767585.98168444	6008809.43921811	2368854.5103615	3281361.82891619	5413703.6973378	2180274.52867841	1418727.17686454	1695692.18299584	2574977.73331734	3639548.82384097	4134580.49445554	2026313.84007404	1732359.75640903	1017605.80364077	1159398.54062599	3916742.76693217	7137332.04351972	5069281.8486287	5676810.72759913	5579231.93454928	5660780.11243482	4878868.36486103	638936.068354453	7419859.47481978	1686738.47574918	2125615.14063729	2724171.99018547	3775262.9135772	3739809.83100642	5455421.73608718	2482571.59838272	1339393.92005685	1186793.07244541	8969497.52948516	3797901.3903863	4523886.42	4851441.19131005	1871646.66833873	3061038.67359055
3.936_193.08618	882454.840379359	687276.329864272	1016657.09320058	2554929.34303372	672315.645184723	530937.730197006	1910545.0779534	648310.356877815	1081874.23080607	935659.740186821	661928.766150094	1101531.32017323	3628233.08858329	2881125.67635176	680681.958645453	521585.788940771	620981.591526973	586344.219606816	2722964.28170479	2643528.09682917	1288702.81194617	785878.660864983	708984.261481552	3724479.21088294	1219987.58756827	696268.711940372	1029064.26138055	672720.900742758	411057.926816507	3668569.86173889	4215182.86519819	1083298.7324367	1918182.53533025	942775.759379183	1216398.07931243	711763.424090609	1592995.45242585	1283060.68548561	1450149.48055648	2081508.72125551	576214.39562961	970501.77371001
C00445	64668.0017819506	50996.6314044511	39514.1943021155	39731.7577999516	194635.324291945	48384.6886667034	634753.598904576	215458.113937788	264443.71397601	255927.569987029	331248.842994347	591894.677539763	958734.050598094	590242.903222995	368312.542747355	67835.8459280388	197033.68063931	232306.817472867	691157.351287028	3076970.36798909	646177.297985338	66846.1511220687	56626.6609944323	51419.5912814074	171261.954211233	41269.4200943866	41153.8830683433	187023.947999963	490879.962917445	406943.346942667	859960.950133436	898956.148097641	418537.869929881	367896.309449241	114664.130290981	2007238.29195994	1934060.28422338	788755.396228916	1090872.89705366	415686.413726034	689544.73863516	259290.551965371
4.051_367.21303	2615729.35183231	2560391.08592089	904814.442884758	1629723.22061638	1642572.13206205	2184527.06273376	1222680.47266115	1473962.85633437	1285162.75398571	2148093.23882703	1285605.95935169	659075.969948457	412505.450130701	554085.032379421	684437.351667081	985586.154417719	924555.596036091	817948.104029397	312612.178078762	67561.4972621637	302031.890687672	3072396.47374324	3630795.85040584	1753005.23479297	1785395.43966068	3554551.85319342	1593267.63786064	1634129.61198275	1305683.58778727	766095.945353515	242048.296406101	1428434.11107444	424891.750655528	1008498.55335628	664739.988692903	302188.466617292	74229.3332906467	324479.271418594	140570.860006315	102989.419560778	125742.02074727	149241.28034507
C10662	1888340.02663293	699374.32911158	958235.691077694	727402.232376802	1120125.46152165	1081379.20352502	753085.590007183	1787969.55174089	458783.333137778	692382.904567524	514134.950073621	200541.749565918	52240.9704942351	276664.768191856	1091228.52313865	595212.806410283	271159.422485508	238234.298422906	60546.7924329356	54571.0031742682	134412.141100497	1010044.1531777	1235608.70559959	524264.68954093	449757.930340573	524102.335137977	423819.274592077	292837.171236347	554500.799302574	570399.127088856	566807.960238114	72355.4419466915	298344.589324312	486923.351574376	74705.0360549281	58895.0669279764	54130.3751207113	114823.208313125	54485.6671304678	53065.41068	50243.3979153363	68262.4862905113
4.16_389.12466	15380.5757150259	10787.3275247574	9721.25993845946	344281.875789433	10779.3362526375	10428.6614908002	530992.981738777	370108.191808911	858312.054918838	187399.978467323	101271.096772725	523895.630652362	1687430.0785209	2768499.42823518	842365.934080141	116111.890332408	716734.09027683	250658.567952471	3728434.5677749	5489764.26305665	5708649.37104774	13246.8233599484	15177.9148060775	442775.872300938	263504.744577355	10774.9391348624	11976.4678668518	68720.3925889589	183189.559650208	1225551.77986684	3142543.01004815	615915.504615435	4518879.66756912	1901470.88229172	4259175.65148243	455781.942641221	6886491.37141478	3071469.23224248	2481597.04603004	4230841.93301049	221481.230662515	168737.764067363
HMDB0000258	1145360989.96459	573544082.471407	600667488.530907	279580930.087842	496455488.715996	369620910.412344	158455661.216506	149493550.193022	94720527.7175564	293782845.710696	121202868.450798	176762746.896433	11824059.0138719	12171357.0395791	50832653.72	177224203.988947	62457658.7427654	60602552.1060456	25579054.9777197	19741667.9595057	56140045.6600728	825716134.169238	1048106115.76395	624585548.155339	350689422.596044	619642609.255245	541602366.286238	303813971.564517	54458042.6615819	142961224.613109	33771589.630212	142299210.331339	60915646.8906295	32736674.5636931	106549761.631571	11087373.7251472	12838058.7060979	40938225.1506362	16459497.3012332	57855268.2497402	14802169.9493545	15032750.4571318
HMDB0000186	1132633135.28532	520939162.165683	607264824.388401	254865520.948215	464736028.279489	358106976.119129	138344278.030901	135471698.3	95599173.5159392	276170806.851282	111666560.172023	162937914.517619	10485341.5186051	11019526.8783143	44876659.3314028	168630462.631971	57781097.8973029	54828083.7980199	22228825.0336659	18224039.8257098	49108587.7428571	797753012.965229	958653945.555948	572789899.310646	316360717.837867	569553404.64528	511880947.015476	267314558.345145	48885594.9216996	128465217.433975	30827202.1489816	134893514.046651	57247977.5406363	30128461.9638726	99752649.2862376	9913305.44832218	12524331.8467822	37863428.1145273	14858009.086622	52360384.0860574	13779012.3234861	13587263.421635
4.257_673.23688	14775.3867428218	13052.7002125892	12023.4688386448	14265.2401937851	11236.7947753961	11650.7559198193	12615.8783670021	11682.4141553924	133600.568803334	13815.1913803703	10927.2356924879	17257.0789417179	56821.0644235578	30408.1333218316	9876.17282366582	9723.62228342525	17739.8788315382	62834.5720564546	77697.0197645241	267095.657869495	428646.191427677	14962.4922291511	16576.9283801751	16734.2382657619	14743.7944069062	12351.4135720978	30353.4749305633	29291.9035182446	27423.778785021	21612.9177556006	31019.7613793157	29643.9582174455	35408.5540971239	124215.699911508	415382.226144048	38407.6308182644	104991.655756213	591856.401117224	199160.927413875	370297.605671187	16314.1103982288	18538.4468586352
C20398	26171.9370861848	116761.91215833	22339.4556597255	22911.4203589301	23249.5555289662	27087.9733648339	46888.4520806521	70611.2053576097	412052.742203046	88342.9756319598	65921.0282987159	88794.6833176269	316331.750601199	152297.228867277	58548.015627806	209737.816017313	333468.979893342	221905.90109148	267789.346108966	472016.817007043	542085.02896943	168303.94055141	27202.0875587024	23945.8928876023	22635.4932746904	18177.3547259593	19118.3395250733	88940.3962652898	457262.332653329	18097.9922749011	96196.3950863976	192177.813499838	164117.867817039	276544.971017827	601136.668359567	450546.182635087	1264859.25753842	795918.430873687	745830.920013556	722052.83303771	254224.830021958	902164.619819808
4.334_349.18710	3524293.8479754	1005373.66829417	1278823.64305166	1355046.4989837	2581546.03118313	2492683.83044214	990936.055275124	2075170.67865232	1378317.55565457	1552057.17826002	1090970.50845393	1000706.24876633	267326.897907068	481056.654684514	844537.670911244	1003736.84047185	563140.099827135	509344.457615578	460301.439691945	237246.703034385	311073.740088562	2697727.29625286	2154967.5409924	1338132.1828342	1206542.90231055	2946133.34213759	1502279.51976777	1766250.31773243	1600282.15030623	1074827.39675701	560172.000055627	842262.353757031	701557.766661493	732969.223132578	310625.678070506	477190.552704695	187460.475135787	362905.166619907	308665.851082472	235385.86254345	348263.593104766	526632.960438092
4.345_263.12875	221289.514029694	458925.480262081	107372.482823018	199340.326452074	213254.713911616	147177.486446565	107275.925022665	364052.462611614	1819769.08461491	411680.988946875	716817.227046761	749261.475312444	1246382.56204596	718371.243266567	548308.484849704	958923.042030947	963042.03326529	1128049.28022646	1678535.04382259	1853935.81980323	4788317.15127269	571266.394544684	158619.046908827	218390.177072564	267425.556693285	128637.953636245	236989.009796753	977653.906583972	1807748.2186039	108873.937259784	445872.520759651	883140.608583163	805500.515113862	1668176.37380314	3810598.65694155	813425.736721554	4063089.01871959	3693391.00400634	2300301.46775557	3061157.26773943	612275.675385296	1623513.56435671
4.425_397.17862	150919.501502661	205488.985231455	44874.5555390973	92355.0468105485	169319.837078154	167384.08417157	156026.711424872	114330.281693745	23302.6332031893	20635.752378883	39192.7060502049	25888.7283391822	470685.990585785	61000.1004963418	91310.8442296052	16071.0868934241	23307.8776708071	84064.7551636019	131665.792611597	11898.3385146873	113254.566847421	37319.1482351347	137709.083787572	132642.642587572	122949.47430083	139491.726723966	129076.575075356	175834.407629749	60004.7421882887	107564.603452567	26676.0832924068	152042.079355539	40387.6616137712	29496.2434596095	120234.960212974	33683.5849917638	410012.675682366	92149.4034852252	316330.847868832	91806.0152596328	30200.884613449	27721.27377
C09313	541489.132394414	519688.695322616	546184.690197425	471621.627525103	675932.708765015	606069.505377708	653070.22786118	587051.987405718	534013.883205583	346001.782794163	341096.631725973	567895.551843806	389646.107301602	618212.934038271	439983.345263415	305163.830244689	322672.330564985	281181.076518499	319491.4593	282971.742559457	545696.120042518	382312.874742889	413458.912189515	435837.903403121	551989.2061	503107.102849512	285317.4131	606121.157067522	244320.736179641	524477.401789019	613573.025975071	423114.734917471	490256.134827799	447694.635847852	697312.392989566	213775.855688337	467783.055097462	505095.944861949	448098.162349193	646935.176910931	168558.653371417	6219347.45690875
4.551_182.02696	957622.947759212	1678777.2383315	11554090.9356917	909258.585738154	733877.884521746	937640.688521826	643235.085912631	538597.538880183	562389.176648306	436133.625185836	359416.91359636	605081.269213716	517909.939829995	623810.018516198	455733.031175726	316474.405044435	457331.394652883	319282.138682701	478035.615903674	513765.412224733	658098.639318777	7883747.44027573	6072889.24984031	3332710.67930761	569171.310197806	2554867.05429984	3380188.98144228	668689.838384993	234990.082847201	594457.68979252	632150.398083726	672366.072409032	645909.875467042	499508.682812567	656157.949754641	253438.241907884	854654.171476961	565801.708420486	522338.775808829	641215.525170616	251084.570052717	220044.760898116
C17888	77833.2030149015	99689.6074986975	129239.322712999	303611.279770964	108267.435613622	127009.788600645	252302.918634669	124653.783158759	472134.49654431	151721.218717958	115796.277362776	327049.55936008	428001.226564526	419037.75241617	191168.72948397	98241.0883480314	219150.576969158	320257.210121841	319477.083960191	664538.026787253	745621.458429104	130117.594614554	100618.740960336	300265.728362346	198929.280711767	129113.951734103	124571.926008992	177075.561143689	294649.763368316	297136.676323396	382341.377046744	241439.535863923	390715.45599103	295449.588037021	479406.457560571	116007.89294357	3306730.38412112	1543678.05590709	513369.796636027	482763.375080113	137114.026196746	208469.322874651
HMDB0032923	144007.822256362	323076.57444803	284437.275825567	380222.119031367	296711.788896802	229490.718185339	304601.054602449	195512.216938352	300999.992204135	144892.199455654	375042.016570459	332440.138363136	255980.454583766	294399.91017996	242776.271510002	82172.7523902665	198254.557254282	104480.64242454	294752.183970657	619235.948923261	639808.315627734	115373.350004751	130150.898764782	270617.420641719	225203.937609127	203089.655495035	193651.107405974	249902.54452053	67643.7371201441	265871.2543	347013.639428506	330235.165367307	661624.752049984	244759.648601301	266813.055864132	122619.808585292	437049.221499065	267601.127295261	258564.314491738	627600.857	154034.154731998	80128.9547755671
HMDB0252019	398442.288001727	739475.589652306	79058.8021296576	135749.90576992	395563.863121953	369739.051063986	636165.634412775	1472181.3702481	34887.2830911427	19863.960805989	341145.401172604	44072.2060459681	2312725.34563127	179192.638716487	4321344.60788541	82518.7628429037	118881.473997476	112495.094456215	485385.48779032	39830.5174045022	477783.742068489	40021.8859540462	174057.703248891	241050.295454159	969978.315018818	315078.974470896	148494.908151778	396320.457604895	81764.4498039101	220951.367617951	37779.0844405817	440182.683920259	82544.1016051863	47800.1847508665	79771.1523066508	2365589.28860299	361494.278329241	658698.845341562	1990593.73389267	266802.035697866	1735855.62266576	46032.6191601085
4.675_621.27899	546805.494775585	339651.828971209	367396.058635109	219232.637834346	381016.229870305	265849.850560489	232364.306452229	219213.005216676	234603.097472743	131645.27502052	112718.488116386	206895.940147835	170633.938913722	231092.294743992	192426.403117237	87295.8120704246	131896.008368555	115580.714722849	219276.756347784	305887.964937171	1098635.9032739	151339.734255302	164212.398843566	237498.417085383	243505.782666953	267558.043400941	142607.914677801	195935.115677152	83998.2099102631	223259.694264939	232962.894288117	194515.290119124	220690.054237864	190411.273392118	209317.099443572	89507.4368752845	370076.584112542	211774.479999417	221223.293724655	270918.202692635	84484.5280528482	109602.642754491
4.683_427.13999	349471.922468056	438617.541876157	155959.346509561	159631.742873128	392906.39219768	245173.753775848	329617.720366653	182376.977479308	62019.7562210674	37446.0328663716	47564.0503417106	68030.8656395585	1234869.99839873	139086.150687412	344800.41088056	49530.9605781403	125230.767447496	117644.020959846	242580.700647655	56982.10022	256984.39134583	58465.5043752272	160936.811898041	206931.795105269	181695.40831103	235493.122747371	143632.867295867	263076.941699821	83990.0678651102	165904.52799779	60156.8117267063	263368.937679044	113595.095674268	60358.6821256105	125912.184041818	1048618.79701053	1224412.86932059	334709.152413871	1058701.93950847	245385.477268461	165507.3354	53248.9582662795
C14816	429237.528851991	445264.550028195	180501.970229581	187941.055964734	204598.408734815	272514.374240372	320582.713273524	96564.6718676673	61445.2806715754	56155.4527214781	67661.4240697459	62413.8711072816	706560.289186643	79760.3597935442	175314.523911219	30113.9417677848	147763.093231746	77067.3254131564	272309.967882064	60962.7407062092	268000.313095482	48970.6300716327	84959.371084439	128337.111705897	94520.0308359062	270829.072014182	78163.206946341	255415.157933395	60403.4375599557	100570.738812393	81381.4995445095	278513.891304734	124619.490426764	79910.6911624142	156881.485095381	253174.769171382	2753708.27483902	488300.534952003	1680618.23749588	241627.099538083	47996.1269347062	42720.6918716764
4.769_433.18726	555512.787149555	1776630.78203505	94510.747555595	170669.413434379	853772.438496351	665671.617279306	6360260.53351928	484132.625447282	17471.5998796382	12429.5060692421	417495.527129429	25958.7147106792	3691641.10978755	206214.491458684	681082.881827181	17225.785922259	40466.44597	123305.643891587	629779.078497488	50062.9779745867	560079.169873303	34548.911654719	301833.241748597	235448.02411039	3069612.48332902	471141.424358764	166426.769452083	720127.964209876	298058.416386006	213510.215205099	24847.2412655079	999131.003791422	82614.864837252	34525.2142635616	736466.596161026	381726.368933884	317893.096257478	1102274.20082896	1351078.43310561	419262.324885507	20980.5299017331	46271.6010038346
4.807_375.20291	2178092.85858694	675930.764452409	877043.580015819	697725.548208229	805920.817798067	996489.737263084	704706.423666315	507283.436369508	455405.747479804	683988.474408059	705021.45628502	336009.370102709	42191.8362901028	90335.0595116067	184336.999734126	273535.083189445	114263.506300535	265422.730497271	174070.246637048	42889.2868877774	84407.8313658617	1464093.22762397	1079962.30877055	650661.133388129	393238.926479261	953305.549493046	498530.639192959	719696.515267999	352104.51323461003	393606.790442654	112591.406667109	353157.166916333	144815.36533082	204983.902924993	220785.925110339	304339.490088445	43082.3817666492	60624.1290696291	31552.3477790103	30695.5439488327	296728.492425688	71156.7727521044
HMDB0251025	57538.2827270499	627458.844527963	1189376.55391016	4275736.08371106	267161.3061	401010.325679047	3338560.41696864	638248.943748968	7288307.01620597	556764.575136572	763429.400602233	4533019.72904554	9195906.67939609	10842697.657029	2039266.65756737	384562.840688569	1358618.08528237	1351908.03132613	8578377.38460054	16573738.381565	11094076.7381404	435855.499230123	70497.1701049633	2767667.23686588	1368243.40755284	233606.937649828	1079257.06701911	1685757.56771112	584183.098389219	4293202.13693545	10795609.3343821	4138978.53306384	9766807.46340423	4450759.77526852	8142481.6205576	1137302.3868887	28577674.7085694	5893035.50531714	7131074.39183034	13996870.6396514	1728919.66124871	343051.924297617
C09679	488851.613055798	493859.2976	289397.577533602	243734.711097037	491073.102823953	305393.954837621	506525.313044202	296500.113224387	94281.8917826832	76444.5249611688	122204.165050237	110202.952189135	432983.934284116	201989.879127614	278366.487974662	89588.3498171521	112312.864178867	114349.121285012	564111.929770517	76694.2311031077	256184.412008149	134595.954563461	251153.93218474	248516.742656193	232126.821605663	316242.222000316	221120.063867945	292658.600863083	178552.39255341	193228.526918434	141426.828173098	369199.270545265	157016.287309954	80048.2839502191	141368.636291991	93173.2639268554	1609207.35839787	347821.734891604	772252.362816211	238110.556518529	164683.987357735	99415.2516512622
C08754	459113.742997758	769015.256317875	53397.4010398573	131335.668919556	502433.718846361	387775.523407051	1388118.5359961	461755.305805368	17675.2376031428	15259.1340859178	184015.746635896	24829.9236549259	3565803.21322177	170103.606353423	469550.478485261	23685.7839388132	245251.718449292	111690.884073019	396594.578757064	12039.3195350217	327955.841894165	33699.4326358696	258545.034916191	205964.546527454	1008152.96595264	265964.237027009	197779.509717035	397132.932305604	160749.250867567	149387.004336682	24442.7021925452	593772.917330717	51885.8369	31102.7662071746	164983.351983169	2698198.55828075	555115.624795581	846863.550039342	2247046.66506383	260531.107269987	995861.374188654	77978.4839429572
HMDB0030868	153245.666633372	1262257.42344429	38355.0596550235	124620.512556802	922791.385425642	425145.007399779	11739717.1575785	552317.703399981	8572.40465611924	6366.84193274012	150968.573520303	24883.4667367844	10733192.9746961	145866.643439776	7278247.49041481	29238.4225032645	147144.793034077	173380.034981677	524544.77037597	4169.5608073081	350958.569577255	28456.2954598226	463469.389760811	356088.411912726	4067312.98916088	313875.588447961	389667.164686581	1007202.48172758	151810.259155382	267704.182880006	7694.98416745356	765906.31641125	35532.7947860026	7587.39502579378	654366.516858984	2149999.33751333	2211330.27340168	482037.165333495	2866994.35838312	396182.982072343	1051373.51249975	95403.8901017262
C09492	317494.340740168	303385.916747503	216711.248749609	159267.075099996	383225.650832367	261082.393598361	200671.292073521	129209.989154907	80798.8178818443	71803.2955883395	79984.8730828656	82422.1973842589	113895.336400313	130531.925369195	144033.802609134	59699.6145392304	58533.5850675896	68456.4601760405	160987.256092851	69751.7634178084	164418.589256673	119864.051961333	149075.220638601	142209.641877738	108602.656708543	307318.518766577	116989.005867164	185099.544103743	71558.3933446833	110571.223029159	85404.2318169176	191865.709638507	99760.3505829538	55101.3969412458	944571.119561464	85977.1932269501	394754.46514911	947332.770590756	421219.298830527	182614.774295432	55636.6657341178	75302.467233184
5.386_359.11537	269718.782160265	431631.003435731	193582.435591786	186108.133952301	332121.014361162	376650.98544649	284560.759630825	282454.737958986	151427.339378528	118423.717727773	195039.236642811	123320.107685221	420041.381057996	174485.604753379	308513.030024592	150598.245848715	104872.31884867	200324.519551841	237130.675397934	58770.5208437292	198998.893274196	118825.824494745	192535.816001422	157312.35369412001	180738.802775143	311901.369920079	177286.195036985	310096.948145228	324688.287339455	147662.818130683	105872.841311714	309691.316218249	248514.043873511	131196.935975532	66478.3820021596	219470.904571706	794483.736726367	1233798.43887436	2151875.06756388	369883.304666248	1492645.56812852	188624.08201802
5.719_547.16067	58543.8715097369	42985.1973269594	41082.1266970493	41207.3091135384	31663.4702324178	32884.1965061168	36345.817674358	112638.726931508	104512.31793248	39708.996615603	36457.6810719994	33163.5926381234	238907.134277355	380278.400539688	149555.818861062	40562.7548589426	49516.3911638656	88972.7202763087	460609.58404582803	762130.047877275	333788.408845756	59272.3365236691	55046.8552031631	45097.3224322902	58483.0930799841	37901.3098026835	38821.667775935	37544.4813627622	47207.4613659761	46183.7960412533	224335.614453936	46862.0981794281	391190.095895345	133040.448110526	290618.742122199	91817.5886552318	1167340.90806715	423605.507892989	321201.10660574	373208.822830306	207016.95083752	177405.133324434
HMDB0001713	4415261.32077538	317293.273430307	295488.653547055	352965.199505546	237633.081313317	288943.287421363	986197.945258124	2713387.43689022	615106.433225936	2957894.85078338	2870736.87961058	1873474.77574141	4201445.79682534	7184225.34692731	1042204.66053247	805751.21111506	3081638.82260728	1796112.29933239	15121869.3338305	42493710.8016549	25472205.8248546	374132.746938281	346031.199628749	403179.064741626	2381442.55756938	308989.834564654	248931.937481887	1518858.59330187	325260.932158952	1738202.85663713	7860708.23774531	642193.09799493	8022153.64849604	2364729.56023408	5985348.63240112	2100072.48013317	15040440.2666654	9080805.34165974	14853370.5741696	27350867.9861024	408538.748768538	380236.346074236
5.9_380.27992	271332.505419551	501880.50243676	56298.4266985931	70516.70319	514764.886741674	363544.33785173	2870513.81323588	1866474.29371807	13475.7700916244	18237.7433294726	556003.689272964	19968.2737905425	865513.755480123	93988.3764448522	1163461.66452059	56488.8952406146	100291.522394179	74692.8764097025	157229.742149266	13700.5543203204	188177.376276195	36961.4426443619	172292.089034205	111925.003833072	2585334.80903691	264967.757727415	158713.275099634	301276.360170061	87723.5126195065	85392.538664023	22054.1018459248	330563.866466476	40420.1352608355	28406.0032315689	66409.6930725387	707518.999811533	153514.824829937	132479.263609913	242887.302537273	119019.642301992	360476.112078448	49357.611105919
C21495	277664.265379904	209218.311407217	167379.582351411	108005.313276345	310869.029389555	264278.677683036	149434.010476378	150080.161467562	38720.5127697356	70103.2592880078	77174.2349998779	49690.4270470156	562061.562602494	49359.6278389384	119033.149583984	65613.6176570907	47924.9457724732	60333.2412618326	62225.7445598194	22945.7667392999	89910.0974435964	97277.4140465206	119283.998520556	94362.1960629267	104562.309285953	208081.718148168	132636.813834608	166387.79410965	85475.5875235694	68037.809524719	48705.1379597888	173437.452600795	69763.7060290184	58040.4070571165	158758.11196561	40063.9442234998	958841.478332982	423606.665858457	275607.459419993	63810.7620290331	36124.6619886454	59212.9185525542
C08358	674091.679154524	682745.616219179	281572.472281268	233749.294947788	992099.126005287	726745.806713467	428567.473993591	577152.789469938	133152.319229413	142458.278368309	184799.443263289	145270.092049603	1252900.0766648	319825.895145431	1573295.62889048	503210.028238409	293629.343860888	375759.636586591	323478.564377768	130922.578536467	375158.60440482	225237.597031493	420596.219736708	306537.646289752	353030.52213666	552133.467307532	432849.277366358	509769.125768813	426550.845853836	229573.854962209	142109.568655474	616988.809734385	256102.076964066	179919.616372603	419494.605967907	630910.881505003	2248766.41197771	827931.628449608	2525892.21465576	444801.041233871	1393728.58183654	357468.464426329
HMDB0002035	5184387.90621773	826525.180277483	654566.074721074	701310.841635071	583120.624590666	624631.553400318	1117968.05659064	3211932.55292016	1386768.46695891	3825867.49395976	3469505.51231271	2418692.48985768	8778405.58096012	13049049.471165	1683069.73347213	1643570.75548934	3354492.67544627	2478312.15429196	18610058.8320763	53056481.99	28184702.4140838	1152873.1333985	790273.328641819	925286.078318659	676892.73926892	728395.187538829	649416.857181739	726311.006507567	380707.457062243	2113006.17118222	4854770.04667623	1217317.03841158	8574115.05012431	3904062.13524634	7057396.69134276	2711523.52518233	38151918.2564849	8503478.99223804	9684000.93176376	13584447.233217	1626187.41192832	297840.813873113
C16483	263946.319790922	258415.337138476	157996.200222084	108520.383944698	411706.761814187	283683.992427523	167829.594450026	190631.115782431	43203.9916414721	47875.2282476323	65328.5085453031	47846.5792087842	704433.242021865	87336.4051983921	155168.859711754	54391.0418846954	136876.529169792	120564.121700039	93871.4340748173	25737.1363278141	143303.906640493	75627.3547779042	165815.707796807	133049.161407331	149506.60060403	217120.14928762	186185.014575834	194847.555732314	133827.012870994	98829.2052038191	40542.5096953482	195335.835335702	91772.4307531594	56851.6203689092	286325.594611322	166804.289320505	2220663.92051035	513599.697457808	636990.836255808	181112.335806196	52812.977435126	84388.0453166993
6.003_689.52448	228636.586024977	143953.264475438	153050.885926909	80905.5335141917	298412.644722493	169485.6993	104639.83445665	142084.424168121	90592.2859152072	96769.7977783308	85789.6409587361	87997.8859499154	326033.642307839	125832.695945713	118261.871037599	315893.654633832	493940.442498394	105600.503584503	73682.039969634	94503.0798389046	114956.395813546	115046.14536076	126227.890533596	88124.1512646775	98102.5380777881	155040.012428836	126322.339942873	99392.2466807077	125059.219576597	56682.7556262886	86375.3855775573	139610.339499788	135665.768327853	102819.528740151	398122.590987965	1838283.69818325	4550316.33528297	3196030.09714849	941127.033088314	136017.286512056	4266083.45426579	182087.508746538
6.074_492.27329	123978.447255078	926581.23811148	873041.061549341	3318881.46065982	460315.381026114	660098.421166334	3124335.1665359	1114118.18135857	1780716.06198042	1372538.12281877	1021875.76874842	1311349.46208568	1613119.96723858	1033731.77963014	1090410.3576087	212836.02683457	521411.942428317	307363.661180913	1843002.72428032	1580176.95781026	1725689.9531136	183304.211293357	658508.524481402	1499294.24789266	1848572.97449499	285189.249737676	1501228.57532251	854263.728516196	1064893.96120181	4861696.11818792	3999153.75430373	1040820.29903155	1063755.44165224	1756776.06174426	1229814.69359364	1455487.65308638	705766.258928752	1423256.88299162	919424.358597478	2719152.42991399	504949.016283341	751037.038260765
6.099_365.23293	411401.762830686	1219952.038	62491.7491786627	151783.804470853	948206.142560784	705122.311749747	3920260.59099326	2444263.40519335	38440.7934605073	48568.5236531135	183162.150795643	56479.4481520145	555930.572978245	122194.734220097	5102968.91836994	88978.7489930663	99606.3795278188	134594.345994283	345207.24529574	17337.6288907071	328818.495159859	110098.542398866	382977.222604331	224361.92516839	5196311.44785415	561694.306055614	415708.715798254	792401.7571	256896.340227532	173438.898471786	38734.9793416829	966591.916013084	61136.4337654276	63112.8521816848	944833.380564696	716400.838837443	326636.884478889	363153.465874589	797798.116069289	229431.849240281	600814.046381123	82398.6417399627
6.12_741.25798	58667.6106887419	43292.9626235148	38021.2556786172	44080.8261482469	34509.9992114222	34895.3821653444	36022.2864846613	117541.848075968	171832.367491862	38730.9735168959	36432.8817278333	65331.199491503	1457923.64085833	1687470.37690824	253724.437925837	59828.621283743	90140.2526278712	241119.670395152	1125563.31810791	7254915.09862829	715732.054260548	56351.4253885154	69987.6068165022	49163.605361667	37403.0922698561	41046.4587765428	47877.3830300028	35575.2089463196	69882.1115069538	81222.841565103	578068.799526518	48531.9605309073	920523.391487361	287268.543057872	764545.924090387	311009.281052443	5280228.28488515	1314052.35793293	1367411.08902726	1384399.8798235501	420388.009473074	90110.99123
HMDB0014967	195530.603489133	1109332.52807314	15195.3379739759	58495.1915257389	561493.064863244	472668.798909357	509435.761163055	389720.138381214	4654.8675151402	3803.65637160753	27531.6058101169	7298.2292821676	831989.466102661	97099.2627558102	411922.168535309	23950.4336992346	33388.5494910178	100755.279478708	400474.416107397	2197.38117707312	355567.838180016	13721.9452778487	220066.301385252	157736.261222966	228781.384239872	312019.634447937	242328.874317533	571234.545223424	123860.819295863	114074.003099945	8619.69177792502	963260.682986522	22820.6190024519	15326.0237480628	225391.347003572	102321.840185401	1384133.12060277	626024.935849394	1293696.31920899	164149.830146787	177968.95023681	20365.9363331413
6.287_274.15903	246517.592558178	275115.112774691	26314.468808948	144247.885936365	111651.907386115	131158.049727986	289914.228461441	263130.76347024	14313.1138055259	11645.8917356611	18396.6966590111	8275.91214054712	8871.13774669947	40453.1421560575	1193319.83222736	43739.4793074993	118936.803358941	67583.3485753017	161115.919426744	5514.22271043335	86258.7059196403	11931.4404695549	68008.8308053836	100519.240959459	56311.590293253	111807.236413275	220741.783637546	205227.54245663	223807.719591164	80420.113468429	44872.3136976777	296279.780833137	21166.6591885565	15155.8200677187	152787.754013117	109196.224418168	20332.7042301151	6844.12536413986	16227.5376394155	88232.3622822835	65233.5653587868	7239.78641297885
HMDB0005000	465312.036934837	523521.123969346	164417.100801816	143445.557879518	759211.018227323	447340.552095022	290587.684201223	295338.334365758	51264.8946256668	69683.7986165293	93616.6646097437	66847.0200177717	1378614.60789686	148655.421193787	365360.354129718	89002.3901818086	108759.356963819	122535.990720233	171711.090766263	34568.7625918277	231301.554231486	117366.61539567	259370.446039105	257190.881465568	288656.755349573	382005.954796323	351440.71649048	335008.759339993	205947.516187412	189851.390704609	64645.095319981	379746.776922492	84999.3361397646	87287.9152308685	546271.732253177	295893.559568422	1762769.81281259	678125.09860544	1897841.24037955	161802.272835675	263020.398988771	70376.1369473581
C09069	385085.512976815	400593.149351041	134741.266745793	116149.352393198	592482.762252176	346352.827309739	574992.704644345	232997.09369839	55299.3071536437	75515.3954528422	165291.258926809	69744.2594860648	356412.585134492	122670.774088041	268345.977526946	115967.632234068	262976.404137073	97530.39973	132889.921618307	38289.1869149658	176851.71961501	117860.053154598	201531.597877633	201898.842787896	258191.888002931	300255.35112124	274149.679080111	261567.527582577	164994.94789942	150143.757991219	65346.236360993	291838.801987995	69268.3209486429	81204.0130231918	470511.971828001	185549.415706285	684646.69303824	709202.992341079	314447.511995025	128838.04590578	449161.349228121	63900.7324025482
6.306_343.08267	174237.670284472	1047584.40858643	245572.515090015	493819.310106557	2576595.37514608	1046379.52848422	477793.42024543	7095811.54527138	8390483.07473733	1915636.12117156	425641.58241795	1817231.36937091	3562370.47690283	9397474.19221398	1176310.65610465	895480.091610825	1106262.24362136	2059587.66072564	6039252.03325487	8093360.88409496	3180242.34310452	1503877.75209827	1925557.35805028	778188.629841576	2375214.71925645	171910.396960031	979596.534055902	677112.744391085	1843563.66370191	1788642.08917781	1780627.78844343	2917371.68876398	2632091.17712452	7844564.47759719	16397871.5058264	623242.640804013	14685856.8641244	6117631.47533341	5895867.70720709	8541268.07298224	2302516.48582546	5474225.75840752
6.453_369.13482	30369.7928871637	23338.6985251924	21789.1630175473	42291.5155278146	23395.7338331669	23727.0705173443	185309.956507754	82349.8338981694	180699.73815291	26483.1906932387	29221.0034959156	63453.9409670987	1143865.85332512	986238.06881316	47077.7392780908	32455.4135884833	148549.973037961	129462.936965515	334075.366274113	2326783.00196202	509234.420592576	42515.5260823496	38388.5028446204	184527.31419166	49255.3963025747	20393.2901519643	29267.5858338173	31406.1411974021	17613.5919716125	265481.617208557	1096273.90339775	85995.6061852151	569616.552797271	142719.55862066	586632.496698539	128397.735270883	1529217.40787727	644171.095210725	686638.441064745	687544.566387358	39742.307969558	49885.5757158978
6.607_313.23859	158767427.233398	263328824.505881	156773934.754393	123196860.141609	98151167.1813921	106835879.341458	86622619.6915223	31191154.0640658	57005240.197216	107447527.231924	35814718.5392118	104372530.317442	22073155.2540115	21048011.5434079	22663138.6245062	36265461.7192229	30782392.9562805	35941318.8825056	9711111.29797925	12527515.067497	15176577.9844893	221218721.646016	233436336.614901	147115676.938674	89368150.7518104	201730287.618822	145539376.625684	70137236.1465653	28746201.0068287	44908456.3349126	25287566.3091144	35425360.3294121	18052070.3016445	17046150.959183	37001725.991188	37259433.0248384	13740251.6921625	16581556.1498258	24295453.0669528	8925716.6889313	5459331.17105737	15784830.5689119
C17770	25782618.8896692	37181429.4355079	27941120.4844835	14493926.938958	15201632.3412839	14965333.2744268	9482122.43889429	4174666.38227247	5686258.44930792	13830922.838629	4978822.0267769	12261675.9251162	4113403.78451014	2563954.52931024	1929941.63846081	4792090.1675546	2737409.64421202	3684196.74180853	808116.646337423	983699.754212496	1120970.68010322	45026637.9799799	46041389.0136926	21806833.9468063	12047662.9472884	29429709.9850076	19033730.9585798	8551244.61926339	2746559.99058372	5366324.95695356	2751883.30458231	4453522.4563757	1489677.24148666	1640560.56795928	4072958.431	3980810.42108705	1198790.9879601	2337928.56971759	1804590.15638666	769270.596833552	375532.983018941	1629469.62226153
6.833_533.28822	1100481.33769162	238221.218750062	677634.299983169	1231888.28315037	2356461.22641859	2928497.51662773	363796.780493843	2162370.05089764	1620557.07193113	2524759.18444967	1668506.58744538	271044.015356548	77347.0110520914	85288.4515749564	1245384.66518056	3053343.22873022	1360812.69656344	1703493.5626910501	171814.219812248	73448.6080809314	551639.882921934	1869168.45415209	2800188.5487807	126605.694322969	730536.99900432	906052.540900991	306842.354880504	5276775.05371706	730885.627677252	223032.190396418	92486.4705521434	1438781.74412912	940313.124767047	904985.353066225	605609.06745072	94845.9849567594	141411.660884804	782263.469974573	251635.65079611	242115.51889382	148691.346272931	180317.563298257
C03240	1128830.42407613	808824.734494919	1490025.82348839	536261.325271224	1042812.38860944	1162255.66536505	532812.475000512	1301617.04301211	292859.878814621	486248.477320331	284205.594472414	930404.756660517	36909.3687648989	108510.573681134	218051.693243466	149375.369979314	214912.408542904	162658.743022087	83890.2017791268	35817.3407218365	270393.514240388	674056.343445576	1928556.18378724	1533872.95635255	1048357.65938824	566060.768129798	982474.208061915	1173153.54064456	86457.5874584898	238242.610663237	226408.211703206	470280.906665674	75166.2434618264	160762.383744428	283639.500341307	39447.548045592	44575.4754673453	28557.2704658352	31423.4465520951	32568.2236743083	36528.7383471714	54560.2026816291
7.767_325.23865	348443.879852856	1749779.75622045	1988027.45556624	10467497.2028528	1450719.00044787	2598250.96763607	4562102.733	4075718.48612162	17683021.9946119	4467217.73399843	6129759.54228169	7728158.50069659	2635127.4071893	3791588.17235357	6016404.77384081	7280136.27880444	9883820.61505656	9623032.23991875	5744326.25691788	6911819.66672963	6436639.95187181	1984314.35732278	2597970.92794916	1070220.3121918	3745441.13789556	2897526.92374519	3728662.51059141	6216992.61357418	3271686.68726285	5702266.5177666	6315343.29581844	9487831.18535883	6673702.26273601	4054820.46435801	8466364.75333924	2238024.25438068	5811653.53964425	4484965.32529558	4589086.71812404	7421118.09295169	7191530.33496329	5490242.7977604
7.781_561.32926	8829874.40158241	51010002.797162	33660862.6428269	21909776.3696035	130829912.069143	215676842.428119	29406385.6985858	199073431.91454	43480028.4662847	126216028.239605	120386157.264269	58706088.7831491	9960480.25586326	31212078.5355775	223355221.452823	322529577.797021	141144588.160918	55917715.8164008	6195243.86198811	20072487.0094967	5115358.98825133	164974830.574781	77609146.5042592	14215483.7020129	16584428.3180002	111120296.343637	110443812.739885	235590190.026153	228844377.168636	6152338.92033263	21720118.5673879	103996550.084923	59448193.6462485	237509705.539091	37673563.7197895	13000220.3681444	7686381.2541903	8329539.18122256	37804095.7498409	1680474.31843531	18537145.7841789	3358909.21689617
7.789_485.28714	171611037.964986	53593652.8010607	268211807.243005	60329996.4077633	125005112.588498	134905612.9	30384418.0113613	28402989.3183887	41954543.9725901	86599988.0685578	17007453.4728368	60299502.4726798	2460703.63751354	16123892.2333201	6256776.10235044	15776120.6343495	7674728.24665471	17032570.4576948	4121359.56113773	5751754.30893286	4822611.16539075	150326301.715289	126887713.209565	109360650.290602	14524038.761544	92713768.7444018	98634424.8001456	69794105.8940334	51917562.4054429	20247173.6074072	28195977.5793562	28036619.1015117	50395891.6746437	45921941.0136827	18586883.9450746	3473325.10835261	2451735.75003572	2359191.56770603	4012753.49341819	2967392.09980583	1477918.42485629	8287642.34737154
7.837_1002.61066	2482368.55764657	2536975.32693372	1394313.72270657	1125246.20686998	3999653.24398457	5566825.37216999	1457346.34800639	7798517.08992983	1981249.59559535	4361266.96408272	4781603.83177218	3851372.64433645	322801.41341993	2355886.44075281	4160278.84328257	7295306.4102356	2583975.30111527	1341275.60778438	801757.366581698	198097.906707368	310740.29619865	6381836.41195647	3151361.72541238	1704293.60370995	1679353.52310093	3223387.02509216	1807354.4220793	6998021.72589528	6972904.46573816	698460.375027736	1318061.06792838	2505445.36915665	2001568.51726809	3936423.95599314	1103793.68209293	1651606.52326348	263706.294376722	465730.637569444	745597.869309625	294035.201165087	1077240.13531595	237039.635886577
8.049_325.27308	345236.764495515	1009600.71844087	1257672.43864385	2118872.95809291	219774.535519596	667547.487462035	429975.342452185	838068.954832682	1673965.12095995	1152976.4698515	1310024.62383049	286926.781537704	587147.105322312	1270003.74027455	1273464.04835116	5555098.29958092	2268500.45285387	2951173.20428141	843866.150426137	316056.849118084	861181.855133518	1514103.78915602	1289263.34051692	1138314.0745839	3821987.71291273	1063499.09340294	1287265.8598106	1148667.97723404	1011297.83890991	569551.570980857	829948.670370797	504153.545672814	699127.473889821	1216345.40483051	800618.082678857	121897.324439919	675161.927611719	984178.993433769	213117.89209104	1004921.6459264	367270.220431566	3414855.64615377
8.097_414.32086	284784.319123639	601942.043295748	314738.436636079	1213035.76828914	183138.368292694	843144.258859798	795466.505887048	686365.427924485	4834394.71077592	1145799.30311794	1378667.55419614	1503438.75880979	321387.58611952	682216.340057795	961833.782721293	1461942.9159927	1118133.6965985	1308981.56006545	308934.141059377	423710.201905258	407414.190831542	793540.512275894	1184211.9344362	473077.863471665	1544587.14148704	413894.197230229	158906.55570497	256439.722982189	841391.3655	489909.454857684	465758.929623075	866473.210192009	1398003.20138463	736246.901087364	1407783.30570076	668176.200832362	529664.25894132	937380.066424846	681816.999168972	1192574.37226896	665738.534290283	339492.924527519
8.222_265.25196	2487003.75560638	3127938.59388551	5273282.42468097	5453825.43597983	3838189.89657612	5152678.88598928	7391195.57339529	15094985.5210524	8631314.07481626	6654394.21767125	16356618.1040573	6275134.51790405	3503655.55303549	10615584.01	30930026.8330729	27778711.5747467	13200373.8757142	18015486.4577955	875163.110045977	3173281.90994429	1421390.94927788	5193476.34204574	2285820.9126847	3814484.61824344	4752893.76990053	3664427.42633459	7038722.97722409	9523691.32221437	55312648.631539	1937923.81674347	5160166.55733565	8419476.45436796	17434341.1247699	37374446.464013	6416156.25536786	3653994.70261834	2509126.36087699	1507634.77835078	5267230.04134537	1419815.79968933	3078802.82156194	1883303.74744175
C10811	84701.3374250513	83768.661756185	83299.7233146433	69976.8697324178	51979.5236287263	75149.1414190238	62628.0034500996	220799.489992601	113388.273770512	331701.30479604	205762.880128702	82296.0708297871	311742.341940193	137244.590062693	201494.710114216	580217.336132266	599375.157813526	742647.846175713	416043.373372196	365640.635353548	405349.43970287	143732.329697563	66954.7377189651	74725.6370089622	54106.1332639959	241897.545475682	73227.0443262539	74224.877416587	232170.961561592	49881.5498974745	85398.8372133332	130107.880744784	94402.8136554457	518439.660686846	124397.232832134	318770.472033791	190568.063036624	298223.335207832	170430.791773826	165106.981675441	244479.370504434	3354328.60269496
8.902_368.31517	689144.124303516	325922.977075024	325173.554458594	911958.003174106	933430.87701426	2202651.78586311	986122.335448503	4727054.04523079	3569529.5623456	3435882.01426916	1563661.42999332	575784.542732391	1058196.45040069	1064283.48805355	1862419.10128176	4442972.87439916	2166979.30575667	4109387.05322883	2493206.1562745	1644704.03416594	1406708.35003061	4007770.82642848	364379.579074858	967581.665630183	886560.41132916	5216080.64805935	702736.41416379	943519.686329625	2449844.59440089	570067.683803427	556194.853668973	770685.435757892	817945.564940716	2942165.3653084	410010.463132198	642220.724326304	726903.043745103	1569121.35412946	1004760.50357377	625448.078946473	2094378.28672011	4814107.17257823
9.134_461.26741	90796648.6178748	113710289.688532	154159184.4	47396217.1992847	13912661.51	19206904.1285619	17115931.9624327	45674354.6318474	37502029.1024753	29787326.7966098	33882060.6498364	19854861.5403561	1750940.65846153	77117004.6179129	105072670.271495	537500994.160057	144779896.193906	202182319.617747	18239156.9610818	20386660.7853922	27135783.1306908	50738686.3861985	15543022.6669188	127592584.308227	171675166.768545	33603902.3384975	105542318.313779	105393862.588093	51694762.9186021	12176642.7790092	54503067.2332821	16861922.0374892	16840472.282044802	141740011.954742	7744608.99991919	12341050.1729861	35397353.8156065	68073998.7219135	36783557.8637642	23507283.5057052	67581891.6279691	379628216.800767
9.151_386.27354	121711.452278598	104788.138297773	126137.080796472	221250.052636475	101278.634824596	316014.454058024	329755.94256458	1569238.05272783	301227.344204023	833918.624157759	871038.692058249	252341.929550736	471250.112994049	448268.382130306	951674.572170639	2074146.94055956	2172428.84346531	3748845.97206915	533331.525820342	456768.55411022	1421987.3232794	546486.111581836	137168.696671224	133895.574627387	98720.7532435737	825578.97741574	105540.227941345	407480.188957461	462398.575725089	71014.7844122113	202960.485686867	562074.542530924	368734.167852792	811916.400100397	354827.031610586	561054.95373477	417607.532974367	1097464.9435796	742611.926387763	275131.822254785	421171.649160222	1470755.3994304
542723	NA	NA	NA	NA	NA	NA	NA	NA	NA	NA	NA	NA	NA	NA	NA	652.31	419.39	908.05	NA	NA	NA	NA	NA	NA	NA	NA	NA	NA	NA	NA	NA	NA	NA	NA	NA	NA	12.86	29.56	57.67	NA	NA	NA
103635404	NA	NA	NA	NA	NA	NA	NA	NA	NA	NA	NA	NA	NA	NA	NA	18.05	16.92	19.11	NA	NA	NA	NA	NA	NA	NA	NA	NA	NA	NA	NA	NA	NA	NA	NA	NA	NA	45.76	46.04	40.26	NA	NA	NA
103647110	NA	NA	NA	NA	NA	NA	NA	NA	NA	NA	NA	NA	NA	NA	NA	0.81	1.23	1.24	NA	NA	NA	NA	NA	NA	NA	NA	NA	NA	NA	NA	NA	NA	NA	NA	NA	NA	0.14	0	0.12	NA	NA	NA
100272507	NA	NA	NA	NA	NA	NA	NA	NA	NA	NA	NA	NA	NA	NA	NA	15.54	2.42	0.24	NA	NA	NA	NA	NA	NA	NA	NA	NA	NA	NA	NA	NA	NA	NA	NA	NA	NA	0	0	0	NA	NA	NA
103632803	NA	NA	NA	NA	NA	NA	NA	NA	NA	NA	NA	NA	NA	NA	NA	16.1	7.34	5.87	NA	NA	NA	NA	NA	NA	NA	NA	NA	NA	NA	NA	NA	NA	NA	NA	NA	NA	60.86	96.15	22.09	NA	NA	NA
118474987	NA	NA	NA	NA	NA	NA	NA	NA	NA	NA	NA	NA	NA	NA	NA	1.29	1.13	1.27	NA	NA	NA	NA	NA	NA	NA	NA	NA	NA	NA	NA	NA	NA	NA	NA	NA	NA	6.73	4.37	3.36	NA	NA	NA
109940988	NA	NA	NA	NA	NA	NA	NA	NA	NA	NA	NA	NA	NA	NA	NA	4.7	6.24	1.96	NA	NA	NA	NA	NA	NA	NA	NA	NA	NA	NA	NA	NA	NA	NA	NA	NA	NA	24.62	22.95	13.05	NA	NA	NA
111590550	NA	NA	NA	NA	NA	NA	NA	NA	NA	NA	NA	NA	NA	NA	NA	0.29	0.24	0.26	NA	NA	NA	NA	NA	NA	NA	NA	NA	NA	NA	NA	NA	NA	NA	NA	NA	NA	1.18	7.05	3.74	NA	NA	NA
100384791	NA	NA	NA	NA	NA	NA	NA	NA	NA	NA	NA	NA	NA	NA	NA	13.22	10.73	7.11	NA	NA	NA	NA	NA	NA	NA	NA	NA	NA	NA	NA	NA	NA	NA	NA	NA	NA	227.04	52.67	19.92	NA	NA	NA
100281180	NA	NA	NA	NA	NA	NA	NA	NA	NA	NA	NA	NA	NA	NA	NA	14.59	11.56	13.12	NA	NA	NA	NA	NA	NA	NA	NA	NA	NA	NA	NA	NA	NA	NA	NA	NA	NA	28.07	27.23	29.91	NA	NA	NA
100274036	NA	NA	NA	NA	NA	NA	NA	NA	NA	NA	NA	NA	NA	NA	NA	1.74	1.37	0.78	NA	NA	NA	NA	NA	NA	NA	NA	NA	NA	NA	NA	NA	NA	NA	NA	NA	NA	7.85	15.67	14.85	NA	NA	NA
100279230	NA	NA	NA	NA	NA	NA	NA	NA	NA	NA	NA	NA	NA	NA	NA	1.4	0.38	0.8	NA	NA	NA	NA	NA	NA	NA	NA	NA	NA	NA	NA	NA	NA	NA	NA	NA	NA	0	0.03	0	NA	NA	NA
100382104	NA	NA	NA	NA	NA	NA	NA	NA	NA	NA	NA	NA	NA	NA	NA	2.05	1.56	2.38	NA	NA	NA	NA	NA	NA	NA	NA	NA	NA	NA	NA	NA	NA	NA	NA	NA	NA	40.45	12.43	2.68	NA	NA	NA
109942364	NA	NA	NA	NA	NA	NA	NA	NA	NA	NA	NA	NA	NA	NA	NA	0	11.26	0	NA	NA	NA	NA	NA	NA	NA	NA	NA	NA	NA	NA	NA	NA	NA	NA	NA	NA	0	0	0	NA	NA	NA
542299	NA	NA	NA	NA	NA	NA	NA	NA	NA	NA	NA	NA	NA	NA	NA	194.18	242.54	339.5	NA	NA	NA	NA	NA	NA	NA	NA	NA	NA	NA	NA	NA	NA	NA	NA	NA	NA	2035.61	1070.15	666.76	NA	NA	NA
103654425	NA	NA	NA	NA	NA	NA	NA	NA	NA	NA	NA	NA	NA	NA	NA	7.81	10.68	2.56	NA	NA	NA	NA	NA	NA	NA	NA	NA	NA	NA	NA	NA	NA	NA	NA	NA	NA	42.55	94.41	20.08	NA	NA	NA
100272531	NA	NA	NA	NA	NA	NA	NA	NA	NA	NA	NA	NA	NA	NA	NA	17.56	17.52	12.87	NA	NA	NA	NA	NA	NA	NA	NA	NA	NA	NA	NA	NA	NA	NA	NA	NA	NA	46.91	47.6	31.85	NA	NA	NA
103644191	NA	NA	NA	NA	NA	NA	NA	NA	NA	NA	NA	NA	NA	NA	NA	0.1	0	0.12	NA	NA	NA	NA	NA	NA	NA	NA	NA	NA	NA	NA	NA	NA	NA	NA	NA	NA	5.9	4.91	1.91	NA	NA	NA
100275451	NA	NA	NA	NA	NA	NA	NA	NA	NA	NA	NA	NA	NA	NA	NA	14.92	15.04	4.79	NA	NA	NA	NA	NA	NA	NA	NA	NA	NA	NA	NA	NA	NA	NA	NA	NA	NA	0.85	1.08	1.64	NA	NA	NA
103631700	NA	NA	NA	NA	NA	NA	NA	NA	NA	NA	NA	NA	NA	NA	NA	3.71	2.46	1.16	NA	NA	NA	NA	NA	NA	NA	NA	NA	NA	NA	NA	NA	NA	NA	NA	NA	NA	13.16	38.95	8.41	NA	NA	NA
100276153	NA	NA	NA	NA	NA	NA	NA	NA	NA	NA	NA	NA	NA	NA	NA	6.09	5.09	4.83	NA	NA	NA	NA	NA	NA	NA	NA	NA	NA	NA	NA	NA	NA	NA	NA	NA	NA	61.12	73.16	9.45	NA	NA	NA
103632874	NA	NA	NA	NA	NA	NA	NA	NA	NA	NA	NA	NA	NA	NA	NA	3.34	2.48	0.54	NA	NA	NA	NA	NA	NA	NA	NA	NA	NA	NA	NA	NA	NA	NA	NA	NA	NA	0.12	0.05	0.21	NA	NA	NA
100281860	NA	NA	NA	NA	NA	NA	NA	NA	NA	NA	NA	NA	NA	NA	NA	3.47	1.87	0.49	NA	NA	NA	NA	NA	NA	NA	NA	NA	NA	NA	NA	NA	NA	NA	NA	NA	NA	20	20.17	9.45	NA	NA	NA
103630419	NA	NA	NA	NA	NA	NA	NA	NA	NA	NA	NA	NA	NA	NA	NA	2.57	1.44	0.4	NA	NA	NA	NA	NA	NA	NA	NA	NA	NA	NA	NA	NA	NA	NA	NA	NA	NA	65.44	40.47	4.64	NA	NA	NA
100283592	NA	NA	NA	NA	NA	NA	NA	NA	NA	NA	NA	NA	NA	NA	NA	17.4	14.06	11.13	NA	NA	NA	NA	NA	NA	NA	NA	NA	NA	NA	NA	NA	NA	NA	NA	NA	NA	66.22	49.25	30.2	NA	NA	NA
100193234	NA	NA	NA	NA	NA	NA	NA	NA	NA	NA	NA	NA	NA	NA	NA	0.26	0.69	0.34	NA	NA	NA	NA	NA	NA	NA	NA	NA	NA	NA	NA	NA	NA	NA	NA	NA	NA	5.97	3.05	2.32	NA	NA	NA
100193331	NA	NA	NA	NA	NA	NA	NA	NA	NA	NA	NA	NA	NA	NA	NA	7.82	5.6	22.41	NA	NA	NA	NA	NA	NA	NA	NA	NA	NA	NA	NA	NA	NA	NA	NA	NA	NA	985.53	211.89	7.72	NA	NA	NA
103625838	NA	NA	NA	NA	NA	NA	NA	NA	NA	NA	NA	NA	NA	NA	NA	0	0.08	0.89	NA	NA	NA	NA	NA	NA	NA	NA	NA	NA	NA	NA	NA	NA	NA	NA	NA	NA	77.57	4.59	0.37	NA	NA	NA
100381406	NA	NA	NA	NA	NA	NA	NA	NA	NA	NA	NA	NA	NA	NA	NA	1.3	1.18	1.75	NA	NA	NA	NA	NA	NA	NA	NA	NA	NA	NA	NA	NA	NA	NA	NA	NA	NA	3.6	13.5	5.87	NA	NA	NA
541694	NA	NA	NA	NA	NA	NA	NA	NA	NA	NA	NA	NA	NA	NA	NA	22.62	18.26	17.01	NA	NA	NA	NA	NA	NA	NA	NA	NA	NA	NA	NA	NA	NA	NA	NA	NA	NA	50.3	35.78	45.41	NA	NA	NA
103636527	NA	NA	NA	NA	NA	NA	NA	NA	NA	NA	NA	NA	NA	NA	NA	0.29	0.18	0.05	NA	NA	NA	NA	NA	NA	NA	NA	NA	NA	NA	NA	NA	NA	NA	NA	NA	NA	7.58	48.43	2.09	NA	NA	NA
100274777	NA	NA	NA	NA	NA	NA	NA	NA	NA	NA	NA	NA	NA	NA	NA	7.95	12.08	109.59	NA	NA	NA	NA	NA	NA	NA	NA	NA	NA	NA	NA	NA	NA	NA	NA	NA	NA	0.8	3.74	1.68	NA	NA	NA
100281688	NA	NA	NA	NA	NA	NA	NA	NA	NA	NA	NA	NA	NA	NA	NA	1.39	0.45	1.12	NA	NA	NA	NA	NA	NA	NA	NA	NA	NA	NA	NA	NA	NA	NA	NA	NA	NA	4.01	15.05	6.72	NA	NA	NA
100501780	NA	NA	NA	NA	NA	NA	NA	NA	NA	NA	NA	NA	NA	NA	NA	0.66	1.06	1.02	NA	NA	NA	NA	NA	NA	NA	NA	NA	NA	NA	NA	NA	NA	NA	NA	NA	NA	110.48	12.11	5.25	NA	NA	NA
103651026	NA	NA	NA	NA	NA	NA	NA	NA	NA	NA	NA	NA	NA	NA	NA	1.58	1.75	2.79	NA	NA	NA	NA	NA	NA	NA	NA	NA	NA	NA	NA	NA	NA	NA	NA	NA	NA	0.78	0.46	0.54	NA	NA	NA
103649651	NA	NA	NA	NA	NA	NA	NA	NA	NA	NA	NA	NA	NA	NA	NA	0	0	0	NA	NA	NA	NA	NA	NA	NA	NA	NA	NA	NA	NA	NA	NA	NA	NA	NA	NA	1.05	1.21	0.32	NA	NA	NA
109939243	NA	NA	NA	NA	NA	NA	NA	NA	NA	NA	NA	NA	NA	NA	NA	75.87	87.39	59.82	NA	NA	NA	NA	NA	NA	NA	NA	NA	NA	NA	NA	NA	NA	NA	NA	NA	NA	666.15	467.26	187.84	NA	NA	NA
100192558	NA	NA	NA	NA	NA	NA	NA	NA	NA	NA	NA	NA	NA	NA	NA	9.47	10.77	7.45	NA	NA	NA	NA	NA	NA	NA	NA	NA	NA	NA	NA	NA	NA	NA	NA	NA	NA	34.43	24.08	32.67	NA	NA	NA
100279924	NA	NA	NA	NA	NA	NA	NA	NA	NA	NA	NA	NA	NA	NA	NA	14.41	14.03	11.79	NA	NA	NA	NA	NA	NA	NA	NA	NA	NA	NA	NA	NA	NA	NA	NA	NA	NA	35.42	37.03	33.72	NA	NA	NA
100217012	NA	NA	NA	NA	NA	NA	NA	NA	NA	NA	NA	NA	NA	NA	NA	17.87	8.82	5.39	NA	NA	NA	NA	NA	NA	NA	NA	NA	NA	NA	NA	NA	NA	NA	NA	NA	NA	0.07	0	0.52	NA	NA	NA
100501815	NA	NA	NA	NA	NA	NA	NA	NA	NA	NA	NA	NA	NA	NA	NA	0.23	0.25	0.52	NA	NA	NA	NA	NA	NA	NA	NA	NA	NA	NA	NA	NA	NA	NA	NA	NA	NA	1.59	9.71	4.21	NA	NA	NA
100272302	NA	NA	NA	NA	NA	NA	NA	NA	NA	NA	NA	NA	NA	NA	NA	23.71	33.73	33.39	NA	NA	NA	NA	NA	NA	NA	NA	NA	NA	NA	NA	NA	NA	NA	NA	NA	NA	142.16	388.06	103.77	NA	NA	NA
100272949	NA	NA	NA	NA	NA	NA	NA	NA	NA	NA	NA	NA	NA	NA	NA	0.34	0.36	0.18	NA	NA	NA	NA	NA	NA	NA	NA	NA	NA	NA	NA	NA	NA	NA	NA	NA	NA	120.77	0.52	0.18	NA	NA	NA
103630247	NA	NA	NA	NA	NA	NA	NA	NA	NA	NA	NA	NA	NA	NA	NA	1.96	1.02	2.18	NA	NA	NA	NA	NA	NA	NA	NA	NA	NA	NA	NA	NA	NA	NA	NA	NA	NA	23.96	17.9	2.35	NA	NA	NA
100280263	NA	NA	NA	NA	NA	NA	NA	NA	NA	NA	NA	NA	NA	NA	NA	0.41	4.77	1.29	NA	NA	NA	NA	NA	NA	NA	NA	NA	NA	NA	NA	NA	NA	NA	NA	NA	NA	172.81	163.45	18.33	NA	NA	NA
100384839	NA	NA	NA	NA	NA	NA	NA	NA	NA	NA	NA	NA	NA	NA	NA	0.07	0.04	0.07	NA	NA	NA	NA	NA	NA	NA	NA	NA	NA	NA	NA	NA	NA	NA	NA	NA	NA	14.12	4.53	0.29	NA	NA	NA
100286356	NA	NA	NA	NA	NA	NA	NA	NA	NA	NA	NA	NA	NA	NA	NA	19.63	16.94	7.15	NA	NA	NA	NA	NA	NA	NA	NA	NA	NA	NA	NA	NA	NA	NA	NA	NA	NA	77.76	67.25	48.51	NA	NA	NA
732839	NA	NA	NA	NA	NA	NA	NA	NA	NA	NA	NA	NA	NA	NA	NA	11.72	2.98	1.82	NA	NA	NA	NA	NA	NA	NA	NA	NA	NA	NA	NA	NA	NA	NA	NA	NA	NA	65.73	83.97	20.89	NA	NA	NA
100501638	NA	NA	NA	NA	NA	NA	NA	NA	NA	NA	NA	NA	NA	NA	NA	0.17	1.1	0.08	NA	NA	NA	NA	NA	NA	NA	NA	NA	NA	NA	NA	NA	NA	NA	NA	NA	NA	6.24	17.04	2.51	NA	NA	NA
100280929	NA	NA	NA	NA	NA	NA	NA	NA	NA	NA	NA	NA	NA	NA	NA	0.09	0.6	0.58	NA	NA	NA	NA	NA	NA	NA	NA	NA	NA	NA	NA	NA	NA	NA	NA	NA	NA	2.94	5.37	4.29	NA	NA	NA
100285097	NA	NA	NA	NA	NA	NA	NA	NA	NA	NA	NA	NA	NA	NA	NA	8.85	9.73	16.3	NA	NA	NA	NA	NA	NA	NA	NA	NA	NA	NA	NA	NA	NA	NA	NA	NA	NA	117.76	46.92	25.66	NA	NA	NA
100272903	NA	NA	NA	NA	NA	NA	NA	NA	NA	NA	NA	NA	NA	NA	NA	1.81	2.25	2.12	NA	NA	NA	NA	NA	NA	NA	NA	NA	NA	NA	NA	NA	NA	NA	NA	NA	NA	31.45	9.19	4.13	NA	NA	NA
100191533	NA	NA	NA	NA	NA	NA	NA	NA	NA	NA	NA	NA	NA	NA	NA	0.18	0.29	0.16	NA	NA	NA	NA	NA	NA	NA	NA	NA	NA	NA	NA	NA	NA	NA	NA	NA	NA	8.36	5.77	0.39	NA	NA	NA
103640490	NA	NA	NA	NA	NA	NA	NA	NA	NA	NA	NA	NA	NA	NA	NA	13.81	9.32	7.22	NA	NA	NA	NA	NA	NA	NA	NA	NA	NA	NA	NA	NA	NA	NA	NA	NA	NA	1.56	0.84	2.08	NA	NA	NA
100383982	NA	NA	NA	NA	NA	NA	NA	NA	NA	NA	NA	NA	NA	NA	NA	2.71	2.16	3.29	NA	NA	NA	NA	NA	NA	NA	NA	NA	NA	NA	NA	NA	NA	NA	NA	NA	NA	14.67	15.52	5.19	NA	NA	NA
103652871	NA	NA	NA	NA	NA	NA	NA	NA	NA	NA	NA	NA	NA	NA	NA	0.84	0.96	9.59	NA	NA	NA	NA	NA	NA	NA	NA	NA	NA	NA	NA	NA	NA	NA	NA	NA	NA	0	0.24	0.15	NA	NA	NA
100275439	NA	NA	NA	NA	NA	NA	NA	NA	NA	NA	NA	NA	NA	NA	NA	3.69	16.44	7.92	NA	NA	NA	NA	NA	NA	NA	NA	NA	NA	NA	NA	NA	NA	NA	NA	NA	NA	214.5	188.02	30.12	NA	NA	NA
100275412	NA	NA	NA	NA	NA	NA	NA	NA	NA	NA	NA	NA	NA	NA	NA	0	0.14	0.06	NA	NA	NA	NA	NA	NA	NA	NA	NA	NA	NA	NA	NA	NA	NA	NA	NA	NA	21.34	1.3	0.12	NA	NA	NA
542401	NA	NA	NA	NA	NA	NA	NA	NA	NA	NA	NA	NA	NA	NA	NA	10.91	19.37	19.16	NA	NA	NA	NA	NA	NA	NA	NA	NA	NA	NA	NA	NA	NA	NA	NA	NA	NA	118.76	85.95	29.97	NA	NA	NA
100284829	NA	NA	NA	NA	NA	NA	NA	NA	NA	NA	NA	NA	NA	NA	NA	3.77	3.6	2.31	NA	NA	NA	NA	NA	NA	NA	NA	NA	NA	NA	NA	NA	NA	NA	NA	NA	NA	10.93	13.97	7.92	NA	NA	NA
103638885	NA	NA	NA	NA	NA	NA	NA	NA	NA	NA	NA	NA	NA	NA	NA	1.01	1.22	0.28	NA	NA	NA	NA	NA	NA	NA	NA	NA	NA	NA	NA	NA	NA	NA	NA	NA	NA	5.94	17.78	3.23	NA	NA	NA
100274481	NA	NA	NA	NA	NA	NA	NA	NA	NA	NA	NA	NA	NA	NA	NA	38.92	65.73	113.04	NA	NA	NA	NA	NA	NA	NA	NA	NA	NA	NA	NA	NA	NA	NA	NA	NA	NA	223.73	864.57	317.38	NA	NA	NA
100383329	NA	NA	NA	NA	NA	NA	NA	NA	NA	NA	NA	NA	NA	NA	NA	0.72	0.64	0.21	NA	NA	NA	NA	NA	NA	NA	NA	NA	NA	NA	NA	NA	NA	NA	NA	NA	NA	3.15	2.35	3.88	NA	NA	NA
100274394	NA	NA	NA	NA	NA	NA	NA	NA	NA	NA	NA	NA	NA	NA	NA	12.72	12.32	16.94	NA	NA	NA	NA	NA	NA	NA	NA	NA	NA	NA	NA	NA	NA	NA	NA	NA	NA	27.05	21.8	12.62	NA	NA	NA
103630640	NA	NA	NA	NA	NA	NA	NA	NA	NA	NA	NA	NA	NA	NA	NA	10.15	8.12	12.18	NA	NA	NA	NA	NA	NA	NA	NA	NA	NA	NA	NA	NA	NA	NA	NA	NA	NA	52.54	58.01	23.13	NA	NA	NA
103627642	NA	NA	NA	NA	NA	NA	NA	NA	NA	NA	NA	NA	NA	NA	NA	4.97	3.05	3.78	NA	NA	NA	NA	NA	NA	NA	NA	NA	NA	NA	NA	NA	NA	NA	NA	NA	NA	10.06	23.58	12.7	NA	NA	NA
103642022	NA	NA	NA	NA	NA	NA	NA	NA	NA	NA	NA	NA	NA	NA	NA	0	0.1	0	NA	NA	NA	NA	NA	NA	NA	NA	NA	NA	NA	NA	NA	NA	NA	NA	NA	NA	17.45	3.74	0.04	NA	NA	NA
100192753	NA	NA	NA	NA	NA	NA	NA	NA	NA	NA	NA	NA	NA	NA	NA	12.21	10.62	8.33	NA	NA	NA	NA	NA	NA	NA	NA	NA	NA	NA	NA	NA	NA	NA	NA	NA	NA	51.08	39.23	20.3	NA	NA	NA
100192891	NA	NA	NA	NA	NA	NA	NA	NA	NA	NA	NA	NA	NA	NA	NA	89.11	135.94	96.62	NA	NA	NA	NA	NA	NA	NA	NA	NA	NA	NA	NA	NA	NA	NA	NA	NA	NA	48.02	28.48	40.47	NA	NA	NA
100283098	NA	NA	NA	NA	NA	NA	NA	NA	NA	NA	NA	NA	NA	NA	NA	317.2	767.7	1021.59	NA	NA	NA	NA	NA	NA	NA	NA	NA	NA	NA	NA	NA	NA	NA	NA	NA	NA	6185.24	2257.02	2247.2	NA	NA	NA
542177	NA	NA	NA	NA	NA	NA	NA	NA	NA	NA	NA	NA	NA	NA	NA	26.55	22.29	22.12	NA	NA	NA	NA	NA	NA	NA	NA	NA	NA	NA	NA	NA	NA	NA	NA	NA	NA	74.16	54.74	55.13	NA	NA	NA
100276824	NA	NA	NA	NA	NA	NA	NA	NA	NA	NA	NA	NA	NA	NA	NA	5.09	4.37	5.52	NA	NA	NA	NA	NA	NA	NA	NA	NA	NA	NA	NA	NA	NA	NA	NA	NA	NA	2	0.94	1.41	NA	NA	NA
100283011	NA	NA	NA	NA	NA	NA	NA	NA	NA	NA	NA	NA	NA	NA	NA	17.88	6.58	8.33	NA	NA	NA	NA	NA	NA	NA	NA	NA	NA	NA	NA	NA	NA	NA	NA	NA	NA	3.75	1.24	1.09	NA	NA	NA
107275243	NA	NA	NA	NA	NA	NA	NA	NA	NA	NA	NA	NA	NA	NA	NA	135.77	102.11	68.9	NA	NA	NA	NA	NA	NA	NA	NA	NA	NA	NA	NA	NA	NA	NA	NA	NA	NA	1.65	9.41	18.29	NA	NA	NA
541730	NA	NA	NA	NA	NA	NA	NA	NA	NA	NA	NA	NA	NA	NA	NA	1.89	1.93	1.39	NA	NA	NA	NA	NA	NA	NA	NA	NA	NA	NA	NA	NA	NA	NA	NA	NA	NA	9.69	8.81	5.23	NA	NA	NA
103652912	NA	NA	NA	NA	NA	NA	NA	NA	NA	NA	NA	NA	NA	NA	NA	0.17	0.37	0.23	NA	NA	NA	NA	NA	NA	NA	NA	NA	NA	NA	NA	NA	NA	NA	NA	NA	NA	4.95	3.57	0.9	NA	NA	NA
100285494	NA	NA	NA	NA	NA	NA	NA	NA	NA	NA	NA	NA	NA	NA	NA	14.26	14.78	23.78	NA	NA	NA	NA	NA	NA	NA	NA	NA	NA	NA	NA	NA	NA	NA	NA	NA	NA	266.44	203.07	28.37	NA	NA	NA
100281437	NA	NA	NA	NA	NA	NA	NA	NA	NA	NA	NA	NA	NA	NA	NA	4.64	3.74	1.73	NA	NA	NA	NA	NA	NA	NA	NA	NA	NA	NA	NA	NA	NA	NA	NA	NA	NA	9.26	37.96	14.89	NA	NA	NA
100281599	NA	NA	NA	NA	NA	NA	NA	NA	NA	NA	NA	NA	NA	NA	NA	2.48	0.74	1.23	NA	NA	NA	NA	NA	NA	NA	NA	NA	NA	NA	NA	NA	NA	NA	NA	NA	NA	0	0.15	0.14	NA	NA	NA
100502408	NA	NA	NA	NA	NA	NA	NA	NA	NA	NA	NA	NA	NA	NA	NA	0.99	3.07	0.84	NA	NA	NA	NA	NA	NA	NA	NA	NA	NA	NA	NA	NA	NA	NA	NA	NA	NA	34.77	11.91	8.73	NA	NA	NA
118472911	NA	NA	NA	NA	NA	NA	NA	NA	NA	NA	NA	NA	NA	NA	NA	0.33	0.21	0.15	NA	NA	NA	NA	NA	NA	NA	NA	NA	NA	NA	NA	NA	NA	NA	NA	NA	NA	0.79	3.59	6.87	NA	NA	NA
100280419	NA	NA	NA	NA	NA	NA	NA	NA	NA	NA	NA	NA	NA	NA	NA	31.85	47.24	4.06	NA	NA	NA	NA	NA	NA	NA	NA	NA	NA	NA	NA	NA	NA	NA	NA	NA	NA	218.98	554.1	111.59	NA	NA	NA
100281346	NA	NA	NA	NA	NA	NA	NA	NA	NA	NA	NA	NA	NA	NA	NA	16.72	14.74	8.11	NA	NA	NA	NA	NA	NA	NA	NA	NA	NA	NA	NA	NA	NA	NA	NA	NA	NA	36.02	50.08	47.55	NA	NA	NA
103626973	NA	NA	NA	NA	NA	NA	NA	NA	NA	NA	NA	NA	NA	NA	NA	6.44	6.12	7.04	NA	NA	NA	NA	NA	NA	NA	NA	NA	NA	NA	NA	NA	NA	NA	NA	NA	NA	22.39	46.73	14.24	NA	NA	NA
100275151	NA	NA	NA	NA	NA	NA	NA	NA	NA	NA	NA	NA	NA	NA	NA	10.54	69.92	8.54	NA	NA	NA	NA	NA	NA	NA	NA	NA	NA	NA	NA	NA	NA	NA	NA	NA	NA	4892.5	5361.33	10.33	NA	NA	NA
100281319	NA	NA	NA	NA	NA	NA	NA	NA	NA	NA	NA	NA	NA	NA	NA	0.41	0.53	0	NA	NA	NA	NA	NA	NA	NA	NA	NA	NA	NA	NA	NA	NA	NA	NA	NA	NA	7.11	43.23	1.21	NA	NA	NA
542695	NA	NA	NA	NA	NA	NA	NA	NA	NA	NA	NA	NA	NA	NA	NA	3.22	3.81	2.38	NA	NA	NA	NA	NA	NA	NA	NA	NA	NA	NA	NA	NA	NA	NA	NA	NA	NA	24.2	52.25	6.36	NA	NA	NA
100284943	NA	NA	NA	NA	NA	NA	NA	NA	NA	NA	NA	NA	NA	NA	NA	29.14	22.13	11.99	NA	NA	NA	NA	NA	NA	NA	NA	NA	NA	NA	NA	NA	NA	NA	NA	NA	NA	3.1	2	5.43	NA	NA	NA
103641355	NA	NA	NA	NA	NA	NA	NA	NA	NA	NA	NA	NA	NA	NA	NA	0.99	1.38	0.75	NA	NA	NA	NA	NA	NA	NA	NA	NA	NA	NA	NA	NA	NA	NA	NA	NA	NA	4.9	3.77	3.87	NA	NA	NA
100382491	NA	NA	NA	NA	NA	NA	NA	NA	NA	NA	NA	NA	NA	NA	NA	3.14	2.6	1.71	NA	NA	NA	NA	NA	NA	NA	NA	NA	NA	NA	NA	NA	NA	NA	NA	NA	NA	48.69	60.36	25.51	NA	NA	NA
113664105	NA	NA	NA	NA	NA	NA	NA	NA	NA	NA	NA	NA	NA	NA	NA	16.72	12.43	11.92	NA	NA	NA	NA	NA	NA	NA	NA	NA	NA	NA	NA	NA	NA	NA	NA	NA	NA	52.63	81.28	31.79	NA	NA	NA
103648311	NA	NA	NA	NA	NA	NA	NA	NA	NA	NA	NA	NA	NA	NA	NA	2.43	1.93	1.73	NA	NA	NA	NA	NA	NA	NA	NA	NA	NA	NA	NA	NA	NA	NA	NA	NA	NA	0.81	0.39	0.35	NA	NA	NA
100383525	NA	NA	NA	NA	NA	NA	NA	NA	NA	NA	NA	NA	NA	NA	NA	7.53	4.25	5.7	NA	NA	NA	NA	NA	NA	NA	NA	NA	NA	NA	NA	NA	NA	NA	NA	NA	NA	58.07	43.42	9.94	NA	NA	NA
100275216	NA	NA	NA	NA	NA	NA	NA	NA	NA	NA	NA	NA	NA	NA	NA	0.81	0.65	0.18	NA	NA	NA	NA	NA	NA	NA	NA	NA	NA	NA	NA	NA	NA	NA	NA	NA	NA	0.77	11.66	30.84	NA	NA	NA
100284998	NA	NA	NA	NA	NA	NA	NA	NA	NA	NA	NA	NA	NA	NA	NA	4.25	4.68	12.53	NA	NA	NA	NA	NA	NA	NA	NA	NA	NA	NA	NA	NA	NA	NA	NA	NA	NA	165.68	117.1	121.39	NA	NA	NA
100217274	NA	NA	NA	NA	NA	NA	NA	NA	NA	NA	NA	NA	NA	NA	NA	4.4	6.7	1.5	NA	NA	NA	NA	NA	NA	NA	NA	NA	NA	NA	NA	NA	NA	NA	NA	NA	NA	55.4	33.73	10.27	NA	NA	NA
103626381	NA	NA	NA	NA	NA	NA	NA	NA	NA	NA	NA	NA	NA	NA	NA	11.53	11.01	1.89	NA	NA	NA	NA	NA	NA	NA	NA	NA	NA	NA	NA	NA	NA	NA	NA	NA	NA	0.27	0.12	0.87	NA	NA	NA
103633075	NA	NA	NA	NA	NA	NA	NA	NA	NA	NA	NA	NA	NA	NA	NA	21.68	19.03	14.17	NA	NA	NA	NA	NA	NA	NA	NA	NA	NA	NA	NA	NA	NA	NA	NA	NA	NA	8.44	5.26	8.17	NA	NA	NA
103642284	NA	NA	NA	NA	NA	NA	NA	NA	NA	NA	NA	NA	NA	NA	NA	1	1.34	0.49	NA	NA	NA	NA	NA	NA	NA	NA	NA	NA	NA	NA	NA	NA	NA	NA	NA	NA	32.68	25.04	7.12	NA	NA	NA
100383097	NA	NA	NA	NA	NA	NA	NA	NA	NA	NA	NA	NA	NA	NA	NA	0.43	0.33	0	NA	NA	NA	NA	NA	NA	NA	NA	NA	NA	NA	NA	NA	NA	NA	NA	NA	NA	21.57	9.96	13.63	NA	NA	NA
100217165	NA	NA	NA	NA	NA	NA	NA	NA	NA	NA	NA	NA	NA	NA	NA	3.35	2.19	4.8	NA	NA	NA	NA	NA	NA	NA	NA	NA	NA	NA	NA	NA	NA	NA	NA	NA	NA	77.35	39.5	10.1	NA	NA	NA
100281284	NA	NA	NA	NA	NA	NA	NA	NA	NA	NA	NA	NA	NA	NA	NA	0.19	0	0.23	NA	NA	NA	NA	NA	NA	NA	NA	NA	NA	NA	NA	NA	NA	NA	NA	NA	NA	3.37	7.43	1.51	NA	NA	NA
100193182	NA	NA	NA	NA	NA	NA	NA	NA	NA	NA	NA	NA	NA	NA	NA	15.35	13.05	8.65	NA	NA	NA	NA	NA	NA	NA	NA	NA	NA	NA	NA	NA	NA	NA	NA	NA	NA	77.42	99.07	31.15	NA	NA	NA
100274473	NA	NA	NA	NA	NA	NA	NA	NA	NA	NA	NA	NA	NA	NA	NA	2.49	1.78	1.49	NA	NA	NA	NA	NA	NA	NA	NA	NA	NA	NA	NA	NA	NA	NA	NA	NA	NA	38	3.92	10.29	NA	NA	NA
100281424	NA	NA	NA	NA	NA	NA	NA	NA	NA	NA	NA	NA	NA	NA	NA	21.25	16.46	21.9	NA	NA	NA	NA	NA	NA	NA	NA	NA	NA	NA	NA	NA	NA	NA	NA	NA	NA	53.41	99.19	56.66	NA	NA	NA
100502336	NA	NA	NA	NA	NA	NA	NA	NA	NA	NA	NA	NA	NA	NA	NA	4.34	4.28	14.19	NA	NA	NA	NA	NA	NA	NA	NA	NA	NA	NA	NA	NA	NA	NA	NA	NA	NA	1.31	0.68	1.95	NA	NA	NA
100037803	NA	NA	NA	NA	NA	NA	NA	NA	NA	NA	NA	NA	NA	NA	NA	4.89	3.18	7.43	NA	NA	NA	NA	NA	NA	NA	NA	NA	NA	NA	NA	NA	NA	NA	NA	NA	NA	36.1	65.1	24.6	NA	NA	NA
100281764	NA	NA	NA	NA	NA	NA	NA	NA	NA	NA	NA	NA	NA	NA	NA	17.32	13.62	6.91	NA	NA	NA	NA	NA	NA	NA	NA	NA	NA	NA	NA	NA	NA	NA	NA	NA	NA	87.77	145.57	54.8	NA	NA	NA
103626019	NA	NA	NA	NA	NA	NA	NA	NA	NA	NA	NA	NA	NA	NA	NA	4.61	4.12	3.06	NA	NA	NA	NA	NA	NA	NA	NA	NA	NA	NA	NA	NA	NA	NA	NA	NA	NA	14.48	10.01	9.83	NA	NA	NA
100281373	NA	NA	NA	NA	NA	NA	NA	NA	NA	NA	NA	NA	NA	NA	NA	0.24	0.25	0.56	NA	NA	NA	NA	NA	NA	NA	NA	NA	NA	NA	NA	NA	NA	NA	NA	NA	NA	2.03	5.5	2.89	NA	NA	NA
103629010	NA	NA	NA	NA	NA	NA	NA	NA	NA	NA	NA	NA	NA	NA	NA	0	0.27	0.12	NA	NA	NA	NA	NA	NA	NA	NA	NA	NA	NA	NA	NA	NA	NA	NA	NA	NA	94.08	7.54	1.8	NA	NA	NA
103641936	NA	NA	NA	NA	NA	NA	NA	NA	NA	NA	NA	NA	NA	NA	NA	1.03	4.17	2.71	NA	NA	NA	NA	NA	NA	NA	NA	NA	NA	NA	NA	NA	NA	NA	NA	NA	NA	84.95	42.03	4.56	NA	NA	NA
100281042	NA	NA	NA	NA	NA	NA	NA	NA	NA	NA	NA	NA	NA	NA	NA	4.47	6.71	5.57	NA	NA	NA	NA	NA	NA	NA	NA	NA	NA	NA	NA	NA	NA	NA	NA	NA	NA	30.26	18.84	69.7	NA	NA	NA
100274597	NA	NA	NA	NA	NA	NA	NA	NA	NA	NA	NA	NA	NA	NA	NA	0.92	0.87	0	NA	NA	NA	NA	NA	NA	NA	NA	NA	NA	NA	NA	NA	NA	NA	NA	NA	NA	15.45	72.79	1.79	NA	NA	NA
103636463	NA	NA	NA	NA	NA	NA	NA	NA	NA	NA	NA	NA	NA	NA	NA	13.33	8.76	5.17	NA	NA	NA	NA	NA	NA	NA	NA	NA	NA	NA	NA	NA	NA	NA	NA	NA	NA	146.88	105.89	42.22	NA	NA	NA
103646542	NA	NA	NA	NA	NA	NA	NA	NA	NA	NA	NA	NA	NA	NA	NA	0.3	0.37	1.56	NA	NA	NA	NA	NA	NA	NA	NA	NA	NA	NA	NA	NA	NA	NA	NA	NA	NA	35.01	15.65	0.86	NA	NA	NA
103643332	NA	NA	NA	NA	NA	NA	NA	NA	NA	NA	NA	NA	NA	NA	NA	4.77	4.06	5.86	NA	NA	NA	NA	NA	NA	NA	NA	NA	NA	NA	NA	NA	NA	NA	NA	NA	NA	15.72	14.7	15.58	NA	NA	NA
100272958	NA	NA	NA	NA	NA	NA	NA	NA	NA	NA	NA	NA	NA	NA	NA	2.15	1.25	1.04	NA	NA	NA	NA	NA	NA	NA	NA	NA	NA	NA	NA	NA	NA	NA	NA	NA	NA	14.68	18.47	3.81	NA	NA	NA
542576	NA	NA	NA	NA	NA	NA	NA	NA	NA	NA	NA	NA	NA	NA	NA	139.59	28.61	64.89	NA	NA	NA	NA	NA	NA	NA	NA	NA	NA	NA	NA	NA	NA	NA	NA	NA	NA	6.97	6.65	5.81	NA	NA	NA
541814	NA	NA	NA	NA	NA	NA	NA	NA	NA	NA	NA	NA	NA	NA	NA	3.61	8.97	2.84	NA	NA	NA	NA	NA	NA	NA	NA	NA	NA	NA	NA	NA	NA	NA	NA	NA	NA	295.53	431.18	106.26	NA	NA	NA
732716	NA	NA	NA	NA	NA	NA	NA	NA	NA	NA	NA	NA	NA	NA	NA	0.67	1.56	0.46	NA	NA	NA	NA	NA	NA	NA	NA	NA	NA	NA	NA	NA	NA	NA	NA	NA	NA	170.81	78.5	5.63	NA	NA	NA
100274767	NA	NA	NA	NA	NA	NA	NA	NA	NA	NA	NA	NA	NA	NA	NA	57.41	29.46	30.08	NA	NA	NA	NA	NA	NA	NA	NA	NA	NA	NA	NA	NA	NA	NA	NA	NA	NA	565.38	571.43	93.74	NA	NA	NA
100280824	NA	NA	NA	NA	NA	NA	NA	NA	NA	NA	NA	NA	NA	NA	NA	0.33	3.73	7.46	NA	NA	NA	NA	NA	NA	NA	NA	NA	NA	NA	NA	NA	NA	NA	NA	NA	NA	358.74	179.02	5.67	NA	NA	NA
541733	NA	NA	NA	NA	NA	NA	NA	NA	NA	NA	NA	NA	NA	NA	NA	5.36	7.85	4.1	NA	NA	NA	NA	NA	NA	NA	NA	NA	NA	NA	NA	NA	NA	NA	NA	NA	NA	81.45	64.63	35.75	NA	NA	NA
103638604	NA	NA	NA	NA	NA	NA	NA	NA	NA	NA	NA	NA	NA	NA	NA	4.01	0.17	0.18	NA	NA	NA	NA	NA	NA	NA	NA	NA	NA	NA	NA	NA	NA	NA	NA	NA	NA	23.65	65.1	8.49	NA	NA	NA
542378	NA	NA	NA	NA	NA	NA	NA	NA	NA	NA	NA	NA	NA	NA	NA	1.08	1.31	1.64	NA	NA	NA	NA	NA	NA	NA	NA	NA	NA	NA	NA	NA	NA	NA	NA	NA	NA	16.38	24.31	3.3	NA	NA	NA
100273979	NA	NA	NA	NA	NA	NA	NA	NA	NA	NA	NA	NA	NA	NA	NA	1.85	1.86	2.49	NA	NA	NA	NA	NA	NA	NA	NA	NA	NA	NA	NA	NA	NA	NA	NA	NA	NA	15.25	23.19	3.06	NA	NA	NA
103634152	NA	NA	NA	NA	NA	NA	NA	NA	NA	NA	NA	NA	NA	NA	NA	1.51	1.83	1.03	NA	NA	NA	NA	NA	NA	NA	NA	NA	NA	NA	NA	NA	NA	NA	NA	NA	NA	4.26	9.96	12.05	NA	NA	NA
100194255	NA	NA	NA	NA	NA	NA	NA	NA	NA	NA	NA	NA	NA	NA	NA	1.18	1.34	0.99	NA	NA	NA	NA	NA	NA	NA	NA	NA	NA	NA	NA	NA	NA	NA	NA	NA	NA	9.18	3.48	5.43	NA	NA	NA
100273648	NA	NA	NA	NA	NA	NA	NA	NA	NA	NA	NA	NA	NA	NA	NA	5.05	2.57	2.88	NA	NA	NA	NA	NA	NA	NA	NA	NA	NA	NA	NA	NA	NA	NA	NA	NA	NA	1.11	0.37	0.48	NA	NA	NA
100502471	NA	NA	NA	NA	NA	NA	NA	NA	NA	NA	NA	NA	NA	NA	NA	1.11	1.71	0.93	NA	NA	NA	NA	NA	NA	NA	NA	NA	NA	NA	NA	NA	NA	NA	NA	NA	NA	16.2	6.62	4.38	NA	NA	NA
100282827	NA	NA	NA	NA	NA	NA	NA	NA	NA	NA	NA	NA	NA	NA	NA	6.07	7.26	2.39	NA	NA	NA	NA	NA	NA	NA	NA	NA	NA	NA	NA	NA	NA	NA	NA	NA	NA	83.41	79.78	118.28	NA	NA	NA
100192559	NA	NA	NA	NA	NA	NA	NA	NA	NA	NA	NA	NA	NA	NA	NA	12.15	8.76	14.7	NA	NA	NA	NA	NA	NA	NA	NA	NA	NA	NA	NA	NA	NA	NA	NA	NA	NA	4.98	5.18	3.84	NA	NA	NA
100272836	NA	NA	NA	NA	NA	NA	NA	NA	NA	NA	NA	NA	NA	NA	NA	3.58	7.25	2.03	NA	NA	NA	NA	NA	NA	NA	NA	NA	NA	NA	NA	NA	NA	NA	NA	NA	NA	30.66	265.8	16.56	NA	NA	NA
103630738	NA	NA	NA	NA	NA	NA	NA	NA	NA	NA	NA	NA	NA	NA	NA	0.29	0.62	0.21	NA	NA	NA	NA	NA	NA	NA	NA	NA	NA	NA	NA	NA	NA	NA	NA	NA	NA	4.11	4.62	2.3	NA	NA	NA
100272269	NA	NA	NA	NA	NA	NA	NA	NA	NA	NA	NA	NA	NA	NA	NA	0.68	0.73	1.36	NA	NA	NA	NA	NA	NA	NA	NA	NA	NA	NA	NA	NA	NA	NA	NA	NA	NA	24.22	8.2	2.71	NA	NA	NA
100280488	NA	NA	NA	NA	NA	NA	NA	NA	NA	NA	NA	NA	NA	NA	NA	5.61	2.16	4.7	NA	NA	NA	NA	NA	NA	NA	NA	NA	NA	NA	NA	NA	NA	NA	NA	NA	NA	87.3	41.15	5.08	NA	NA	NA
100282276	NA	NA	NA	NA	NA	NA	NA	NA	NA	NA	NA	NA	NA	NA	NA	0	0.1	0	NA	NA	NA	NA	NA	NA	NA	NA	NA	NA	NA	NA	NA	NA	NA	NA	NA	NA	6.67	1.08	1.1	NA	NA	NA
100126898	NA	NA	NA	NA	NA	NA	NA	NA	NA	NA	NA	NA	NA	NA	NA	4.89	1.95	37.83	NA	NA	NA	NA	NA	NA	NA	NA	NA	NA	NA	NA	NA	NA	NA	NA	NA	NA	0.76	0.1	0.1	NA	NA	NA
100279092	NA	NA	NA	NA	NA	NA	NA	NA	NA	NA	NA	NA	NA	NA	NA	0.22	0.94	0.77	NA	NA	NA	NA	NA	NA	NA	NA	NA	NA	NA	NA	NA	NA	NA	NA	NA	NA	0.84	53.71	6.78	NA	NA	NA
103627316	NA	NA	NA	NA	NA	NA	NA	NA	NA	NA	NA	NA	NA	NA	NA	0.57	0.91	0.37	NA	NA	NA	NA	NA	NA	NA	NA	NA	NA	NA	NA	NA	NA	NA	NA	NA	NA	9.31	35.52	4.25	NA	NA	NA
100279830	NA	NA	NA	NA	NA	NA	NA	NA	NA	NA	NA	NA	NA	NA	NA	0.06	0	0.06	NA	NA	NA	NA	NA	NA	NA	NA	NA	NA	NA	NA	NA	NA	NA	NA	NA	NA	29.06	0.58	0.33	NA	NA	NA
103632960	NA	NA	NA	NA	NA	NA	NA	NA	NA	NA	NA	NA	NA	NA	NA	1.01	1.29	0.41	NA	NA	NA	NA	NA	NA	NA	NA	NA	NA	NA	NA	NA	NA	NA	NA	NA	NA	5.61	5.06	4.31	NA	NA	NA
103654324	NA	NA	NA	NA	NA	NA	NA	NA	NA	NA	NA	NA	NA	NA	NA	0.54	9.53	2.63	NA	NA	NA	NA	NA	NA	NA	NA	NA	NA	NA	NA	NA	NA	NA	NA	NA	NA	284.1	223.95	9.89	NA	NA	NA
100382599	NA	NA	NA	NA	NA	NA	NA	NA	NA	NA	NA	NA	NA	NA	NA	6.91	8.29	10.86	NA	NA	NA	NA	NA	NA	NA	NA	NA	NA	NA	NA	NA	NA	NA	NA	NA	NA	27.1	24.65	16.51	NA	NA	NA
100217133	NA	NA	NA	NA	NA	NA	NA	NA	NA	NA	NA	NA	NA	NA	NA	3.52	5.28	8.8	NA	NA	NA	NA	NA	NA	NA	NA	NA	NA	NA	NA	NA	NA	NA	NA	NA	NA	73.13	54.9	8.5	NA	NA	NA
100272870	NA	NA	NA	NA	NA	NA	NA	NA	NA	NA	NA	NA	NA	NA	NA	21.72	45.75	93.34	NA	NA	NA	NA	NA	NA	NA	NA	NA	NA	NA	NA	NA	NA	NA	NA	NA	NA	339.16	1444.85	170.24	NA	NA	NA
103633099	NA	NA	NA	NA	NA	NA	NA	NA	NA	NA	NA	NA	NA	NA	NA	0.64	1.15	0.14	NA	NA	NA	NA	NA	NA	NA	NA	NA	NA	NA	NA	NA	NA	NA	NA	NA	NA	10.14	4.42	4.16	NA	NA	NA
103650125	NA	NA	NA	NA	NA	NA	NA	NA	NA	NA	NA	NA	NA	NA	NA	1.88	0.89	1.99	NA	NA	NA	NA	NA	NA	NA	NA	NA	NA	NA	NA	NA	NA	NA	NA	NA	NA	19.71	33.16	6.32	NA	NA	NA
103627233	NA	NA	NA	NA	NA	NA	NA	NA	NA	NA	NA	NA	NA	NA	NA	0.36	0.7	0.87	NA	NA	NA	NA	NA	NA	NA	NA	NA	NA	NA	NA	NA	NA	NA	NA	NA	NA	60.17	7.85	2.58	NA	NA	NA
100284713	NA	NA	NA	NA	NA	NA	NA	NA	NA	NA	NA	NA	NA	NA	NA	1.19	3.16	3.5	NA	NA	NA	NA	NA	NA	NA	NA	NA	NA	NA	NA	NA	NA	NA	NA	NA	NA	132.74	83.32	11.13	NA	NA	NA
103639183	NA	NA	NA	NA	NA	NA	NA	NA	NA	NA	NA	NA	NA	NA	NA	505.01	404.91	378.59	NA	NA	NA	NA	NA	NA	NA	NA	NA	NA	NA	NA	NA	NA	NA	NA	NA	NA	4.85	17.84	86.46	NA	NA	NA
100274623	NA	NA	NA	NA	NA	NA	NA	NA	NA	NA	NA	NA	NA	NA	NA	5.78	5.39	1.47	NA	NA	NA	NA	NA	NA	NA	NA	NA	NA	NA	NA	NA	NA	NA	NA	NA	NA	15.21	187.26	17.09	NA	NA	NA
542725	NA	NA	NA	NA	NA	NA	NA	NA	NA	NA	NA	NA	NA	NA	NA	16312.55	15551.32	17261.92	NA	NA	NA	NA	NA	NA	NA	NA	NA	NA	NA	NA	NA	NA	NA	NA	NA	NA	7976.73	8914.71	9621.34	NA	NA	NA
100283735	NA	NA	NA	NA	NA	NA	NA	NA	NA	NA	NA	NA	NA	NA	NA	67.24	34.3	68.19	NA	NA	NA	NA	NA	NA	NA	NA	NA	NA	NA	NA	NA	NA	NA	NA	NA	NA	613.73	298.93	119.12	NA	NA	NA
100381709	NA	NA	NA	NA	NA	NA	NA	NA	NA	NA	NA	NA	NA	NA	NA	2.76	1.78	3.61	NA	NA	NA	NA	NA	NA	NA	NA	NA	NA	NA	NA	NA	NA	NA	NA	NA	NA	0.61	0.55	0.24	NA	NA	NA
100272795	NA	NA	NA	NA	NA	NA	NA	NA	NA	NA	NA	NA	NA	NA	NA	0.24	0.26	1.85	NA	NA	NA	NA	NA	NA	NA	NA	NA	NA	NA	NA	NA	NA	NA	NA	NA	NA	39.65	24.35	3.24	NA	NA	NA
103633127	NA	NA	NA	NA	NA	NA	NA	NA	NA	NA	NA	NA	NA	NA	NA	3.27	4.31	4.64	NA	NA	NA	NA	NA	NA	NA	NA	NA	NA	NA	NA	NA	NA	NA	NA	NA	NA	17.54	16.39	9.79	NA	NA	NA
542670	NA	NA	NA	NA	NA	NA	NA	NA	NA	NA	NA	NA	NA	NA	NA	10.83	8.69	12.44	NA	NA	NA	NA	NA	NA	NA	NA	NA	NA	NA	NA	NA	NA	NA	NA	NA	NA	28.87	25.28	19.4	NA	NA	NA
100284575	NA	NA	NA	NA	NA	NA	NA	NA	NA	NA	NA	NA	NA	NA	NA	0.35	0.37	0.37	NA	NA	NA	NA	NA	NA	NA	NA	NA	NA	NA	NA	NA	NA	NA	NA	NA	NA	4.49	3.82	4.33	NA	NA	NA
100193008	NA	NA	NA	NA	NA	NA	NA	NA	NA	NA	NA	NA	NA	NA	NA	1.7	2.17	1.23	NA	NA	NA	NA	NA	NA	NA	NA	NA	NA	NA	NA	NA	NA	NA	NA	NA	NA	16.49	10.23	6.31	NA	NA	NA
103635822	NA	NA	NA	NA	NA	NA	NA	NA	NA	NA	NA	NA	NA	NA	NA	1.78	16.59	8.97	NA	NA	NA	NA	NA	NA	NA	NA	NA	NA	NA	NA	NA	NA	NA	NA	NA	NA	46.91	323.22	36.07	NA	NA	NA
103640866	NA	NA	NA	NA	NA	NA	NA	NA	NA	NA	NA	NA	NA	NA	NA	0.41	0.79	1.65	NA	NA	NA	NA	NA	NA	NA	NA	NA	NA	NA	NA	NA	NA	NA	NA	NA	NA	7.24	7.43	2.72	NA	NA	NA
100278004	NA	NA	NA	NA	NA	NA	NA	NA	NA	NA	NA	NA	NA	NA	NA	3.67	1.2	0.14	NA	NA	NA	NA	NA	NA	NA	NA	NA	NA	NA	NA	NA	NA	NA	NA	NA	NA	19.08	17.76	13.57	NA	NA	NA
103649730	NA	NA	NA	NA	NA	NA	NA	NA	NA	NA	NA	NA	NA	NA	NA	5.07	4.86	2.75	NA	NA	NA	NA	NA	NA	NA	NA	NA	NA	NA	NA	NA	NA	NA	NA	NA	NA	157.26	10.28	11.72	NA	NA	NA
100274484	NA	NA	NA	NA	NA	NA	NA	NA	NA	NA	NA	NA	NA	NA	NA	2.08	1.68	0.66	NA	NA	NA	NA	NA	NA	NA	NA	NA	NA	NA	NA	NA	NA	NA	NA	NA	NA	0.14	0	0	NA	NA	NA
100193060	NA	NA	NA	NA	NA	NA	NA	NA	NA	NA	NA	NA	NA	NA	NA	0.07	0.32	0.72	NA	NA	NA	NA	NA	NA	NA	NA	NA	NA	NA	NA	NA	NA	NA	NA	NA	NA	9.06	4.07	1.98	NA	NA	NA
100382488	NA	NA	NA	NA	NA	NA	NA	NA	NA	NA	NA	NA	NA	NA	NA	3.19	58.33	16.1	NA	NA	NA	NA	NA	NA	NA	NA	NA	NA	NA	NA	NA	NA	NA	NA	NA	NA	967.7	842.33	49.02	NA	NA	NA
100282086	NA	NA	NA	NA	NA	NA	NA	NA	NA	NA	NA	NA	NA	NA	NA	9.72	7.71	4.55	NA	NA	NA	NA	NA	NA	NA	NA	NA	NA	NA	NA	NA	NA	NA	NA	NA	NA	43.65	72.32	31.33	NA	NA	NA
100501482	NA	NA	NA	NA	NA	NA	NA	NA	NA	NA	NA	NA	NA	NA	NA	29.2	14.1	14.81	NA	NA	NA	NA	NA	NA	NA	NA	NA	NA	NA	NA	NA	NA	NA	NA	NA	NA	138.46	86.67	42.31	NA	NA	NA
103638587	NA	NA	NA	NA	NA	NA	NA	NA	NA	NA	NA	NA	NA	NA	NA	3.63	5.08	1.63	NA	NA	NA	NA	NA	NA	NA	NA	NA	NA	NA	NA	NA	NA	NA	NA	NA	NA	32.78	93.38	12.84	NA	NA	NA
100280431	NA	NA	NA	NA	NA	NA	NA	NA	NA	NA	NA	NA	NA	NA	NA	0.78	1.04	0.51	NA	NA	NA	NA	NA	NA	NA	NA	NA	NA	NA	NA	NA	NA	NA	NA	NA	NA	8.77	13.44	6.02	NA	NA	NA
103633249	NA	NA	NA	NA	NA	NA	NA	NA	NA	NA	NA	NA	NA	NA	NA	19.49	30.97	52.29	NA	NA	NA	NA	NA	NA	NA	NA	NA	NA	NA	NA	NA	NA	NA	NA	NA	NA	1478.34	177.44	44.38	NA	NA	NA
100274216	NA	NA	NA	NA	NA	NA	NA	NA	NA	NA	NA	NA	NA	NA	NA	2.59	3.11	2.72	NA	NA	NA	NA	NA	NA	NA	NA	NA	NA	NA	NA	NA	NA	NA	NA	NA	NA	64.25	28.68	8.27	NA	NA	NA
103637950	NA	NA	NA	NA	NA	NA	NA	NA	NA	NA	NA	NA	NA	NA	NA	52.28	19.24	15.5	NA	NA	NA	NA	NA	NA	NA	NA	NA	NA	NA	NA	NA	NA	NA	NA	NA	NA	5.35	3.47	6.24	NA	NA	NA
103653893	NA	NA	NA	NA	NA	NA	NA	NA	NA	NA	NA	NA	NA	NA	NA	4.78	3.48	4.83	NA	NA	NA	NA	NA	NA	NA	NA	NA	NA	NA	NA	NA	NA	NA	NA	NA	NA	2.03	1.97	1.9	NA	NA	NA
100381673	NA	NA	NA	NA	NA	NA	NA	NA	NA	NA	NA	NA	NA	NA	NA	7.31	10.17	5.89	NA	NA	NA	NA	NA	NA	NA	NA	NA	NA	NA	NA	NA	NA	NA	NA	NA	NA	58.32	78.81	17.64	NA	NA	NA
100278091	NA	NA	NA	NA	NA	NA	NA	NA	NA	NA	NA	NA	NA	NA	NA	15.16	13.1	8.46	NA	NA	NA	NA	NA	NA	NA	NA	NA	NA	NA	NA	NA	NA	NA	NA	NA	NA	68.75	47.67	32.99	NA	NA	NA
103639611	NA	NA	NA	NA	NA	NA	NA	NA	NA	NA	NA	NA	NA	NA	NA	5.93	14.33	10.57	NA	NA	NA	NA	NA	NA	NA	NA	NA	NA	NA	NA	NA	NA	NA	NA	NA	NA	70	200.17	20.96	NA	NA	NA
103645931	NA	NA	NA	NA	NA	NA	NA	NA	NA	NA	NA	NA	NA	NA	NA	1.12	0.43	0.85	NA	NA	NA	NA	NA	NA	NA	NA	NA	NA	NA	NA	NA	NA	NA	NA	NA	NA	5.22	5.83	2.2	NA	NA	NA
100281595	NA	NA	NA	NA	NA	NA	NA	NA	NA	NA	NA	NA	NA	NA	NA	18.57	13.37	5.19	NA	NA	NA	NA	NA	NA	NA	NA	NA	NA	NA	NA	NA	NA	NA	NA	NA	NA	0.79	0.11	1.59	NA	NA	NA
100273620	NA	NA	NA	NA	NA	NA	NA	NA	NA	NA	NA	NA	NA	NA	NA	0.58	0.09	0	NA	NA	NA	NA	NA	NA	NA	NA	NA	NA	NA	NA	NA	NA	NA	NA	NA	NA	35.14	6.64	0.72	NA	NA	NA
100273875	NA	NA	NA	NA	NA	NA	NA	NA	NA	NA	NA	NA	NA	NA	NA	0	0	0.05	NA	NA	NA	NA	NA	NA	NA	NA	NA	NA	NA	NA	NA	NA	NA	NA	NA	NA	11.33	0.21	0.21	NA	NA	NA
100502161	NA	NA	NA	NA	NA	NA	NA	NA	NA	NA	NA	NA	NA	NA	NA	0.74	2.04	1.08	NA	NA	NA	NA	NA	NA	NA	NA	NA	NA	NA	NA	NA	NA	NA	NA	NA	NA	4.75	49.22	7.15	NA	NA	NA
100280788	NA	NA	NA	NA	NA	NA	NA	NA	NA	NA	NA	NA	NA	NA	NA	2.48	0.73	1.6	NA	NA	NA	NA	NA	NA	NA	NA	NA	NA	NA	NA	NA	NA	NA	NA	NA	NA	7.08	26.86	12.67	NA	NA	NA
100275492	NA	NA	NA	NA	NA	NA	NA	NA	NA	NA	NA	NA	NA	NA	NA	6.89	10.89	8.91	NA	NA	NA	NA	NA	NA	NA	NA	NA	NA	NA	NA	NA	NA	NA	NA	NA	NA	103.66	57.49	18.04	NA	NA	NA
103642052	NA	NA	NA	NA	NA	NA	NA	NA	NA	NA	NA	NA	NA	NA	NA	1.76	1.77	0.56	NA	NA	NA	NA	NA	NA	NA	NA	NA	NA	NA	NA	NA	NA	NA	NA	NA	NA	0.05	0	0.1	NA	NA	NA
100381763	NA	NA	NA	NA	NA	NA	NA	NA	NA	NA	NA	NA	NA	NA	NA	3.71	2.49	3.73	NA	NA	NA	NA	NA	NA	NA	NA	NA	NA	NA	NA	NA	NA	NA	NA	NA	NA	8.43	8.59	7.98	NA	NA	NA
100272673	NA	NA	NA	NA	NA	NA	NA	NA	NA	NA	NA	NA	NA	NA	NA	25.66	28.65	29	NA	NA	NA	NA	NA	NA	NA	NA	NA	NA	NA	NA	NA	NA	NA	NA	NA	NA	7.97	10.95	9.19	NA	NA	NA
100277715	NA	NA	NA	NA	NA	NA	NA	NA	NA	NA	NA	NA	NA	NA	NA	8.09	9.52	5.87	NA	NA	NA	NA	NA	NA	NA	NA	NA	NA	NA	NA	NA	NA	NA	NA	NA	NA	253.73	67.15	18.95	NA	NA	NA
118476279	NA	NA	NA	NA	NA	NA	NA	NA	NA	NA	NA	NA	NA	NA	NA	45.62	21.88	17.29	NA	NA	NA	NA	NA	NA	NA	NA	NA	NA	NA	NA	NA	NA	NA	NA	NA	NA	6.06	6.34	8.63	NA	NA	NA
100384430	NA	NA	NA	NA	NA	NA	NA	NA	NA	NA	NA	NA	NA	NA	NA	6.54	6.3	7.78	NA	NA	NA	NA	NA	NA	NA	NA	NA	NA	NA	NA	NA	NA	NA	NA	NA	NA	15.68	20.72	15.82	NA	NA	NA
100280571	NA	NA	NA	NA	NA	NA	NA	NA	NA	NA	NA	NA	NA	NA	NA	31.22	26.36	46.37	NA	NA	NA	NA	NA	NA	NA	NA	NA	NA	NA	NA	NA	NA	NA	NA	NA	NA	160.02	125.77	72.23	NA	NA	NA
100501607	NA	NA	NA	NA	NA	NA	NA	NA	NA	NA	NA	NA	NA	NA	NA	0.31	0.39	0.11	NA	NA	NA	NA	NA	NA	NA	NA	NA	NA	NA	NA	NA	NA	NA	NA	NA	NA	3.34	7.73	1.78	NA	NA	NA
100193968	NA	NA	NA	NA	NA	NA	NA	NA	NA	NA	NA	NA	NA	NA	NA	78.07	51.83	77.8	NA	NA	NA	NA	NA	NA	NA	NA	NA	NA	NA	NA	NA	NA	NA	NA	NA	NA	36.89	27.9	34.12	NA	NA	NA
100192744	NA	NA	NA	NA	NA	NA	NA	NA	NA	NA	NA	NA	NA	NA	NA	38.13	16.57	1.19	NA	NA	NA	NA	NA	NA	NA	NA	NA	NA	NA	NA	NA	NA	NA	NA	NA	NA	0.37	0.81	0.27	NA	NA	NA
103640631	NA	NA	NA	NA	NA	NA	NA	NA	NA	NA	NA	NA	NA	NA	NA	30.12	22.38	14.11	NA	NA	NA	NA	NA	NA	NA	NA	NA	NA	NA	NA	NA	NA	NA	NA	NA	NA	257.34	107.11	76.6	NA	NA	NA
100384320	NA	NA	NA	NA	NA	NA	NA	NA	NA	NA	NA	NA	NA	NA	NA	14.3	6.48	9.81	NA	NA	NA	NA	NA	NA	NA	NA	NA	NA	NA	NA	NA	NA	NA	NA	NA	NA	46.75	61.81	22.82	NA	NA	NA
103647499	NA	NA	NA	NA	NA	NA	NA	NA	NA	NA	NA	NA	NA	NA	NA	0	0.07	0.16	NA	NA	NA	NA	NA	NA	NA	NA	NA	NA	NA	NA	NA	NA	NA	NA	NA	NA	5.05	2.74	0.26	NA	NA	NA
103629612	NA	NA	NA	NA	NA	NA	NA	NA	NA	NA	NA	NA	NA	NA	NA	2.26	2	2.43	NA	NA	NA	NA	NA	NA	NA	NA	NA	NA	NA	NA	NA	NA	NA	NA	NA	NA	8.94	11.95	5.57	NA	NA	NA
100276383	NA	NA	NA	NA	NA	NA	NA	NA	NA	NA	NA	NA	NA	NA	NA	118.77	143.12	100.28	NA	NA	NA	NA	NA	NA	NA	NA	NA	NA	NA	NA	NA	NA	NA	NA	NA	NA	342.27	692.17	302.2	NA	NA	NA
100272761	NA	NA	NA	NA	NA	NA	NA	NA	NA	NA	NA	NA	NA	NA	NA	9.81	11.13	9.42	NA	NA	NA	NA	NA	NA	NA	NA	NA	NA	NA	NA	NA	NA	NA	NA	NA	NA	21.82	24.08	32.25	NA	NA	NA
103644190	NA	NA	NA	NA	NA	NA	NA	NA	NA	NA	NA	NA	NA	NA	NA	1.49	1	0.78	NA	NA	NA	NA	NA	NA	NA	NA	NA	NA	NA	NA	NA	NA	NA	NA	NA	NA	31.53	20.44	9.32	NA	NA	NA
100277693	NA	NA	NA	NA	NA	NA	NA	NA	NA	NA	NA	NA	NA	NA	NA	15.77	18.7	18.09	NA	NA	NA	NA	NA	NA	NA	NA	NA	NA	NA	NA	NA	NA	NA	NA	NA	NA	102.41	167.83	62.82	NA	NA	NA
100273332	NA	NA	NA	NA	NA	NA	NA	NA	NA	NA	NA	NA	NA	NA	NA	12.38	9.13	17.01	NA	NA	NA	NA	NA	NA	NA	NA	NA	NA	NA	NA	NA	NA	NA	NA	NA	NA	115.09	186.09	42.41	NA	NA	NA
100285804	NA	NA	NA	NA	NA	NA	NA	NA	NA	NA	NA	NA	NA	NA	NA	3.02	1.24	0.51	NA	NA	NA	NA	NA	NA	NA	NA	NA	NA	NA	NA	NA	NA	NA	NA	NA	NA	106.07	18.29	1.69	NA	NA	NA
100281705	NA	NA	NA	NA	NA	NA	NA	NA	NA	NA	NA	NA	NA	NA	NA	77.27	66.11	25.21	NA	NA	NA	NA	NA	NA	NA	NA	NA	NA	NA	NA	NA	NA	NA	NA	NA	NA	287.97	234.29	165.86	NA	NA	NA
100285726	NA	NA	NA	NA	NA	NA	NA	NA	NA	NA	NA	NA	NA	NA	NA	0.74	0.87	2.25	NA	NA	NA	NA	NA	NA	NA	NA	NA	NA	NA	NA	NA	NA	NA	NA	NA	NA	29.87	8.51	2.95	NA	NA	NA
542293	NA	NA	NA	NA	NA	NA	NA	NA	NA	NA	NA	NA	NA	NA	NA	84.59	44.22	170.51	NA	NA	NA	NA	NA	NA	NA	NA	NA	NA	NA	NA	NA	NA	NA	NA	NA	NA	19.6	9.78	12.6	NA	NA	NA
103627668	NA	NA	NA	NA	NA	NA	NA	NA	NA	NA	NA	NA	NA	NA	NA	22.19	11.86	2.12	NA	NA	NA	NA	NA	NA	NA	NA	NA	NA	NA	NA	NA	NA	NA	NA	NA	NA	0.23	0.26	1.53	NA	NA	NA
100502296	NA	NA	NA	NA	NA	NA	NA	NA	NA	NA	NA	NA	NA	NA	NA	2.66	3.97	2.56	NA	NA	NA	NA	NA	NA	NA	NA	NA	NA	NA	NA	NA	NA	NA	NA	NA	NA	40.22	142.83	3.29	NA	NA	NA
103654668	NA	NA	NA	NA	NA	NA	NA	NA	NA	NA	NA	NA	NA	NA	NA	2.3	2.41	3.73	NA	NA	NA	NA	NA	NA	NA	NA	NA	NA	NA	NA	NA	NA	NA	NA	NA	NA	1.24	0.38	0.72	NA	NA	NA
100285936	NA	NA	NA	NA	NA	NA	NA	NA	NA	NA	NA	NA	NA	NA	NA	0	0	0	NA	NA	NA	NA	NA	NA	NA	NA	NA	NA	NA	NA	NA	NA	NA	NA	NA	NA	3.22	1.64	2.26	NA	NA	NA
100280638	NA	NA	NA	NA	NA	NA	NA	NA	NA	NA	NA	NA	NA	NA	NA	4.81	5.06	1.18	NA	NA	NA	NA	NA	NA	NA	NA	NA	NA	NA	NA	NA	NA	NA	NA	NA	NA	19.58	28.54	16.55	NA	NA	NA
100282829	NA	NA	NA	NA	NA	NA	NA	NA	NA	NA	NA	NA	NA	NA	NA	0	0	0	NA	NA	NA	NA	NA	NA	NA	NA	NA	NA	NA	NA	NA	NA	NA	NA	NA	NA	1.75	1.98	0.46	NA	NA	NA
100274322	NA	NA	NA	NA	NA	NA	NA	NA	NA	NA	NA	NA	NA	NA	NA	4.69	9.48	5.9	NA	NA	NA	NA	NA	NA	NA	NA	NA	NA	NA	NA	NA	NA	NA	NA	NA	NA	18.1	32.34	44.17	NA	NA	NA
109939245	NA	NA	NA	NA	NA	NA	NA	NA	NA	NA	NA	NA	NA	NA	NA	0.16	0.23	0.19	NA	NA	NA	NA	NA	NA	NA	NA	NA	NA	NA	NA	NA	NA	NA	NA	NA	NA	4.7	6.54	2.75	NA	NA	NA
100282216	NA	NA	NA	NA	NA	NA	NA	NA	NA	NA	NA	NA	NA	NA	NA	112.14	77.13	77.53	NA	NA	NA	NA	NA	NA	NA	NA	NA	NA	NA	NA	NA	NA	NA	NA	NA	NA	38.37	29.25	41.06	NA	NA	NA
100284971	NA	NA	NA	NA	NA	NA	NA	NA	NA	NA	NA	NA	NA	NA	NA	292.9	220.59	130.86	NA	NA	NA	NA	NA	NA	NA	NA	NA	NA	NA	NA	NA	NA	NA	NA	NA	NA	33.53	14.35	59.84	NA	NA	NA
100193480	NA	NA	NA	NA	NA	NA	NA	NA	NA	NA	NA	NA	NA	NA	NA	3.54	2.92	3.85	NA	NA	NA	NA	NA	NA	NA	NA	NA	NA	NA	NA	NA	NA	NA	NA	NA	NA	157.06	14.2	10.32	NA	NA	NA
100501424	NA	NA	NA	NA	NA	NA	NA	NA	NA	NA	NA	NA	NA	NA	NA	11.44	4.27	12.44	NA	NA	NA	NA	NA	NA	NA	NA	NA	NA	NA	NA	NA	NA	NA	NA	NA	NA	1.69	0.43	1.17	NA	NA	NA
100279973	NA	NA	NA	NA	NA	NA	NA	NA	NA	NA	NA	NA	NA	NA	NA	0.15	0.38	0.06	NA	NA	NA	NA	NA	NA	NA	NA	NA	NA	NA	NA	NA	NA	NA	NA	NA	NA	36.44	3.06	2.31	NA	NA	NA
103636298	NA	NA	NA	NA	NA	NA	NA	NA	NA	NA	NA	NA	NA	NA	NA	0.25	0.18	0.15	NA	NA	NA	NA	NA	NA	NA	NA	NA	NA	NA	NA	NA	NA	NA	NA	NA	NA	4.04	14.05	8.45	NA	NA	NA
100217298	NA	NA	NA	NA	NA	NA	NA	NA	NA	NA	NA	NA	NA	NA	NA	5.92	3.02	4.96	NA	NA	NA	NA	NA	NA	NA	NA	NA	NA	NA	NA	NA	NA	NA	NA	NA	NA	12.41	18.87	19.59	NA	NA	NA
100383403	NA	NA	NA	NA	NA	NA	NA	NA	NA	NA	NA	NA	NA	NA	NA	4.8	4.35	4.25	NA	NA	NA	NA	NA	NA	NA	NA	NA	NA	NA	NA	NA	NA	NA	NA	NA	NA	10.62	9.35	8.14	NA	NA	NA
100272651	NA	NA	NA	NA	NA	NA	NA	NA	NA	NA	NA	NA	NA	NA	NA	35.34	24.52	36.19	NA	NA	NA	NA	NA	NA	NA	NA	NA	NA	NA	NA	NA	NA	NA	NA	NA	NA	72.65	60.89	56.73	NA	NA	NA
103636333	NA	NA	NA	NA	NA	NA	NA	NA	NA	NA	NA	NA	NA	NA	NA	1.83	1.76	1.59	NA	NA	NA	NA	NA	NA	NA	NA	NA	NA	NA	NA	NA	NA	NA	NA	NA	NA	63.99	15.04	4.64	NA	NA	NA
100283646	NA	NA	NA	NA	NA	NA	NA	NA	NA	NA	NA	NA	NA	NA	NA	26.73	21.44	16.71	NA	NA	NA	NA	NA	NA	NA	NA	NA	NA	NA	NA	NA	NA	NA	NA	NA	NA	49.9	51.09	53.93	NA	NA	NA
103640580	NA	NA	NA	NA	NA	NA	NA	NA	NA	NA	NA	NA	NA	NA	NA	4.85	2.79	5.81	NA	NA	NA	NA	NA	NA	NA	NA	NA	NA	NA	NA	NA	NA	NA	NA	NA	NA	1.6	1.19	2.04	NA	NA	NA
100281616	NA	NA	NA	NA	NA	NA	NA	NA	NA	NA	NA	NA	NA	NA	NA	9.72	19.16	2.28	NA	NA	NA	NA	NA	NA	NA	NA	NA	NA	NA	NA	NA	NA	NA	NA	NA	NA	167.99	164.08	31.52	NA	NA	NA
100282417	NA	NA	NA	NA	NA	NA	NA	NA	NA	NA	NA	NA	NA	NA	NA	224.33	164.82	102.97	NA	NA	NA	NA	NA	NA	NA	NA	NA	NA	NA	NA	NA	NA	NA	NA	NA	NA	42.99	44.24	47.33	NA	NA	NA
778428	NA	NA	NA	NA	NA	NA	NA	NA	NA	NA	NA	NA	NA	NA	NA	0.27	1.01	0.95	NA	NA	NA	NA	NA	NA	NA	NA	NA	NA	NA	NA	NA	NA	NA	NA	NA	NA	21.74	17.47	2.44	NA	NA	NA
732815	NA	NA	NA	NA	NA	NA	NA	NA	NA	NA	NA	NA	NA	NA	NA	4.24	3.72	1.85	NA	NA	NA	NA	NA	NA	NA	NA	NA	NA	NA	NA	NA	NA	NA	NA	NA	NA	14.11	21.75	20.64	NA	NA	NA
100101513	NA	NA	NA	NA	NA	NA	NA	NA	NA	NA	NA	NA	NA	NA	NA	0.36	0.51	0.11	NA	NA	NA	NA	NA	NA	NA	NA	NA	NA	NA	NA	NA	NA	NA	NA	NA	NA	7.05	3.26	2.99	NA	NA	NA
100279229	NA	NA	NA	NA	NA	NA	NA	NA	NA	NA	NA	NA	NA	NA	NA	0.38	0.12	0.17	NA	NA	NA	NA	NA	NA	NA	NA	NA	NA	NA	NA	NA	NA	NA	NA	NA	NA	0.81	1.86	2.39	NA	NA	NA
100384463	NA	NA	NA	NA	NA	NA	NA	NA	NA	NA	NA	NA	NA	NA	NA	2.73	1.47	1.68	NA	NA	NA	NA	NA	NA	NA	NA	NA	NA	NA	NA	NA	NA	NA	NA	NA	NA	7.82	17	6.44	NA	NA	NA
100285556	NA	NA	NA	NA	NA	NA	NA	NA	NA	NA	NA	NA	NA	NA	NA	137.73	133.36	240.95	NA	NA	NA	NA	NA	NA	NA	NA	NA	NA	NA	NA	NA	NA	NA	NA	NA	NA	931.49	720.26	312.17	NA	NA	NA
100192049	NA	NA	NA	NA	NA	NA	NA	NA	NA	NA	NA	NA	NA	NA	NA	1.59	1.36	1.1	NA	NA	NA	NA	NA	NA	NA	NA	NA	NA	NA	NA	NA	NA	NA	NA	NA	NA	3.84	4.03	5.04	NA	NA	NA
103631817	NA	NA	NA	NA	NA	NA	NA	NA	NA	NA	NA	NA	NA	NA	NA	0	0.05	0	NA	NA	NA	NA	NA	NA	NA	NA	NA	NA	NA	NA	NA	NA	NA	NA	NA	NA	4.05	2.36	3.66	NA	NA	NA
100281771	NA	NA	NA	NA	NA	NA	NA	NA	NA	NA	NA	NA	NA	NA	NA	0.36	0.38	3.37	NA	NA	NA	NA	NA	NA	NA	NA	NA	NA	NA	NA	NA	NA	NA	NA	NA	NA	39.44	66.45	2.56	NA	NA	NA
103641342	NA	NA	NA	NA	NA	NA	NA	NA	NA	NA	NA	NA	NA	NA	NA	0.26	0.14	0.06	NA	NA	NA	NA	NA	NA	NA	NA	NA	NA	NA	NA	NA	NA	NA	NA	NA	NA	4.64	3.69	1.09	NA	NA	NA
541881	NA	NA	NA	NA	NA	NA	NA	NA	NA	NA	NA	NA	NA	NA	NA	20.76	9.3	15.08	NA	NA	NA	NA	NA	NA	NA	NA	NA	NA	NA	NA	NA	NA	NA	NA	NA	NA	133.44	120.87	36.15	NA	NA	NA
542714	NA	NA	NA	NA	NA	NA	NA	NA	NA	NA	NA	NA	NA	NA	NA	121.32	72.05	236.61	NA	NA	NA	NA	NA	NA	NA	NA	NA	NA	NA	NA	NA	NA	NA	NA	NA	NA	32.89	24.05	44.27	NA	NA	NA
103640657	NA	NA	NA	NA	NA	NA	NA	NA	NA	NA	NA	NA	NA	NA	NA	1.25	0.83	1.74	NA	NA	NA	NA	NA	NA	NA	NA	NA	NA	NA	NA	NA	NA	NA	NA	NA	NA	0.27	0.11	0.18	NA	NA	NA
100273092	NA	NA	NA	NA	NA	NA	NA	NA	NA	NA	NA	NA	NA	NA	NA	118.25	102.27	50.09	NA	NA	NA	NA	NA	NA	NA	NA	NA	NA	NA	NA	NA	NA	NA	NA	NA	NA	389.62	473.05	437.32	NA	NA	NA
100277656	NA	NA	NA	NA	NA	NA	NA	NA	NA	NA	NA	NA	NA	NA	NA	8.33	5.86	4.37	NA	NA	NA	NA	NA	NA	NA	NA	NA	NA	NA	NA	NA	NA	NA	NA	NA	NA	40.72	29.76	20.3	NA	NA	NA
100502483	NA	NA	NA	NA	NA	NA	NA	NA	NA	NA	NA	NA	NA	NA	NA	7.88	7.3	6.3	NA	NA	NA	NA	NA	NA	NA	NA	NA	NA	NA	NA	NA	NA	NA	NA	NA	NA	18.58	13.34	15.77	NA	NA	NA
100283001	NA	NA	NA	NA	NA	NA	NA	NA	NA	NA	NA	NA	NA	NA	NA	10.49	8.61	9.74	NA	NA	NA	NA	NA	NA	NA	NA	NA	NA	NA	NA	NA	NA	NA	NA	NA	NA	1.93	1.21	3.59	NA	NA	NA
100384000	NA	NA	NA	NA	NA	NA	NA	NA	NA	NA	NA	NA	NA	NA	NA	7.05	39.43	3.64	NA	NA	NA	NA	NA	NA	NA	NA	NA	NA	NA	NA	NA	NA	NA	NA	NA	NA	363.06	485.11	45.02	NA	NA	NA
100277728	NA	NA	NA	NA	NA	NA	NA	NA	NA	NA	NA	NA	NA	NA	NA	2.83	1.59	1.85	NA	NA	NA	NA	NA	NA	NA	NA	NA	NA	NA	NA	NA	NA	NA	NA	NA	NA	6.39	5.91	6.42	NA	NA	NA
100281927	NA	NA	NA	NA	NA	NA	NA	NA	NA	NA	NA	NA	NA	NA	NA	25.8	14.4	9.76	NA	NA	NA	NA	NA	NA	NA	NA	NA	NA	NA	NA	NA	NA	NA	NA	NA	NA	222.01	110.02	50.62	NA	NA	NA
100274542	NA	NA	NA	NA	NA	NA	NA	NA	NA	NA	NA	NA	NA	NA	NA	4.82	3.32	2.27	NA	NA	NA	NA	NA	NA	NA	NA	NA	NA	NA	NA	NA	NA	NA	NA	NA	NA	81.26	9.7	13.01	NA	NA	NA
100285871	NA	NA	NA	NA	NA	NA	NA	NA	NA	NA	NA	NA	NA	NA	NA	1.84	0.8	1.89	NA	NA	NA	NA	NA	NA	NA	NA	NA	NA	NA	NA	NA	NA	NA	NA	NA	NA	7.52	6.52	10.1	NA	NA	NA
103627746	NA	NA	NA	NA	NA	NA	NA	NA	NA	NA	NA	NA	NA	NA	NA	1.23	0.04	0.18	NA	NA	NA	NA	NA	NA	NA	NA	NA	NA	NA	NA	NA	NA	NA	NA	NA	NA	16.35	26.52	3.49	NA	NA	NA
100277865	NA	NA	NA	NA	NA	NA	NA	NA	NA	NA	NA	NA	NA	NA	NA	14.93	15.85	20.3	NA	NA	NA	NA	NA	NA	NA	NA	NA	NA	NA	NA	NA	NA	NA	NA	NA	NA	1005.97	71.11	42.82	NA	NA	NA
100193136	NA	NA	NA	NA	NA	NA	NA	NA	NA	NA	NA	NA	NA	NA	NA	0.07	0.3	0.25	NA	NA	NA	NA	NA	NA	NA	NA	NA	NA	NA	NA	NA	NA	NA	NA	NA	NA	14.1	4.96	0.3	NA	NA	NA
118474113	NA	NA	NA	NA	NA	NA	NA	NA	NA	NA	NA	NA	NA	NA	NA	0	0	11.91	NA	NA	NA	NA	NA	NA	NA	NA	NA	NA	NA	NA	NA	NA	NA	NA	NA	NA	0	0	0	NA	NA	NA
109621226	NA	NA	NA	NA	NA	NA	NA	NA	NA	NA	NA	NA	NA	NA	NA	37.55	12.27	38.48	NA	NA	NA	NA	NA	NA	NA	NA	NA	NA	NA	NA	NA	NA	NA	NA	NA	NA	0.52	1.3	3.13	NA	NA	NA
100281897	NA	NA	NA	NA	NA	NA	NA	NA	NA	NA	NA	NA	NA	NA	NA	0.62	0.18	1.05	NA	NA	NA	NA	NA	NA	NA	NA	NA	NA	NA	NA	NA	NA	NA	NA	NA	NA	97.69	31.13	2.09	NA	NA	NA
100283314	NA	NA	NA	NA	NA	NA	NA	NA	NA	NA	NA	NA	NA	NA	NA	5.14	3.05	2.23	NA	NA	NA	NA	NA	NA	NA	NA	NA	NA	NA	NA	NA	NA	NA	NA	NA	NA	12.38	11.95	13.23	NA	NA	NA
100383025	NA	NA	NA	NA	NA	NA	NA	NA	NA	NA	NA	NA	NA	NA	NA	0.04	0.1	0.04	NA	NA	NA	NA	NA	NA	NA	NA	NA	NA	NA	NA	NA	NA	NA	NA	NA	NA	1.57	1.97	1.32	NA	NA	NA
103627498	NA	NA	NA	NA	NA	NA	NA	NA	NA	NA	NA	NA	NA	NA	NA	1.12	2.13	0.89	NA	NA	NA	NA	NA	NA	NA	NA	NA	NA	NA	NA	NA	NA	NA	NA	NA	NA	8.25	16.65	18.13	NA	NA	NA
103631809	NA	NA	NA	NA	NA	NA	NA	NA	NA	NA	NA	NA	NA	NA	NA	0	0	0.2	NA	NA	NA	NA	NA	NA	NA	NA	NA	NA	NA	NA	NA	NA	NA	NA	NA	NA	1.37	5.79	7.2	NA	NA	NA
100280851	NA	NA	NA	NA	NA	NA	NA	NA	NA	NA	NA	NA	NA	NA	NA	10.44	8.18	11.97	NA	NA	NA	NA	NA	NA	NA	NA	NA	NA	NA	NA	NA	NA	NA	NA	NA	NA	46.3	66.9	18.95	NA	NA	NA
103627438	NA	NA	NA	NA	NA	NA	NA	NA	NA	NA	NA	NA	NA	NA	NA	2.96	1.53	0.82	NA	NA	NA	NA	NA	NA	NA	NA	NA	NA	NA	NA	NA	NA	NA	NA	NA	NA	5.04	15.9	27.7	NA	NA	NA
