# Supplementary material for: Multi-omics analysis of the metabolic and transcriptional regulatory mechanisms underlying strontium-induced anthocyanin accumulation in fresh purple maize
Source: Front Plant Sci. 2026 Mar 12;17:1777794. doi: 10.3389/fpls.2026.1777794 (PMC13019636; doi:10.3389/fpls.2026.1777794)
Supplement: Supplementary file 12 [file Table12.xls]

Component	Ck1	Ck2	Ck3	Ck4	Ck5	Ck6	Ck7	Ck8	Ck9	CK10	Ck11	Ck12	Ck13	Ck14	Ck15	Ck16	Ck17	Ck18	Ck19	Ck20	Ck21	Sr1	Sr2	Sr3	Sr4	Sr5	Sr6	Sr7	Sr8	Sr9	Sr10	Sr11	Sr12	Sr13	Sr14	Sr15	Sr16	Sr17	Sr18	Sr19	Sr20	Sr21
0.748_213.07498	2908981.31464782	5436800.3302662	4488260.78274647	3485741.17982283	3290741.67888059	2277135.51081162	2359514.16359593	2575658.2935242	3245597.54326958	4998906.22961459	2753037.27685254	4851825.98044638	4240290.65572154	2384554.49926455	4643128.83917875	4439266.3282324	2370070.80706499	4821239.88112814	3479094.67153621	2326070.6261547	2934905.53611669	5300945.37452368	5889520.78516933	5294940.82	4177250.00817846	5758467.04723237	9124161.53696418	3209730.68927206	3152880.53745846	4647059.56320877	3245555.44331536	3322283.55597318	4589360.61597406	1931720.33052066	2914185.62456254	2960544.87240028	2007506.93987056	5682955.38584714	4190760.93387599	6277183.51635094	5781978.52472957	4063412.57799348
C08260	37047351.8565855	11496070.9314244	28165041.6414671	24855496.0499079	79350882.8040188	138238541.40272	21309747.554541	60529729.070358	74470724.8427282	119092079.786714	27367138.9997182	30043503.6761782	18478734.664731	10459926.1980502	18520664.7538617	48898842.897071	9131920.15796275	52151495.863608	7051579.52857858	2419748.55478816	1050129.02796101	106404965.45671	42977237.3768442	39755627.7935242	34340838.6747211	99472733.5607151	65377521.2003679	87032875.5032874	28440303.7461898	32779988.0675302	82071416.5237375	25969203.4217197	23035208.4479224	47597595.1574383	11556176.7157815	44351710.669751	24128316.7834223	19427618.4594794	5552449.53885267	10617880.0005645	36020910.1115886	70695559.4148036
HMDB0000150	32250662.5827114	46485170.6669229	52780074.8040809	74489759.3924836	38747133.8331043	30066169.0987531	101354727.175797	69335651.0167668	87900794.578735	39895127.5175862	101397002.846873	82869329.4221327	93708137.8679682	160144055.112125	98075013.425764	81412177.9023687	94835982.9015115	75436049.0331974	115316953.300831	136892156.613188	144969839.648217	56850690.7434739	55140840.0462153	112257335.698167	102331586.167324	30838788.1708476	95484547.6894042	79732776.56	69384068.6515372	122062982.419356	133582623.187793	108787428.632301	79463733.0931932	96650813.0738305	135775199.208337	58774883.1529455	186491025.280108	75750625.5343959	110162934.443547	103917484.933156	96339427.2509284	89243690.5771711
HMDB0000517	70535830.9911848	138214516.064397	115061278.834958	82870782.5083911	46373423.4508998	52451268.2041323	48172791.8990965	43432594.1586552	56823738.6227508	86400908.1919791	45640220.2943084	69767665.9600298	51938028.6861669	23906178.5210653	85576896.1895853	62704971.1428612	40981509.9228304	63808958.3818968	38494565.4565485	36604327.6778977	45685633.9524009	48990185.2506404	123644026.421124	65809018.6970228	53526693.5942479	141957117.251591	235365583.362005	71048450.567822	44340192.724543	67793807.8029212	69648573.6359595	109719849.906678	53310745.7112169	52278268.3336471	58277687.3211235	19932472.1781267	19362513.6547195	119735288.354935	45161528.5353658	79620025.7308132	57658409.7291082	63800250.6736031
C07231	1407579.45029288	902579.051194537	802971.24370116	695670.194018564	880519.625519941	764407.978911247	2397804.72605168	737024.36347209	558165.45155892	848984.959979519	732757.91982211	2068881.41241913	1775648.06236458	1968025.94530327	803803.910826002	784718.442061063	489393.016454204	528199.546729033	1720863.30984423	3512018.76636176	1700015.38072431	1284767.04136929	1304988.68268402	1273338.6248174	895485.564874251	859211.85939976	1001580.07897899	746223.297275117	1109994.01258189	3805615.99645122	2681337.3117445	830740.064616602	794780.279	1001760.45189026	558548.776496495	759329.816464809	1338350.3406347	1044268.38781842	2279718.37336791	878631.811679196	1121656.93201535	528314.005641791
HMDB0003464	630997.567780263	575427.461484552	420286.986308995	611671.191503099	378403.822839288	376482.287253737	644036.919766208	523488.551790593	619986.04602547	567129.16894678	717699.930750222	579813.585066216	552080.297334936	467854.795319846	611122.08190907	689085.256573254	631427.815125024	353488.274001149	1220892.05627883	1007474.85805671	1170277.8317357	932040.244734831	850691.599737084	911363.456064166	571640.667473043	648939.533254674	706968.294728922	509168.900044639	401538.505273861	635041.819037358	706137.659794084	484743.165691455	398453.073533792	484780.4536	1233334.82384594	691325.938199484	1301905.36765811	599415.565544666	681241.687709671	618074.531599196	601039.927861795	389302.972065264
HMDB0014515	2355512.41092317	3423674.5441254	3080119.95100375	4861835.26320929	2582988.80120836	3335376.27616232	5348723.59400485	4382091.37479916	3975052.95282813	4598393.91053951	5397333.7268924	3700593.6710723	11889347.0653257	4075347.52031713	6633547.5454529	5819808.04530547	8648120.39103157	9106402.4590174	10635669.7177281	11339389.3035031	8342189.25731878	6202334.48292311	3918549.17580687	2745772.17350846	1901388.10542101	4069442.17218653	3080557.87904463	3982576.62605732	4770447.85165337	7543477.95144226	8212878.23149638	4246359.14648429	4272500.02170905	3948774.34370078	7164692.57452287	6941852.48912068	5671576.62411837	8018889.10691876	4697888.92644926	7359374.14542674	7406387.09794989	6146146.99032828
C18938	2029631.58578202	1357084.82082306	1637769.91608115	791258.648960057	3824035.52075307	4563871.04394573	547449.725275393	1767775.44151964	599259.034374198	1280813.31410779	380513.018583475	772086.478769709	158676.81549878	96586.5312054689	290690.393355446	402786.185134961	153538.257966884	1193873.52737699	109383.150206026	184369.645756226	199984.706240106	3928040.8119786102	1655932.03700911	2267299.1429988	612611.069409259	3381654.77968755	2336406.15454329	1695681.65399484	445919.381936036	761938.229520405	838521.911091429	374398.960452323	203386.478207923	368455.389138733	303177.974512287	595106.308972276	148202.733314302	197861.737690135	104684.54209721	276911.889112966	364444.245645396	479522.478697233
HMDB0137904	2376456.34257378	4918974.88291561	2289228.67134768	1346243.1504729	7956324.78826186	7207452.90237272	7751906.66194225	8336745.22610267	9000039.75075697	21991547.545382	24802631.4147435	10739933.8347763	25377034.1906319	13743920.3039515	22132366.4811485	3789036.97762638	4216119.25406949	17822660.664876	23002929.9749835	28634788.9068853	23739734.7314395	3408675.3149526	7257068.79281016	2348461.73047223	1754426.7588513	6536075.82259692	2837841.29900588	13581959.1807209	21751074.4540212	7419579.20240659	17788529.0388112	24040164.1053732	10295616.694596	15991355.2684579	2517018.53092984	29074498.3262668	8386859.49281956	79797308.8830904	25093782.8247042	15960863.5449674	13770288.3119308	15544396.4844654
3.061_659.17505	5784000.55295726	627654.923210568	316134.89068285	71458.5919188485	304878.424495174	82660.8714053374	269664.36918335	88917.0052760369	69955.8881800291	100906.587056567	103244.191486473	132795.964808701	446075.259502094	91389.3959000365	105044.909619503	79396.3588778448	79834.2751242701	73395.3407698448	297887.602557842	374664.534712707	331451.756534306	128796.108371187	471846.29652774	236438.817117183	1068649.66330591	220042.685518065	158431.30624685	86849.7563835405	104991.487000632	571551.938421045	294388.148443522	396748.863993949	97222.8700246988	78884.4489937411	74412.1385209235	373269.426731732	79996.359699819	81851.4966397471	153072.679122978	134875.267143464	92153.2786412817	109683.802482634
3.185_174.09151	2273597.27871118	678321.214185392	467206.507677965	1282616.62148904	3949896.11501289	1181824.0907711	887351.555136243	1159208.11858189	1170750.22292753	819065.856368833	506034.443871015	386854.60133431	274037.477545164	919905.283186762	617526.056166025	967253.527899953	259341.855465087	506114.626539681	435106.587324513	267785.505464098	429972.980498097	4943390.963	1911536.6904578	968192.814440871	541556.564129612	2715721.18963001	1572676.76315817	850406.639741403	731395.721681561	1414352.08191938	484357.883362904	572788.803700614	204108.699343924	400716.030645134	461822.947636236	200938.479722654	274740.053199148	315946.337981418	198701.910964306	247198.799193125	167587.97447359	164818.793621835
C18561	70484.2993707875	78087.576211615	66350.780325101	87221.9631423378	92871.1808257526	54187.1301815311	129295.835787488	140873.305723401	108814.682283492	135960.558999134	101758.64754083	154406.955683189	306445.087562318	444051.442755709	108599.735786414	246387.609074799	126094.712518693	378302.918303299	244440.613534206	185238.088988358	227432.264478673	100961.002636685	87597.4085056036	121081.23158478	127971.802751507	43055.1144465724	63799.1731464836	83912.5938828757	119638.762313609	99678.5550146262	127760.152246387	114623.503402292	105872.84854399	109497.311624231	94677.6296480017	499194.676562561	1469960.04235355	545665.772998633	422801.770595347	1009504.9946117	2661064.61215227	1171798.61399611
3.45_473.10931	7411147.98262049	46816988.6596071	27692010.1875874	34940896.6236991	32496669.7882812	21209179.93	55956269.8699104	44785630.437063	58678151.9537046	57744092.3840369	68432614.6682708	78988719.9854257	109048838.093474	87077370.1973303	60963317.2035562	30351093.7117889	68941758.8536073	64310812.2059724	80380370.0635895	81886244.7421616	71571756.8020186	33872235.6633514	28175755.9992234	41015807.0792694	69076852.6863281	3614929.94039889	24775499.4796508	34554959.655317	75304148.6505233	52732810.1111853	81303472.4155363	86075504.9705681	72655635.0680186	52509787.1234503	107790798.245205	90257607.6122272	136780616.363488	51856992.279168	70574879.7744565	64760277.6066953	64882962.4621949	58296752.4115784
3.861_407.22903	150556.779476436	186611.704276898	228104.756336049	618191.594318786	643130.736395912	346949.615447666	881661.007526295	942802.321612416	803987.675868033	555438.14397445	940630.812085883	505216.167192793	2053379.50852689	3253902.47234982	2802957.98150901	974479.410733589	1694503.6346161	1932321.08148553	2395155.47273849	1547014.16648309	1925032.89990101	339299.642787395	428170.349245368	352775.772156747	595255.28075598	173103.271536968	559404.575297339	675158.762643214	1940910.06701179	1529000.58679814	2360017.89121445	1800730.18161513	1179130.91203757	1670928.31287655	996733.250739828	1423493.78678057	772013.978152256	853137.326388666	1905866.48369019	523662.401702297	770081.824684101	1049968.13359633
4.054_222.11264	2016448.81552716	2613784.14470947	2631393.60023514	2811127.56232426	8360303.12436063	7620750.6949925	3136271.28706279	16377744.4662672	17769764.3405129	12702924.6648501	4586922.1022771	1974575.35148351	6003681.4119915	7813874.66751338	15533620.613606	1932781.84749784	1772584.62362022	7308601.84160441	12493449.2459439	29504503.9370638	15423277.7081281	5793640.42663224	6015031.751	4388258.9968356	1973249.99312441	3875258.44183156	2403932.08018551	2264647.39326499	3997137.29774622	3342988.97435139	1967257.52223311	1273634.44028095	26024396.5572755	9066035.54948658	38493.0110849388	1371577.98474775	5256848.98141701	13661834.0335567	3918714.29372688	6969575.77011577	1878027.40128035	2322456.76942037
C19090	1043858.43465981	1553214.74145268	2879716.17953521	3433553.02968886	4402403.54994811	4704881.1836059	2171374.11887603	2817454.33564625	5876924.25494515	2089868.94848383	2654477.99392571	1436498.34755841	1999690.76662743	1681521.90437481	508902.66950601	608437.049981118	779350.137968995	2248083.56643219	1331010.57861031	650342.999160502	382497.284863672	842463.654000286	6923915.94179107	1777556.06010457	1989413.65861428	3610545.86557255	3969843.54953872	3137604.5993468	973379.210152036	2393597.21628053	1346631.28989878	2663131.32292511	1032480.58974104	606633.850445721	1330103.25890021	2295120.16445497	3083039.309	1544317.70493262	1009302.29072987	1800694.89941561	5196529.97954812	5950358.3795775
HMDB0035919	76870179.8276976	141595173.23149	169095766.879735	229373561.033717	66192667.9296893	90932642.5878682	179507732.986571	98023325.3164973	311170826.955968	131207315.14515	156895788.778228	261025089.273639	153347008.498414	238256369.687905	169437476.470166	441508238.995924	248433127.19972	269251694.96193	163389746.029694	171904241.014494	168932108.295328	160700289.788821	181543560.434699	219871937.891279	172411176.449615	132608532.376461	181698016.896119	133385358.929281	219172642.047201	188111466.019361	234952102.875816	171098046.984492	366236233.961895	251599930.524865	360193667.937637	272781972.153952	304363181.968227	420349066.673781	206604995.472808	332757125.31348	351090670.203804	245807647.286208
C07785	3690486.97859061	1135184.57655621	615737.08399306	387366.691510366	1021154.88490519	1023012.61122398	1055025.67957627	5271738.59684333	663860.0666	1390525.1776433	1265592.24725826	2069610.69445038	525223.727924299	450360.362678558	1482034.0291961	3158457.48398702	623364.891680193	1434617.89986766	361380.080784835	534392.861896741	521289.626233772	604905.897773656	1558866.63059429	794330.266652649	366619.321012544	3462264.40159603	1899348.14848017	1141517.32101067	652448.263761342	1767514.76194166	507816.64658493	2107238.00395093	593947.211866904	1291001.84820306	780336.868914339	953259.452959648	845999.617794679	1044096.08718324	418539.476432095	741394.907267131	977225.793121664	1106669.66724232
C19143	641710.057188313	951200.837736137	972995.449484879	2468637.63475729	544756.789665276	1253944.04652779	1194956.43315873	1145783.65598443	4177201.23231618	2816406.7073696	2170199.26575126	3870640.38771871	1712909.73842591	2940311.7516114	2017250.26418649	5581936.0452291	3390117.44631105	2780634.8566027	1995587.48802144	2318246.78582955	2029230.49025708	1755263.34303888	1258631.03654999	1064240.61967492	1551267.75649371	1057795.59304729	631108.03736723	1476111.43549384	2779193.17860982	1125447.9244191	2811678.99960325	1765933.63659727	5363767.36726974	3363237.30816931	5358790.7875638	3845599.65976103	5511592.24671192	6004870.28998865	2456129.16175284	3979981.48255373	5318255.29726094	4517624.23965826
5.363_733.51428	165386.677184236	207356.619705154	204131.114517174	871412.97630158	130823.949761493	247736.800419782	267038.232232213	272042.895528394	2503767.45276684	368157.397011337	845724.456902997	551789.709729031	457921.548191034	494782.926359654	516952.716487352	984763.41417054	1181160.91491197	780188.236247542	555968.817848244	644056.458154782	495013.75450239	342612.867371906	319912.89413621	300617.148182649	372812.448575275	240484.440041442	227893.578904826	246699.406362062	656409.456907882	323613.788544595	945125.399863015	604884.360453858	812030.850812548	568113.196606091	1264488.81826165	784566.062367006	872440.429296403	918720.132906264	560109.671610214	837176.324264149	1153992.45237519	970009.15521963
5.364_387.19231	1298865.10251107	2719936.90849522	2821974.5392466	5945429.95715223	2056656.39173726	2934118.92956127	3251801.55504583	4619476.19619592	6012218.14559402	3910898.48745757	4829429.33643986	6933404.80192567	6178234.89305612	7808679.38908286	5032813.66971565	8210431.29649765	5705681.53329588	1540350.41431097	5031873.59455203	3240188.34104486	4392442.47337258	4798919.68557721	4691860.06369169	4613384.72679274	4716602.89897649	3852601.90323328	3532119.48982848	3525756.83953194	8536625.75944448	3280701.22519098	5005903.63106125	4993856.17325632	8445068.79786181	6114252.11528368	6199067.5929981	10791226.0405379	7657306.27878292	5303933.64905629	4676734.6494254	6553760.97940967	11691134.3925467	15720040.3578593
5.841_357.22865	103090.726893976	319575.702199051	192260.804701991	1332069.00913867	116923.174246716	229313.019466075	566105.413458905	330791.737202244	2389991.57605491	729625.417154003	988841.283710598	2220776.42720487	1143363.36511255	2924558.85616705	1497156.99163413	6889225.23798597	2896068.69342741	3549150.24123667	1446125.15708949	1387480.10458701	1092397.96911987	265557.340659602	342686.622803164	117469.603121205	446627.351972818	355055.488108199	257289.572344549	426371.275440849	3349283.63193408	551930.185260634	2183097.01117114	1401204.30987849	5616623.72385574	2798862.74249491	4378721.39857683	3664862.8073433	4367899.17027339	6608027.71155246	2653197.48353075	4342402.15638912	5633493.58573669	5037795.56668974
5.997_673.49373	68707.3300107275	47864.5623127033	44241.9860723711	49381.371981119	41904.1071006447	41703.0295085091	42350.8458116541	38116.6129690491	179197.327489301	45997.5250884189	45271.924863809	74038.7034963683	114778.661930009	519599.098922595	54605.5770775641	699265.028773503	528534.843575126	954767.448173657	208394.534447337	752706.034638122	159634.318558781	66326.3709227862	67726.0313645462	55935.6345883919	41244.0308293393	44770.1592676769	50047.0233534338	44471.3259788055	312662.331970866	41421.1187707425	109348.029980171	49492.1552003242	1198753.06819129	341697.250994618	458496.59086992	1164122.61560283	2736859.2589792	3014791.81484308	438273.523589561	1239088.99507508	3654411.74366332	2059335.93375437
6.143_397.22125	8048449.11091698	29675885.6580071	25429247.3322501	58403327.964574	12730714.1386556	16772148.8360925	28133622.2904718	13972858.6962175	58167998.0928524	30680065.9916026	22162859.0147908	50001308.7448202	25457421.6733873	43076966.637377	19495169.7274355	85409901.6901473	39448477.0633384	76770120.8621582	16322521.7592213	15894904.121896	21093116.5495534	23158886.3774303	62688830.8953465	36060072.2722865	34397681.6543809	26747314.1136166	48424813.983871	21296477.876462	47910246.9000505	31279274.6493476	28456428.6790075	27943953.1752457	51075751.5303754	38546699.6070516	52747773.1188635	70409687.0446278	70431214.1637008	49129986.5522887	29705309.7837411	48825378.6769747	105684652.24391	103707324.273345
6.145_329.23362	69955087.9476454	207054302.547416	164716015.554758	409691062.624249	66861167.9772182	139249792.883562	202074672.924662	78100003.4448089	377501481.203209	208858048.012365	181391556.275785	286113564.089409	127607403.049284	215490342.133902	139135015.391616	514830465.671747	295131227.132582	402969138.680261	114919524.100409	147812131.978438	150900965.284653	131654622.403886	315504060.533178	170579974.354988	168950713.045707	194883639.259369	243040023.73349	152318925.191867	257736923.951508	162313537.553128	212895175.806897	191647847.707155	414695018.517409	246870931.994072	368488158.143779	300846328.671573	548690522.816211	481112877.567656	223968238.00741	311677172.534858	662280544.971606	584414948.970077
6.404_315.19425	109360.109095412	231494.751659131	140758.748921962	941052.091087986	66969.5509177937	97532.2809761821	441739.889245318	278672.098554426	1935048.04767124	492316.923197925	767385.00761253	1549869.73963851	1134826.31077017	2366837.17323594	1202169.33284115	4920866.61548141	2480657.52239722	3044383.00725997	1435850.13842226	1850324.3147246	1085119.44992813	127444.896645138	187913.382863916	96072.7158882795	359941.565611751	237939.905265223	242977.496823065	302496.17292158	2236670.51856795	479262.212504006	1223602.65344264	1243140.35954548	3908628.16865076	2019123.33265191	3052273.60402729	3268717.28012958	4072360.94453204	4510706.32796663	2152369.31521105	3191388.73794014	4982388.27887612	4456528.56525532
6.419_379.21066	2937395.46801867	12390729.0179812	12354242.6136843	23254356.8361504	6695733.47680301	10856489.5870181	16874327.6697625	11059908.5444689	31236572.8026682	13703346.6513499	17346589.4975736	26111749.9075076	16691719.8566335	28989080.8886353	17506671.1154857	56999139.3825095	32216017.8121112	37242076.5490285	19755083.2732883	19655228.8636832	16212878.4158661	8360397.7252115	16605892.8049183	14576774.3113457	12265815.999037	11095361.4580726	16784414.8120799	12831537.2985593	33025436.5090301	15621472.5860649	25004126.5944194	21677565.215623	47279343.6024507	28665502.4414704	40699028.6390284	39393853.2156888	46584746.6965716	54309886.4254731	28763964.7997487	39087254.100219	59235691.2301878	50331984.719461
C16309	116275.769399479	961699.838751932	621057.849235838	4369010.0580634	567778.207870536	903845.631714657	1800265.57290201	1080638.19012025	8531012.00828916	2453464.1178085	2832010.04237727	7109394.63077146	4276329.12433693	10586026.8435361	4978995.37953717	21913488.1511459	9658705.83560457	12856315.430696	5980661.99943635	6821651.76871215	4271807.84347075	806460.057923462	1124611.19146769	430910.844904638	1696378.36124985	1239902.2918493	972043.285471862	1357165.57614555	9930282.95644802	1821002.22778397	7542206.02070361	5266406.42097619	18665863.6580717	8710986.36939518	12902422.3117561	14199122.434524	19207535.6651831	24288478.3625611	9675956.68298866	15181790.9383161	23216038.4753835	19559756.4019435
7.147_315.25417	522820.814093163	2564956.98336869	4012477.85322288	6409080.39201887	2963279.38373056	7810491.17007704	4853214.73601134	13896223.1117263	25290733.5197601	9521716.77192532	12047358.0928972	18880466.0682134	16894077.4342977	11041949.1345213	4105290.4927401	12484688.2238637	7608920.07362402	19296908.0909251	11633044.7333008	8412746.54515383	4632898.96717774	9246063.69334362	7577377.37235713	7509786.68785915	9147986.89995408	4490442.50729916	2708573.2819192	4429262.24964237	8643124.30667354	7026205.05619414	12659453.3235475	6211815.65831846	14423717.047755	8043808.5970273	8692545.67398359	21231198.308003	16876473.5268878	26152060.8236032	5178867.84402454	14712558.7846164	33340354.3487686	29744008.4409246
7.176_1209.65277	1185483.93440002	397846.530508368	24001465.7201992	2763203.75115193	1208415.16447418	1498524.00048328	478507.150406918	97900.1863471675	1684200.8831799	2217271.67411265	100508.014248321	1999861.44421734	41890.8743906248	2361660.43661658	57234.9789658372	115503.646762516	108428.394290375	4074769.74720049	333609.070452405	1352026.94372521	310690.049406088	1896851.82150418	1098726.74983261	2093857.11727621	70068.8916951427	1400805.35346901	6513124.67739224	1564726.20850499	11115687.4702594	812787.903757533	2908690.30261701	957971.418972193	20957159.7629339	12493989.2461228	1767019.53571326	45360.0528187591	39462.1685793065	816663.481166481	83179.6581484061	171498.091434536	46876.3747057807	76161.1032538786
C07612	1190265.50859483	386467.315170073	25792306.2426848	2819791.11860715	1208892.61979418	1481207.90050356	466632.248484174	88554.1654377034	1680526.20360196	2227998.2382385	91646.1206116501	1995213.80822232	37852.6992574277	2360819.56110389	50831.34858	104775.649621165	98902.0876576678	4075249.34146844	322751.389907606	1349621.62528373	303297.116634602	1892578.38031508	1099225.54896471	2094517.21883672	63393.0656078024	1393282.17154056	6515734.12282704	1517064.73529972	11116134.345287	812962.784032281	2931347.39187008	927583.640606807	21915749.7132517	12605096.5487657	1765132.6961431	40968.9726971835	35737.3192962225	821936.639121543	75728.0132662372	168939.256534546	42305.3486342212	76034.6359054335
7.677_657.40027	290557.739291401	392896.004542771	4151730.53774438	1096532.03967627	822222.770207845	666840.946492675	623974.034434114	154508.554998906	825721.543368446	1199470.88893719	222038.437575447	1337374.83896245	67054.6617785926	1464924.26246797	204226.571889574	301479.298665628	271446.06854262	1631031.52228898	549177.109510766	1018291.42440693	488101.127119314	841881.875834873	239418.113866949	1163915.78327192	116374.083372384	463345.504159505	2293421.63329038	1005810.79016762	1478301.62556341	864057.442516463	1925342.18660047	836816.009400473	3926835.31409053	1582900.4854706	1370245.84425742	79203.7755561475	88479.9494272983	1073982.22735658	185908.987656138	278299.237107663	88970.0591595974	78505.8700869806
7.981_509.30850	47455.1955301123	38769.3743585602	38549.5263613499	88697.9411171674	29018.1802187656	80079.1759060738	137826.746993191	204365.129084913	135224.785942606	91108.752534214	389673.173432461	178363.695983189	97645.8164052322	433028.183866393	850975.808568035	695330.874701245	946904.702594094	507531.866538229	328174.890418985	348766.415882301	109702.77478342	62678.3905988122	36554.2295998217	62945.8636323013	99670.266846035	42090.3468078644	131356.253458543	213792.1305	990299.518394451	65722.5887833631	374877.883567272	263954.272076972	443836.743140436	1117721.72812834	199379.070602834	106612.401199505	32354.6459362916	126727.844968348	942233.836557663	35190.3038924272	109706.421602683	41260.4036924328
C15941	432016.297473354	250075.743238832	256359.274206731	1287372.20842218	309591.64378626	274338.831368897	480321.12202862	253896.333726159	2177884.17792943	370490.811434849	973892.880831097	489563.14349901	898591.301595597	853221.505841458	923133.10097656	1766896.97168657	1727391.36935788	1615915.56909694	837252.639685545	1530033.84722074	1220499.94484376	501010.955728592	398858.864287414	249882.256304452	238923.000269721	283655.348605226	418101.628151887	289304.953585699	1074970.95149535	459592.310849928	722629.864594586	941992.603649851	1901662.87359224	1812245.01262061	2482481.56839447	552703.608560523	668054.888584815	2866571.19724195	1991948.4125455	2357121.96034385	3320638.99170505	3224061.63032027
9.122_434.26933	102692.69488994	108544.100991593	124680.23684293	103388.797465342	61987.3086590555	91700.3867687792	88309.6698660247	79497.0982285838	84110.49299	1956356.59119327	1222299.53668293	2608408.09193336	1790447.08536226	1708104.72703254	3911444.7403418	4479159.3980436	9754937.77460779	1947170.19230047	1628644.90944197	2702838.49893739	1857554.60186772	126565.652183161	86303.3940172964	95519.0218516494	87529.6641337234	105041.034846823	94552.0541593223	130180.208045725	89909.9854383745	55268.0506542734	78845.4743270982	79172.0225686543	5420206.94364272	660802.984214662	1550958.52911844	1032924.91973765	3688899.16598618	1061791.95037213	2632894.94519946	584150.728446755	832149.866048421	865477.86168606
100286084	NA	NA	NA	NA	NA	NA	NA	NA	NA	NA	NA	NA	NA	NA	NA	NA	NA	NA	15.32	0.85	0.09	NA	NA	NA	NA	NA	NA	NA	NA	NA	NA	NA	NA	NA	NA	NA	NA	NA	NA	0	0	0
103630306	NA	NA	NA	NA	NA	NA	NA	NA	NA	NA	NA	NA	NA	NA	NA	NA	NA	NA	0	0	0	NA	NA	NA	NA	NA	NA	NA	NA	NA	NA	NA	NA	NA	NA	NA	NA	NA	NA	3.64	1.45	0.91
103631761	NA	NA	NA	NA	NA	NA	NA	NA	NA	NA	NA	NA	NA	NA	NA	NA	NA	NA	8.18	6.4	5.72	NA	NA	NA	NA	NA	NA	NA	NA	NA	NA	NA	NA	NA	NA	NA	NA	NA	NA	3.71	3.89	2.6
541658	NA	NA	NA	NA	NA	NA	NA	NA	NA	NA	NA	NA	NA	NA	NA	NA	NA	NA	44.07	33.45	43.32	NA	NA	NA	NA	NA	NA	NA	NA	NA	NA	NA	NA	NA	NA	NA	NA	NA	NA	85.29	85.76	69.33
109942364	NA	NA	NA	NA	NA	NA	NA	NA	NA	NA	NA	NA	NA	NA	NA	NA	NA	NA	0	0	7.27	NA	NA	NA	NA	NA	NA	NA	NA	NA	NA	NA	NA	NA	NA	NA	NA	NA	NA	0	0	0
100280672	NA	NA	NA	NA	NA	NA	NA	NA	NA	NA	NA	NA	NA	NA	NA	NA	NA	NA	3.31	2.26	2.39	NA	NA	NA	NA	NA	NA	NA	NA	NA	NA	NA	NA	NA	NA	NA	NA	NA	NA	10.67	7.02	6.76
100383317	NA	NA	NA	NA	NA	NA	NA	NA	NA	NA	NA	NA	NA	NA	NA	NA	NA	NA	29.33	24.51	17.01	NA	NA	NA	NA	NA	NA	NA	NA	NA	NA	NA	NA	NA	NA	NA	NA	NA	NA	9.18	7.72	2.2
100277605	NA	NA	NA	NA	NA	NA	NA	NA	NA	NA	NA	NA	NA	NA	NA	NA	NA	NA	1.81	1.02	0.84	NA	NA	NA	NA	NA	NA	NA	NA	NA	NA	NA	NA	NA	NA	NA	NA	NA	NA	6.65	22.46	4.34
103631700	NA	NA	NA	NA	NA	NA	NA	NA	NA	NA	NA	NA	NA	NA	NA	NA	NA	NA	1.39	1.36	2.24	NA	NA	NA	NA	NA	NA	NA	NA	NA	NA	NA	NA	NA	NA	NA	NA	NA	NA	24.95	17.61	7.57
100191598	NA	NA	NA	NA	NA	NA	NA	NA	NA	NA	NA	NA	NA	NA	NA	NA	NA	NA	64.41	27.76	89.45	NA	NA	NA	NA	NA	NA	NA	NA	NA	NA	NA	NA	NA	NA	NA	NA	NA	NA	12.88	17.47	5.05
109944874	NA	NA	NA	NA	NA	NA	NA	NA	NA	NA	NA	NA	NA	NA	NA	NA	NA	NA	12.83	9.55	14.13	NA	NA	NA	NA	NA	NA	NA	NA	NA	NA	NA	NA	NA	NA	NA	NA	NA	NA	5.12	4.05	4.26
100276153	NA	NA	NA	NA	NA	NA	NA	NA	NA	NA	NA	NA	NA	NA	NA	NA	NA	NA	8.47	3.55	5.82	NA	NA	NA	NA	NA	NA	NA	NA	NA	NA	NA	NA	NA	NA	NA	NA	NA	NA	140.83	93.07	5.9
103631961	NA	NA	NA	NA	NA	NA	NA	NA	NA	NA	NA	NA	NA	NA	NA	NA	NA	NA	6.28	5.17	3.92	NA	NA	NA	NA	NA	NA	NA	NA	NA	NA	NA	NA	NA	NA	NA	NA	NA	NA	1.41	1.5	0.39
100383453	NA	NA	NA	NA	NA	NA	NA	NA	NA	NA	NA	NA	NA	NA	NA	NA	NA	NA	5.4	6.07	6.14	NA	NA	NA	NA	NA	NA	NA	NA	NA	NA	NA	NA	NA	NA	NA	NA	NA	NA	24.94	16.1	9.96
111589235	NA	NA	NA	NA	NA	NA	NA	NA	NA	NA	NA	NA	NA	NA	NA	NA	NA	NA	0.36	0.49	1.73	NA	NA	NA	NA	NA	NA	NA	NA	NA	NA	NA	NA	NA	NA	NA	NA	NA	NA	14.46	24.08	5.24
100285989	NA	NA	NA	NA	NA	NA	NA	NA	NA	NA	NA	NA	NA	NA	NA	NA	NA	NA	0.99	2.26	0.72	NA	NA	NA	NA	NA	NA	NA	NA	NA	NA	NA	NA	NA	NA	NA	NA	NA	NA	14.6	4.28	11.35
103646190	NA	NA	NA	NA	NA	NA	NA	NA	NA	NA	NA	NA	NA	NA	NA	NA	NA	NA	6.23	4.35	4.62	NA	NA	NA	NA	NA	NA	NA	NA	NA	NA	NA	NA	NA	NA	NA	NA	NA	NA	27.45	44.91	15.88
100217079	NA	NA	NA	NA	NA	NA	NA	NA	NA	NA	NA	NA	NA	NA	NA	NA	NA	NA	39.7	28.41	24.2	NA	NA	NA	NA	NA	NA	NA	NA	NA	NA	NA	NA	NA	NA	NA	NA	NA	NA	85.72	66.69	61.27
103636527	NA	NA	NA	NA	NA	NA	NA	NA	NA	NA	NA	NA	NA	NA	NA	NA	NA	NA	0	0.58	0.45	NA	NA	NA	NA	NA	NA	NA	NA	NA	NA	NA	NA	NA	NA	NA	NA	NA	NA	18.07	10.79	1.02
100286044	NA	NA	NA	NA	NA	NA	NA	NA	NA	NA	NA	NA	NA	NA	NA	NA	NA	NA	256.45	70.2	152.79	NA	NA	NA	NA	NA	NA	NA	NA	NA	NA	NA	NA	NA	NA	NA	NA	NA	NA	44.03	27.26	32.26
100191169	NA	NA	NA	NA	NA	NA	NA	NA	NA	NA	NA	NA	NA	NA	NA	NA	NA	NA	6.17	3.79	4.5	NA	NA	NA	NA	NA	NA	NA	NA	NA	NA	NA	NA	NA	NA	NA	NA	NA	NA	8.34	88.2	34
100382042	NA	NA	NA	NA	NA	NA	NA	NA	NA	NA	NA	NA	NA	NA	NA	NA	NA	NA	95.37	80.23	44.15	NA	NA	NA	NA	NA	NA	NA	NA	NA	NA	NA	NA	NA	NA	NA	NA	NA	NA	379.42	427.77	123.71
100278820	NA	NA	NA	NA	NA	NA	NA	NA	NA	NA	NA	NA	NA	NA	NA	NA	NA	NA	0.62	0.38	0	NA	NA	NA	NA	NA	NA	NA	NA	NA	NA	NA	NA	NA	NA	NA	NA	NA	NA	3.95	4.34	2.72
100285610	NA	NA	NA	NA	NA	NA	NA	NA	NA	NA	NA	NA	NA	NA	NA	NA	NA	NA	12.83	23.82	25.83	NA	NA	NA	NA	NA	NA	NA	NA	NA	NA	NA	NA	NA	NA	NA	NA	NA	NA	7.54	4.72	6.95
103630859	NA	NA	NA	NA	NA	NA	NA	NA	NA	NA	NA	NA	NA	NA	NA	NA	NA	NA	3.74	3.54	4.06	NA	NA	NA	NA	NA	NA	NA	NA	NA	NA	NA	NA	NA	NA	NA	NA	NA	NA	1.52	1.03	0.52
100274138	NA	NA	NA	NA	NA	NA	NA	NA	NA	NA	NA	NA	NA	NA	NA	NA	NA	NA	29.46	20.3	25.22	NA	NA	NA	NA	NA	NA	NA	NA	NA	NA	NA	NA	NA	NA	NA	NA	NA	NA	74.45	71.85	71.1
100502454	NA	NA	NA	NA	NA	NA	NA	NA	NA	NA	NA	NA	NA	NA	NA	NA	NA	NA	2.38	2.67	1.4	NA	NA	NA	NA	NA	NA	NA	NA	NA	NA	NA	NA	NA	NA	NA	NA	NA	NA	10.83	5.29	89.03
100216690	NA	NA	NA	NA	NA	NA	NA	NA	NA	NA	NA	NA	NA	NA	NA	NA	NA	NA	1.29	1.54	1.34	NA	NA	NA	NA	NA	NA	NA	NA	NA	NA	NA	NA	NA	NA	NA	NA	NA	NA	0.35	0.1	0.18
100284495	NA	NA	NA	NA	NA	NA	NA	NA	NA	NA	NA	NA	NA	NA	NA	NA	NA	NA	5.55	5.78	6.18	NA	NA	NA	NA	NA	NA	NA	NA	NA	NA	NA	NA	NA	NA	NA	NA	NA	NA	27.89	19.74	9.49
100277576	NA	NA	NA	NA	NA	NA	NA	NA	NA	NA	NA	NA	NA	NA	NA	NA	NA	NA	41.04	28.07	25.51	NA	NA	NA	NA	NA	NA	NA	NA	NA	NA	NA	NA	NA	NA	NA	NA	NA	NA	15.36	8.56	9.53
100273235	NA	NA	NA	NA	NA	NA	NA	NA	NA	NA	NA	NA	NA	NA	NA	NA	NA	NA	0	6.67	0	NA	NA	NA	NA	NA	NA	NA	NA	NA	NA	NA	NA	NA	NA	NA	NA	NA	NA	0	0	0
100282012	NA	NA	NA	NA	NA	NA	NA	NA	NA	NA	NA	NA	NA	NA	NA	NA	NA	NA	4267.53	2065.5	3800.13	NA	NA	NA	NA	NA	NA	NA	NA	NA	NA	NA	NA	NA	NA	NA	NA	NA	NA	1155.92	708.88	1169.81
100273093	NA	NA	NA	NA	NA	NA	NA	NA	NA	NA	NA	NA	NA	NA	NA	NA	NA	NA	8.74	18.46	10.26	NA	NA	NA	NA	NA	NA	NA	NA	NA	NA	NA	NA	NA	NA	NA	NA	NA	NA	31.38	79.24	54.67
100191625	NA	NA	NA	NA	NA	NA	NA	NA	NA	NA	NA	NA	NA	NA	NA	NA	NA	NA	24.67	22.99	16.65	NA	NA	NA	NA	NA	NA	NA	NA	NA	NA	NA	NA	NA	NA	NA	NA	NA	NA	10.31	4.72	2.37
100272451	NA	NA	NA	NA	NA	NA	NA	NA	NA	NA	NA	NA	NA	NA	NA	NA	NA	NA	0.31	0.32	0.2	NA	NA	NA	NA	NA	NA	NA	NA	NA	NA	NA	NA	NA	NA	NA	NA	NA	NA	2.01	3.08	1.85
100285564	NA	NA	NA	NA	NA	NA	NA	NA	NA	NA	NA	NA	NA	NA	NA	NA	NA	NA	5.34	9.26	6.87	NA	NA	NA	NA	NA	NA	NA	NA	NA	NA	NA	NA	NA	NA	NA	NA	NA	NA	17	34.41	19.8
100286331	NA	NA	NA	NA	NA	NA	NA	NA	NA	NA	NA	NA	NA	NA	NA	NA	NA	NA	0.44	0.66	1.46	NA	NA	NA	NA	NA	NA	NA	NA	NA	NA	NA	NA	NA	NA	NA	NA	NA	NA	2.15	10.41	87.85
100281063	NA	NA	NA	NA	NA	NA	NA	NA	NA	NA	NA	NA	NA	NA	NA	NA	NA	NA	5.01	8.14	4.97	NA	NA	NA	NA	NA	NA	NA	NA	NA	NA	NA	NA	NA	NA	NA	NA	NA	NA	39.18	42.67	15.58
100216803	NA	NA	NA	NA	NA	NA	NA	NA	NA	NA	NA	NA	NA	NA	NA	NA	NA	NA	37.73	34.11	19.96	NA	NA	NA	NA	NA	NA	NA	NA	NA	NA	NA	NA	NA	NA	NA	NA	NA	NA	62.28	137.41	155.61
100280736	NA	NA	NA	NA	NA	NA	NA	NA	NA	NA	NA	NA	NA	NA	NA	NA	NA	NA	39.41	28.15	48.94	NA	NA	NA	NA	NA	NA	NA	NA	NA	NA	NA	NA	NA	NA	NA	NA	NA	NA	16.92	15.32	14.55
103633443	NA	NA	NA	NA	NA	NA	NA	NA	NA	NA	NA	NA	NA	NA	NA	NA	NA	NA	5.27	6.06	7.11	NA	NA	NA	NA	NA	NA	NA	NA	NA	NA	NA	NA	NA	NA	NA	NA	NA	NA	1.29	0.77	0.68
109945996	NA	NA	NA	NA	NA	NA	NA	NA	NA	NA	NA	NA	NA	NA	NA	NA	NA	NA	1.75	7.9	3.13	NA	NA	NA	NA	NA	NA	NA	NA	NA	NA	NA	NA	NA	NA	NA	NA	NA	NA	25.98	71.65	15.41
103633560	NA	NA	NA	NA	NA	NA	NA	NA	NA	NA	NA	NA	NA	NA	NA	NA	NA	NA	2.14	2.33	1.77	NA	NA	NA	NA	NA	NA	NA	NA	NA	NA	NA	NA	NA	NA	NA	NA	NA	NA	9.65	9.1	5.59
100274584	NA	NA	NA	NA	NA	NA	NA	NA	NA	NA	NA	NA	NA	NA	NA	NA	NA	NA	34.8	34.13	44	NA	NA	NA	NA	NA	NA	NA	NA	NA	NA	NA	NA	NA	NA	NA	NA	NA	NA	20.83	16.09	12.72
100191794	NA	NA	NA	NA	NA	NA	NA	NA	NA	NA	NA	NA	NA	NA	NA	NA	NA	NA	20.29	17.94	21.02	NA	NA	NA	NA	NA	NA	NA	NA	NA	NA	NA	NA	NA	NA	NA	NA	NA	NA	10.62	4.6	3.42
100501789	NA	NA	NA	NA	NA	NA	NA	NA	NA	NA	NA	NA	NA	NA	NA	NA	NA	NA	15.4	9.55	11.32	NA	NA	NA	NA	NA	NA	NA	NA	NA	NA	NA	NA	NA	NA	NA	NA	NA	NA	32.79	25.47	27.43
100285117	NA	NA	NA	NA	NA	NA	NA	NA	NA	NA	NA	NA	NA	NA	NA	NA	NA	NA	28.58	19.23	21.72	NA	NA	NA	NA	NA	NA	NA	NA	NA	NA	NA	NA	NA	NA	NA	NA	NA	NA	13.28	9.7	11.02
100283417	NA	NA	NA	NA	NA	NA	NA	NA	NA	NA	NA	NA	NA	NA	NA	NA	NA	NA	152.49	127.87	140.81	NA	NA	NA	NA	NA	NA	NA	NA	NA	NA	NA	NA	NA	NA	NA	NA	NA	NA	67.96	47.81	51.91
100384216	NA	NA	NA	NA	NA	NA	NA	NA	NA	NA	NA	NA	NA	NA	NA	NA	NA	NA	4.14	2.9	2.5	NA	NA	NA	NA	NA	NA	NA	NA	NA	NA	NA	NA	NA	NA	NA	NA	NA	NA	15.96	31.8	6.74
100192574	NA	NA	NA	NA	NA	NA	NA	NA	NA	NA	NA	NA	NA	NA	NA	NA	NA	NA	15.83	17.02	11.81	NA	NA	NA	NA	NA	NA	NA	NA	NA	NA	NA	NA	NA	NA	NA	NA	NA	NA	50.79	50.05	25.64
103633511	NA	NA	NA	NA	NA	NA	NA	NA	NA	NA	NA	NA	NA	NA	NA	NA	NA	NA	0.84	0.76	1.27	NA	NA	NA	NA	NA	NA	NA	NA	NA	NA	NA	NA	NA	NA	NA	NA	NA	NA	4.1	17.97	6.11
100280576	NA	NA	NA	NA	NA	NA	NA	NA	NA	NA	NA	NA	NA	NA	NA	NA	NA	NA	690.96	355.53	616.08	NA	NA	NA	NA	NA	NA	NA	NA	NA	NA	NA	NA	NA	NA	NA	NA	NA	NA	243.85	158.83	187.57
100284998	NA	NA	NA	NA	NA	NA	NA	NA	NA	NA	NA	NA	NA	NA	NA	NA	NA	NA	7.28	18.92	19.62	NA	NA	NA	NA	NA	NA	NA	NA	NA	NA	NA	NA	NA	NA	NA	NA	NA	NA	227.8	205.29	33.63
100276002	NA	NA	NA	NA	NA	NA	NA	NA	NA	NA	NA	NA	NA	NA	NA	NA	NA	NA	19.35	56.54	42.53	NA	NA	NA	NA	NA	NA	NA	NA	NA	NA	NA	NA	NA	NA	NA	NA	NA	NA	918.74	1013.47	436.6
100193790	NA	NA	NA	NA	NA	NA	NA	NA	NA	NA	NA	NA	NA	NA	NA	NA	NA	NA	2.5	5.27	1.52	NA	NA	NA	NA	NA	NA	NA	NA	NA	NA	NA	NA	NA	NA	NA	NA	NA	NA	39.82	75.33	6.4
100286064	NA	NA	NA	NA	NA	NA	NA	NA	NA	NA	NA	NA	NA	NA	NA	NA	NA	NA	35.45	40.93	32.75	NA	NA	NA	NA	NA	NA	NA	NA	NA	NA	NA	NA	NA	NA	NA	NA	NA	NA	104.41	150.69	97.25
542010	NA	NA	NA	NA	NA	NA	NA	NA	NA	NA	NA	NA	NA	NA	NA	NA	NA	NA	3.44	4.45	4.39	NA	NA	NA	NA	NA	NA	NA	NA	NA	NA	NA	NA	NA	NA	NA	NA	NA	NA	11.68	8.66	7.63
100275085	NA	NA	NA	NA	NA	NA	NA	NA	NA	NA	NA	NA	NA	NA	NA	NA	NA	NA	14.56	24.38	11.66	NA	NA	NA	NA	NA	NA	NA	NA	NA	NA	NA	NA	NA	NA	NA	NA	NA	NA	88.16	161.71	31.69
118472983	NA	NA	NA	NA	NA	NA	NA	NA	NA	NA	NA	NA	NA	NA	NA	NA	NA	NA	1.51	7.56	4.21	NA	NA	NA	NA	NA	NA	NA	NA	NA	NA	NA	NA	NA	NA	NA	NA	NA	NA	17.4	23.98	37.55
100275405	NA	NA	NA	NA	NA	NA	NA	NA	NA	NA	NA	NA	NA	NA	NA	NA	NA	NA	34.74	16.32	33.55	NA	NA	NA	NA	NA	NA	NA	NA	NA	NA	NA	NA	NA	NA	NA	NA	NA	NA	5.7	6.73	2.17
100276384	NA	NA	NA	NA	NA	NA	NA	NA	NA	NA	NA	NA	NA	NA	NA	NA	NA	NA	44.48	76.05	14.67	NA	NA	NA	NA	NA	NA	NA	NA	NA	NA	NA	NA	NA	NA	NA	NA	NA	NA	467.66	640.15	103.81
100285687	NA	NA	NA	NA	NA	NA	NA	NA	NA	NA	NA	NA	NA	NA	NA	NA	NA	NA	8.06	10.11	5.15	NA	NA	NA	NA	NA	NA	NA	NA	NA	NA	NA	NA	NA	NA	NA	NA	NA	NA	33.32	38.94	16.72
100275569	NA	NA	NA	NA	NA	NA	NA	NA	NA	NA	NA	NA	NA	NA	NA	NA	NA	NA	26.67	26.44	24.94	NA	NA	NA	NA	NA	NA	NA	NA	NA	NA	NA	NA	NA	NA	NA	NA	NA	NA	49.87	47.61	38.86
100194164	NA	NA	NA	NA	NA	NA	NA	NA	NA	NA	NA	NA	NA	NA	NA	NA	NA	NA	57.06	46.8	49.47	NA	NA	NA	NA	NA	NA	NA	NA	NA	NA	NA	NA	NA	NA	NA	NA	NA	NA	15.38	14.49	3.34
100273615	NA	NA	NA	NA	NA	NA	NA	NA	NA	NA	NA	NA	NA	NA	NA	NA	NA	NA	25.38	50.65	53.32	NA	NA	NA	NA	NA	NA	NA	NA	NA	NA	NA	NA	NA	NA	NA	NA	NA	NA	119.77	136.47	159.27
732807	NA	NA	NA	NA	NA	NA	NA	NA	NA	NA	NA	NA	NA	NA	NA	NA	NA	NA	21.95	0.5	8.99	NA	NA	NA	NA	NA	NA	NA	NA	NA	NA	NA	NA	NA	NA	NA	NA	NA	NA	0.79	0.1	0
100383401	NA	NA	NA	NA	NA	NA	NA	NA	NA	NA	NA	NA	NA	NA	NA	NA	NA	NA	13.04	19.38	7.96	NA	NA	NA	NA	NA	NA	NA	NA	NA	NA	NA	NA	NA	NA	NA	NA	NA	NA	59.57	41.02	29.83
100274767	NA	NA	NA	NA	NA	NA	NA	NA	NA	NA	NA	NA	NA	NA	NA	NA	NA	NA	56.15	11.16	25.32	NA	NA	NA	NA	NA	NA	NA	NA	NA	NA	NA	NA	NA	NA	NA	NA	NA	NA	945.03	700.84	58.6
100191949	NA	NA	NA	NA	NA	NA	NA	NA	NA	NA	NA	NA	NA	NA	NA	NA	NA	NA	0.21	0	0.71	NA	NA	NA	NA	NA	NA	NA	NA	NA	NA	NA	NA	NA	NA	NA	NA	NA	NA	3.46	7.11	5
541627	NA	NA	NA	NA	NA	NA	NA	NA	NA	NA	NA	NA	NA	NA	NA	NA	NA	NA	13.57	10.37	8.97	NA	NA	NA	NA	NA	NA	NA	NA	NA	NA	NA	NA	NA	NA	NA	NA	NA	NA	46.5	39.26	17.82
100191327	NA	NA	NA	NA	NA	NA	NA	NA	NA	NA	NA	NA	NA	NA	NA	NA	NA	NA	66.48	51.6	55.19	NA	NA	NA	NA	NA	NA	NA	NA	NA	NA	NA	NA	NA	NA	NA	NA	NA	NA	31.38	17.61	11.7
103653816	NA	NA	NA	NA	NA	NA	NA	NA	NA	NA	NA	NA	NA	NA	NA	NA	NA	NA	2.33	2.01	1.18	NA	NA	NA	NA	NA	NA	NA	NA	NA	NA	NA	NA	NA	NA	NA	NA	NA	NA	5.92	13.61	8.34
100280792	NA	NA	NA	NA	NA	NA	NA	NA	NA	NA	NA	NA	NA	NA	NA	NA	NA	NA	28.25	28.32	30.81	NA	NA	NA	NA	NA	NA	NA	NA	NA	NA	NA	NA	NA	NA	NA	NA	NA	NA	7.75	9.01	3.76
100282066	NA	NA	NA	NA	NA	NA	NA	NA	NA	NA	NA	NA	NA	NA	NA	NA	NA	NA	71.99	10.97	29.63	NA	NA	NA	NA	NA	NA	NA	NA	NA	NA	NA	NA	NA	NA	NA	NA	NA	NA	629.91	290.02	118.73
100381653	NA	NA	NA	NA	NA	NA	NA	NA	NA	NA	NA	NA	NA	NA	NA	NA	NA	NA	0.17	0.09	0.25	NA	NA	NA	NA	NA	NA	NA	NA	NA	NA	NA	NA	NA	NA	NA	NA	NA	NA	1.16	3.3	0.79
103638099	NA	NA	NA	NA	NA	NA	NA	NA	NA	NA	NA	NA	NA	NA	NA	NA	NA	NA	55.21	22.8	123.14	NA	NA	NA	NA	NA	NA	NA	NA	NA	NA	NA	NA	NA	NA	NA	NA	NA	NA	889.93	3509.43	289.24
100281829	NA	NA	NA	NA	NA	NA	NA	NA	NA	NA	NA	NA	NA	NA	NA	NA	NA	NA	46.15	93.73	82.41	NA	NA	NA	NA	NA	NA	NA	NA	NA	NA	NA	NA	NA	NA	NA	NA	NA	NA	26.19	23.51	23.24
100272557	NA	NA	NA	NA	NA	NA	NA	NA	NA	NA	NA	NA	NA	NA	NA	NA	NA	NA	37.23	35.7	38.29	NA	NA	NA	NA	NA	NA	NA	NA	NA	NA	NA	NA	NA	NA	NA	NA	NA	NA	23.32	22.11	17.14
100191680	NA	NA	NA	NA	NA	NA	NA	NA	NA	NA	NA	NA	NA	NA	NA	NA	NA	NA	58.73	73.41	53.53	NA	NA	NA	NA	NA	NA	NA	NA	NA	NA	NA	NA	NA	NA	NA	NA	NA	NA	130.04	124	122.05
100281698	NA	NA	NA	NA	NA	NA	NA	NA	NA	NA	NA	NA	NA	NA	NA	NA	NA	NA	1.12	2.04	1.56	NA	NA	NA	NA	NA	NA	NA	NA	NA	NA	NA	NA	NA	NA	NA	NA	NA	NA	9.18	17.59	10.52
100275132	NA	NA	NA	NA	NA	NA	NA	NA	NA	NA	NA	NA	NA	NA	NA	NA	NA	NA	0.59	0.36	0.57	NA	NA	NA	NA	NA	NA	NA	NA	NA	NA	NA	NA	NA	NA	NA	NA	NA	NA	16.35	22.4	1.88
103631699	NA	NA	NA	NA	NA	NA	NA	NA	NA	NA	NA	NA	NA	NA	NA	NA	NA	NA	0.14	0.18	0.21	NA	NA	NA	NA	NA	NA	NA	NA	NA	NA	NA	NA	NA	NA	NA	NA	NA	NA	0.55	22.58	0.39
100286307	NA	NA	NA	NA	NA	NA	NA	NA	NA	NA	NA	NA	NA	NA	NA	NA	NA	NA	0.23	2	0.56	NA	NA	NA	NA	NA	NA	NA	NA	NA	NA	NA	NA	NA	NA	NA	NA	NA	NA	1.91	89.75	50.36
114108589	NA	NA	NA	NA	NA	NA	NA	NA	NA	NA	NA	NA	NA	NA	NA	NA	NA	NA	1.29	0.92	0.66	NA	NA	NA	NA	NA	NA	NA	NA	NA	NA	NA	NA	NA	NA	NA	NA	NA	NA	5.57	9.84	4.56
100286341	NA	NA	NA	NA	NA	NA	NA	NA	NA	NA	NA	NA	NA	NA	NA	NA	NA	NA	177.7	114.27	187.62	NA	NA	NA	NA	NA	NA	NA	NA	NA	NA	NA	NA	NA	NA	NA	NA	NA	NA	54.81	67.16	20.33
103650125	NA	NA	NA	NA	NA	NA	NA	NA	NA	NA	NA	NA	NA	NA	NA	NA	NA	NA	0.93	0.35	1.4	NA	NA	NA	NA	NA	NA	NA	NA	NA	NA	NA	NA	NA	NA	NA	NA	NA	NA	51.95	56.01	1.08
103650960	NA	NA	NA	NA	NA	NA	NA	NA	NA	NA	NA	NA	NA	NA	NA	NA	NA	NA	7.27	9.02	5.61	NA	NA	NA	NA	NA	NA	NA	NA	NA	NA	NA	NA	NA	NA	NA	NA	NA	NA	28.13	25.97	11.79
100274623	NA	NA	NA	NA	NA	NA	NA	NA	NA	NA	NA	NA	NA	NA	NA	NA	NA	NA	0.67	0.67	0.64	NA	NA	NA	NA	NA	NA	NA	NA	NA	NA	NA	NA	NA	NA	NA	NA	NA	NA	76.29	266.4	3.99
100381459	NA	NA	NA	NA	NA	NA	NA	NA	NA	NA	NA	NA	NA	NA	NA	NA	NA	NA	0.62	0.38	2.03	NA	NA	NA	NA	NA	NA	NA	NA	NA	NA	NA	NA	NA	NA	NA	NA	NA	NA	17.7	59.55	25.31
100275106	NA	NA	NA	NA	NA	NA	NA	NA	NA	NA	NA	NA	NA	NA	NA	NA	NA	NA	5.2	19.96	16.16	NA	NA	NA	NA	NA	NA	NA	NA	NA	NA	NA	NA	NA	NA	NA	NA	NA	NA	266.13	714.61	400.93
103647367	NA	NA	NA	NA	NA	NA	NA	NA	NA	NA	NA	NA	NA	NA	NA	NA	NA	NA	6.22	2.59	3.62	NA	NA	NA	NA	NA	NA	NA	NA	NA	NA	NA	NA	NA	NA	NA	NA	NA	NA	0.98	1.05	0.48
100272959	NA	NA	NA	NA	NA	NA	NA	NA	NA	NA	NA	NA	NA	NA	NA	NA	NA	NA	4.47	3.38	1.58	NA	NA	NA	NA	NA	NA	NA	NA	NA	NA	NA	NA	NA	NA	NA	NA	NA	NA	10.36	11.14	14.72
100273826	NA	NA	NA	NA	NA	NA	NA	NA	NA	NA	NA	NA	NA	NA	NA	NA	NA	NA	6.3	4.75	27.68	NA	NA	NA	NA	NA	NA	NA	NA	NA	NA	NA	NA	NA	NA	NA	NA	NA	NA	70.26	341.31	162.75
100284575	NA	NA	NA	NA	NA	NA	NA	NA	NA	NA	NA	NA	NA	NA	NA	NA	NA	NA	0.44	0.64	0.12	NA	NA	NA	NA	NA	NA	NA	NA	NA	NA	NA	NA	NA	NA	NA	NA	NA	NA	8.75	2.98	3.47
103635822	NA	NA	NA	NA	NA	NA	NA	NA	NA	NA	NA	NA	NA	NA	NA	NA	NA	NA	10.87	26.81	14.92	NA	NA	NA	NA	NA	NA	NA	NA	NA	NA	NA	NA	NA	NA	NA	NA	NA	NA	122.96	155.1	72.33
100278004	NA	NA	NA	NA	NA	NA	NA	NA	NA	NA	NA	NA	NA	NA	NA	NA	NA	NA	0	0.14	0.41	NA	NA	NA	NA	NA	NA	NA	NA	NA	NA	NA	NA	NA	NA	NA	NA	NA	NA	26.49	103.82	6.12
100286364	NA	NA	NA	NA	NA	NA	NA	NA	NA	NA	NA	NA	NA	NA	NA	NA	NA	NA	125.01	191.44	173.14	NA	NA	NA	NA	NA	NA	NA	NA	NA	NA	NA	NA	NA	NA	NA	NA	NA	NA	34.58	43.88	8.84
103649730	NA	NA	NA	NA	NA	NA	NA	NA	NA	NA	NA	NA	NA	NA	NA	NA	NA	NA	4.17	2.52	2.65	NA	NA	NA	NA	NA	NA	NA	NA	NA	NA	NA	NA	NA	NA	NA	NA	NA	NA	43.15	93.53	12.92
100191278	NA	NA	NA	NA	NA	NA	NA	NA	NA	NA	NA	NA	NA	NA	NA	NA	NA	NA	28.19	19.88	37.35	NA	NA	NA	NA	NA	NA	NA	NA	NA	NA	NA	NA	NA	NA	NA	NA	NA	NA	217.28	297.1	103.24
103639592	NA	NA	NA	NA	NA	NA	NA	NA	NA	NA	NA	NA	NA	NA	NA	NA	NA	NA	1.67	1.77	2.95	NA	NA	NA	NA	NA	NA	NA	NA	NA	NA	NA	NA	NA	NA	NA	NA	NA	NA	0.61	0.23	0.33
100193380	NA	NA	NA	NA	NA	NA	NA	NA	NA	NA	NA	NA	NA	NA	NA	NA	NA	NA	0	0	0	NA	NA	NA	NA	NA	NA	NA	NA	NA	NA	NA	NA	NA	NA	NA	NA	NA	NA	0	0	7.43
541744	NA	NA	NA	NA	NA	NA	NA	NA	NA	NA	NA	NA	NA	NA	NA	NA	NA	NA	2.36	1.78	1.34	NA	NA	NA	NA	NA	NA	NA	NA	NA	NA	NA	NA	NA	NA	NA	NA	NA	NA	14.79	15.91	7.98
100281701	NA	NA	NA	NA	NA	NA	NA	NA	NA	NA	NA	NA	NA	NA	NA	NA	NA	NA	119.12	107.35	113.13	NA	NA	NA	NA	NA	NA	NA	NA	NA	NA	NA	NA	NA	NA	NA	NA	NA	NA	69.47	74.58	62.69
100383581	NA	NA	NA	NA	NA	NA	NA	NA	NA	NA	NA	NA	NA	NA	NA	NA	NA	NA	0.11	0.08	0.07	NA	NA	NA	NA	NA	NA	NA	NA	NA	NA	NA	NA	NA	NA	NA	NA	NA	NA	1.29	2.79	0.74
103645931	NA	NA	NA	NA	NA	NA	NA	NA	NA	NA	NA	NA	NA	NA	NA	NA	NA	NA	0.28	0.35	0.21	NA	NA	NA	NA	NA	NA	NA	NA	NA	NA	NA	NA	NA	NA	NA	NA	NA	NA	3.45	2.09	1.89
100273561	NA	NA	NA	NA	NA	NA	NA	NA	NA	NA	NA	NA	NA	NA	NA	NA	NA	NA	1.09	3.51	1.85	NA	NA	NA	NA	NA	NA	NA	NA	NA	NA	NA	NA	NA	NA	NA	NA	NA	NA	44.37	48.59	4.4
100192603	NA	NA	NA	NA	NA	NA	NA	NA	NA	NA	NA	NA	NA	NA	NA	NA	NA	NA	1.49	1.07	0.99	NA	NA	NA	NA	NA	NA	NA	NA	NA	NA	NA	NA	NA	NA	NA	NA	NA	NA	6.36	8.36	7.07
103634898	NA	NA	NA	NA	NA	NA	NA	NA	NA	NA	NA	NA	NA	NA	NA	NA	NA	NA	3.46	5.07	2.81	NA	NA	NA	NA	NA	NA	NA	NA	NA	NA	NA	NA	NA	NA	NA	NA	NA	NA	11.42	15.06	14.85
542184	NA	NA	NA	NA	NA	NA	NA	NA	NA	NA	NA	NA	NA	NA	NA	NA	NA	NA	27.01	18.96	25.68	NA	NA	NA	NA	NA	NA	NA	NA	NA	NA	NA	NA	NA	NA	NA	NA	NA	NA	308.45	334.72	64.6
103641145	NA	NA	NA	NA	NA	NA	NA	NA	NA	NA	NA	NA	NA	NA	NA	NA	NA	NA	9.09	9.76	8.63	NA	NA	NA	NA	NA	NA	NA	NA	NA	NA	NA	NA	NA	NA	NA	NA	NA	NA	18.19	18.78	14.37
100502305	NA	NA	NA	NA	NA	NA	NA	NA	NA	NA	NA	NA	NA	NA	NA	NA	NA	NA	164.15	100.02	135.8	NA	NA	NA	NA	NA	NA	NA	NA	NA	NA	NA	NA	NA	NA	NA	NA	NA	NA	70.23	70.79	55.48
103638297	NA	NA	NA	NA	NA	NA	NA	NA	NA	NA	NA	NA	NA	NA	NA	NA	NA	NA	0.66	1.3	1.2	NA	NA	NA	NA	NA	NA	NA	NA	NA	NA	NA	NA	NA	NA	NA	NA	NA	NA	3.64	2.89	3.25
103643820	NA	NA	NA	NA	NA	NA	NA	NA	NA	NA	NA	NA	NA	NA	NA	NA	NA	NA	2.11	3.34	1.86	NA	NA	NA	NA	NA	NA	NA	NA	NA	NA	NA	NA	NA	NA	NA	NA	NA	NA	10.69	8.04	7.03
100281178	NA	NA	NA	NA	NA	NA	NA	NA	NA	NA	NA	NA	NA	NA	NA	NA	NA	NA	7.95	3.97	2.51	NA	NA	NA	NA	NA	NA	NA	NA	NA	NA	NA	NA	NA	NA	NA	NA	NA	NA	27.72	14.92	26.61
100278133	NA	NA	NA	NA	NA	NA	NA	NA	NA	NA	NA	NA	NA	NA	NA	NA	NA	NA	7.72	9.11	11.46	NA	NA	NA	NA	NA	NA	NA	NA	NA	NA	NA	NA	NA	NA	NA	NA	NA	NA	51.89	164.46	31.24
109939492	NA	NA	NA	NA	NA	NA	NA	NA	NA	NA	NA	NA	NA	NA	NA	NA	NA	NA	3.76	9.67	12.6	NA	NA	NA	NA	NA	NA	NA	NA	NA	NA	NA	NA	NA	NA	NA	NA	NA	NA	1.08	1.32	1.32
100285628	NA	NA	NA	NA	NA	NA	NA	NA	NA	NA	NA	NA	NA	NA	NA	NA	NA	NA	105.04	70.12	94.2	NA	NA	NA	NA	NA	NA	NA	NA	NA	NA	NA	NA	NA	NA	NA	NA	NA	NA	53.55	33.82	25.87
100279109	NA	NA	NA	NA	NA	NA	NA	NA	NA	NA	NA	NA	NA	NA	NA	NA	NA	NA	5.72	1.67	4.23	NA	NA	NA	NA	NA	NA	NA	NA	NA	NA	NA	NA	NA	NA	NA	NA	NA	NA	198.47	294.65	39.17
100283030	NA	NA	NA	NA	NA	NA	NA	NA	NA	NA	NA	NA	NA	NA	NA	NA	NA	NA	63.78	66.16	37.11	NA	NA	NA	NA	NA	NA	NA	NA	NA	NA	NA	NA	NA	NA	NA	NA	NA	NA	207.02	137.73	124.8
100194272	NA	NA	NA	NA	NA	NA	NA	NA	NA	NA	NA	NA	NA	NA	NA	NA	NA	NA	121.38	85.22	88.86	NA	NA	NA	NA	NA	NA	NA	NA	NA	NA	NA	NA	NA	NA	NA	NA	NA	NA	36.07	26.98	7.89
100216895	NA	NA	NA	NA	NA	NA	NA	NA	NA	NA	NA	NA	NA	NA	NA	NA	NA	NA	82.12	70.83	73.84	NA	NA	NA	NA	NA	NA	NA	NA	NA	NA	NA	NA	NA	NA	NA	NA	NA	NA	41.53	21.48	22.79
103640631	NA	NA	NA	NA	NA	NA	NA	NA	NA	NA	NA	NA	NA	NA	NA	NA	NA	NA	10.86	10.32	5.59	NA	NA	NA	NA	NA	NA	NA	NA	NA	NA	NA	NA	NA	NA	NA	NA	NA	NA	334.38	349.38	23.55
103641918	NA	NA	NA	NA	NA	NA	NA	NA	NA	NA	NA	NA	NA	NA	NA	NA	NA	NA	2.32	2.93	2.88	NA	NA	NA	NA	NA	NA	NA	NA	NA	NA	NA	NA	NA	NA	NA	NA	NA	NA	19.52	10.66	5.81
100191398	NA	NA	NA	NA	NA	NA	NA	NA	NA	NA	NA	NA	NA	NA	NA	NA	NA	NA	16.8	17.37	15.77	NA	NA	NA	NA	NA	NA	NA	NA	NA	NA	NA	NA	NA	NA	NA	NA	NA	NA	30.41	30.01	28.5
100217228	NA	NA	NA	NA	NA	NA	NA	NA	NA	NA	NA	NA	NA	NA	NA	NA	NA	NA	0.65	2.53	0.29	NA	NA	NA	NA	NA	NA	NA	NA	NA	NA	NA	NA	NA	NA	NA	NA	NA	NA	4.77	54.46	7.62
100382164	NA	NA	NA	NA	NA	NA	NA	NA	NA	NA	NA	NA	NA	NA	NA	NA	NA	NA	12.54	14.12	10.04	NA	NA	NA	NA	NA	NA	NA	NA	NA	NA	NA	NA	NA	NA	NA	NA	NA	NA	31.95	27.96	33.9
100193143	NA	NA	NA	NA	NA	NA	NA	NA	NA	NA	NA	NA	NA	NA	NA	NA	NA	NA	0.09	1.44	1.85	NA	NA	NA	NA	NA	NA	NA	NA	NA	NA	NA	NA	NA	NA	NA	NA	NA	NA	19.78	60.75	4.94
100382612	NA	NA	NA	NA	NA	NA	NA	NA	NA	NA	NA	NA	NA	NA	NA	NA	NA	NA	28.96	23.82	25.25	NA	NA	NA	NA	NA	NA	NA	NA	NA	NA	NA	NA	NA	NA	NA	NA	NA	NA	15.88	11.8	12.54
100284342	NA	NA	NA	NA	NA	NA	NA	NA	NA	NA	NA	NA	NA	NA	NA	NA	NA	NA	1.36	1.93	2.37	NA	NA	NA	NA	NA	NA	NA	NA	NA	NA	NA	NA	NA	NA	NA	NA	NA	NA	0.15	0.14	0
100273332	NA	NA	NA	NA	NA	NA	NA	NA	NA	NA	NA	NA	NA	NA	NA	NA	NA	NA	15.33	14.44	9.43	NA	NA	NA	NA	NA	NA	NA	NA	NA	NA	NA	NA	NA	NA	NA	NA	NA	NA	240.09	196.12	18.66
541907	NA	NA	NA	NA	NA	NA	NA	NA	NA	NA	NA	NA	NA	NA	NA	NA	NA	NA	0.41	0.42	0.49	NA	NA	NA	NA	NA	NA	NA	NA	NA	NA	NA	NA	NA	NA	NA	NA	NA	NA	1.25	2.94	32.63
100275184	NA	NA	NA	NA	NA	NA	NA	NA	NA	NA	NA	NA	NA	NA	NA	NA	NA	NA	13.08	2.4	1.15	NA	NA	NA	NA	NA	NA	NA	NA	NA	NA	NA	NA	NA	NA	NA	NA	NA	NA	162.38	130.04	10.95
103633352	NA	NA	NA	NA	NA	NA	NA	NA	NA	NA	NA	NA	NA	NA	NA	NA	NA	NA	7.28	5.68	4.88	NA	NA	NA	NA	NA	NA	NA	NA	NA	NA	NA	NA	NA	NA	NA	NA	NA	NA	15.69	11.48	10.73
100275443	NA	NA	NA	NA	NA	NA	NA	NA	NA	NA	NA	NA	NA	NA	NA	NA	NA	NA	36.1	46.94	36.25	NA	NA	NA	NA	NA	NA	NA	NA	NA	NA	NA	NA	NA	NA	NA	NA	NA	NA	422.47	476.76	86.39
100285642	NA	NA	NA	NA	NA	NA	NA	NA	NA	NA	NA	NA	NA	NA	NA	NA	NA	NA	12.02	12.57	7.44	NA	NA	NA	NA	NA	NA	NA	NA	NA	NA	NA	NA	NA	NA	NA	NA	NA	NA	2.48	4.98	3.06
103647976	NA	NA	NA	NA	NA	NA	NA	NA	NA	NA	NA	NA	NA	NA	NA	NA	NA	NA	14.84	7.06	9.16	NA	NA	NA	NA	NA	NA	NA	NA	NA	NA	NA	NA	NA	NA	NA	NA	NA	NA	50.74	36.2	24.22
100275415	NA	NA	NA	NA	NA	NA	NA	NA	NA	NA	NA	NA	NA	NA	NA	NA	NA	NA	22.53	17.34	15.91	NA	NA	NA	NA	NA	NA	NA	NA	NA	NA	NA	NA	NA	NA	NA	NA	NA	NA	6.04	3.91	2.37
103654125	NA	NA	NA	NA	NA	NA	NA	NA	NA	NA	NA	NA	NA	NA	NA	NA	NA	NA	0.42	4.15	0.87	NA	NA	NA	NA	NA	NA	NA	NA	NA	NA	NA	NA	NA	NA	NA	NA	NA	NA	6.4	236.45	2.74
100285936	NA	NA	NA	NA	NA	NA	NA	NA	NA	NA	NA	NA	NA	NA	NA	NA	NA	NA	0.05	0.29	0.14	NA	NA	NA	NA	NA	NA	NA	NA	NA	NA	NA	NA	NA	NA	NA	NA	NA	NA	2.72	1.43	1.28
103635866	NA	NA	NA	NA	NA	NA	NA	NA	NA	NA	NA	NA	NA	NA	NA	NA	NA	NA	18.84	16.66	18.34	NA	NA	NA	NA	NA	NA	NA	NA	NA	NA	NA	NA	NA	NA	NA	NA	NA	NA	4.4	4.61	0.95
100501519	NA	NA	NA	NA	NA	NA	NA	NA	NA	NA	NA	NA	NA	NA	NA	NA	NA	NA	0.21	0.42	0.2	NA	NA	NA	NA	NA	NA	NA	NA	NA	NA	NA	NA	NA	NA	NA	NA	NA	NA	2.17	1.34	0.95
100282216	NA	NA	NA	NA	NA	NA	NA	NA	NA	NA	NA	NA	NA	NA	NA	NA	NA	NA	38.78	48.29	40.09	NA	NA	NA	NA	NA	NA	NA	NA	NA	NA	NA	NA	NA	NA	NA	NA	NA	NA	18.97	15.6	7.21
100193480	NA	NA	NA	NA	NA	NA	NA	NA	NA	NA	NA	NA	NA	NA	NA	NA	NA	NA	11.67	7.56	10.27	NA	NA	NA	NA	NA	NA	NA	NA	NA	NA	NA	NA	NA	NA	NA	NA	NA	NA	68.85	122.97	14.59
103625810	NA	NA	NA	NA	NA	NA	NA	NA	NA	NA	NA	NA	NA	NA	NA	NA	NA	NA	97.27	62.74	61.73	NA	NA	NA	NA	NA	NA	NA	NA	NA	NA	NA	NA	NA	NA	NA	NA	NA	NA	22.04	9.06	12.53
100191161	NA	NA	NA	NA	NA	NA	NA	NA	NA	NA	NA	NA	NA	NA	NA	NA	NA	NA	0.66	1.74	1.19	NA	NA	NA	NA	NA	NA	NA	NA	NA	NA	NA	NA	NA	NA	NA	NA	NA	NA	9.98	15.57	3.89
100280158	NA	NA	NA	NA	NA	NA	NA	NA	NA	NA	NA	NA	NA	NA	NA	NA	NA	NA	2.79	3	3.78	NA	NA	NA	NA	NA	NA	NA	NA	NA	NA	NA	NA	NA	NA	NA	NA	NA	NA	13.45	30.36	6.13
100216914	NA	NA	NA	NA	NA	NA	NA	NA	NA	NA	NA	NA	NA	NA	NA	NA	NA	NA	1.64	2.59	2.54	NA	NA	NA	NA	NA	NA	NA	NA	NA	NA	NA	NA	NA	NA	NA	NA	NA	NA	0.36	0.14	0.06
100191238	NA	NA	NA	NA	NA	NA	NA	NA	NA	NA	NA	NA	NA	NA	NA	NA	NA	NA	33.01	44.23	54.4	NA	NA	NA	NA	NA	NA	NA	NA	NA	NA	NA	NA	NA	NA	NA	NA	NA	NA	187.44	94.98	153.81
100274398	NA	NA	NA	NA	NA	NA	NA	NA	NA	NA	NA	NA	NA	NA	NA	NA	NA	NA	2.16	4.54	2.34	NA	NA	NA	NA	NA	NA	NA	NA	NA	NA	NA	NA	NA	NA	NA	NA	NA	NA	16.04	8.81	14.55
100274805	NA	NA	NA	NA	NA	NA	NA	NA	NA	NA	NA	NA	NA	NA	NA	NA	NA	NA	23.53	9.64	2.3	NA	NA	NA	NA	NA	NA	NA	NA	NA	NA	NA	NA	NA	NA	NA	NA	NA	NA	1.12	0.84	0
100276769	NA	NA	NA	NA	NA	NA	NA	NA	NA	NA	NA	NA	NA	NA	NA	NA	NA	NA	6.4	6.07	17.61	NA	NA	NA	NA	NA	NA	NA	NA	NA	NA	NA	NA	NA	NA	NA	NA	NA	NA	145.98	265.23	53.48
103631817	NA	NA	NA	NA	NA	NA	NA	NA	NA	NA	NA	NA	NA	NA	NA	NA	NA	NA	0	0.51	0.13	NA	NA	NA	NA	NA	NA	NA	NA	NA	NA	NA	NA	NA	NA	NA	NA	NA	NA	3.72	2.61	1.76
542376	NA	NA	NA	NA	NA	NA	NA	NA	NA	NA	NA	NA	NA	NA	NA	NA	NA	NA	1.16	2.06	2.41	NA	NA	NA	NA	NA	NA	NA	NA	NA	NA	NA	NA	NA	NA	NA	NA	NA	NA	21.61	155.48	109.2
100277143	NA	NA	NA	NA	NA	NA	NA	NA	NA	NA	NA	NA	NA	NA	NA	NA	NA	NA	55.21	51.88	34.66	NA	NA	NA	NA	NA	NA	NA	NA	NA	NA	NA	NA	NA	NA	NA	NA	NA	NA	465.94	499.09	146.23
100216827	NA	NA	NA	NA	NA	NA	NA	NA	NA	NA	NA	NA	NA	NA	NA	NA	NA	NA	143.62	135.54	100.85	NA	NA	NA	NA	NA	NA	NA	NA	NA	NA	NA	NA	NA	NA	NA	NA	NA	NA	269.58	252.24	260.57
100101527	NA	NA	NA	NA	NA	NA	NA	NA	NA	NA	NA	NA	NA	NA	NA	NA	NA	NA	14.57	10.89	13.05	NA	NA	NA	NA	NA	NA	NA	NA	NA	NA	NA	NA	NA	NA	NA	NA	NA	NA	5.9	6.74	4.23
542592	NA	NA	NA	NA	NA	NA	NA	NA	NA	NA	NA	NA	NA	NA	NA	NA	NA	NA	377.16	648.24	239.82	NA	NA	NA	NA	NA	NA	NA	NA	NA	NA	NA	NA	NA	NA	NA	NA	NA	NA	1390.44	1217.79	1099.61
103634496	NA	NA	NA	NA	NA	NA	NA	NA	NA	NA	NA	NA	NA	NA	NA	NA	NA	NA	0.03	0.06	0.09	NA	NA	NA	NA	NA	NA	NA	NA	NA	NA	NA	NA	NA	NA	NA	NA	NA	NA	0.66	0.89	0.91
100278938	NA	NA	NA	NA	NA	NA	NA	NA	NA	NA	NA	NA	NA	NA	NA	NA	NA	NA	3.17	2.4	2.57	NA	NA	NA	NA	NA	NA	NA	NA	NA	NA	NA	NA	NA	NA	NA	NA	NA	NA	6.71	8.47	7.99
100274542	NA	NA	NA	NA	NA	NA	NA	NA	NA	NA	NA	NA	NA	NA	NA	NA	NA	NA	4.02	7.8	3.85	NA	NA	NA	NA	NA	NA	NA	NA	NA	NA	NA	NA	NA	NA	NA	NA	NA	NA	58.14	110.52	8.92
100280416	NA	NA	NA	NA	NA	NA	NA	NA	NA	NA	NA	NA	NA	NA	NA	NA	NA	NA	2.05	3.32	1.97	NA	NA	NA	NA	NA	NA	NA	NA	NA	NA	NA	NA	NA	NA	NA	NA	NA	NA	7.79	20.9	13.6
100279180	NA	NA	NA	NA	NA	NA	NA	NA	NA	NA	NA	NA	NA	NA	NA	NA	NA	NA	0	0.24	0	NA	NA	NA	NA	NA	NA	NA	NA	NA	NA	NA	NA	NA	NA	NA	NA	NA	NA	2.5	54.37	0.83
100279274	NA	NA	NA	NA	NA	NA	NA	NA	NA	NA	NA	NA	NA	NA	NA	NA	NA	NA	26.35	30.58	22.05	NA	NA	NA	NA	NA	NA	NA	NA	NA	NA	NA	NA	NA	NA	NA	NA	NA	NA	53.47	78.45	98.73
100281589	NA	NA	NA	NA	NA	NA	NA	NA	NA	NA	NA	NA	NA	NA	NA	NA	NA	NA	9.56	7.65	6.41	NA	NA	NA	NA	NA	NA	NA	NA	NA	NA	NA	NA	NA	NA	NA	NA	NA	NA	17.08	36.12	18.21
100272381	NA	NA	NA	NA	NA	NA	NA	NA	NA	NA	NA	NA	NA	NA	NA	NA	NA	NA	0	0.71	0.14	NA	NA	NA	NA	NA	NA	NA	NA	NA	NA	NA	NA	NA	NA	NA	NA	NA	NA	0.23	63.46	11.49
103651102	NA	NA	NA	NA	NA	NA	NA	NA	NA	NA	NA	NA	NA	NA	NA	NA	NA	NA	5.34	3.65	4.31	NA	NA	NA	NA	NA	NA	NA	NA	NA	NA	NA	NA	NA	NA	NA	NA	NA	NA	1.19	1.82	0.87
100101533	NA	NA	NA	NA	NA	NA	NA	NA	NA	NA	NA	NA	NA	NA	NA	NA	NA	NA	0.63	0.15	0.13	NA	NA	NA	NA	NA	NA	NA	NA	NA	NA	NA	NA	NA	NA	NA	NA	NA	NA	1.45	4.34	23.04
100280530	NA	NA	NA	NA	NA	NA	NA	NA	NA	NA	NA	NA	NA	NA	NA	NA	NA	NA	14.86	6.29	3.21	NA	NA	NA	NA	NA	NA	NA	NA	NA	NA	NA	NA	NA	NA	NA	NA	NA	NA	149.05	95.42	15.98
100282930	NA	NA	NA	NA	NA	NA	NA	NA	NA	NA	NA	NA	NA	NA	NA	NA	NA	NA	13.89	22.71	19.22	NA	NA	NA	NA	NA	NA	NA	NA	NA	NA	NA	NA	NA	NA	NA	NA	NA	NA	54	212.33	67.08
100285223	NA	NA	NA	NA	NA	NA	NA	NA	NA	NA	NA	NA	NA	NA	NA	NA	NA	NA	7.55	12.73	8.7	NA	NA	NA	NA	NA	NA	NA	NA	NA	NA	NA	NA	NA	NA	NA	NA	NA	NA	2.41	2.99	2.11
